# Supplementary material for: Serine peptidases and increased amounts of soluble proteins contribute to heat priming of the plant pathogenic fungus Botrytis cinerea
Source: mBio. 2023 Jul 6;14(4):e01077-23. doi: 10.1128/mbio.01077-23 (PMC10470532; doi:10.1128/mbio.01077-23)
Supplement: Table S3 — Summary of 4814 DEGs (pFDR<0.05, lFCl ≥2). [file mbio.01077-23-s0007.xls]

## Sheet: Sheet1
Table S3. Summary of 4814 DEGs (pFDR<0.05, lFCl ≥2)
			MHT vs OT		SHT-P vs OT		SHT vs OT
Gene ID	Chromosome	Gene	pFDR	Fold change	pFDR	Fold change	pFDR	Fold change
BCIN_12g01060	NC_037321.1	---	1.2604e-102	100.964	4.65633e-91	76.0779	3.90736e-08	3.64149
BCIN_12g01070	NC_037321.1	---	5.32949e-157	21.9092	3.4562e-233	42.6953	5.21223e-75	8.44059
BCIN_02g07070	NC_037311.1	---	2.42604e-61	19.117	1.35859e-51	14.5988	0.00224968	1.81846
BCIN_15g03150	NC_037324.1	---	5.29855e-44	17.1558	2.20249e-07	2.92479	3.80888e-06	-2.77534
BCIN_08g00740	NC_037317.1	---	2.14083e-21	13.2193	2.14917e-05	3.17814	0.208909	1.45623
BCIN_11g06440	NC_037320.1	---	3.82635e-11	12.9375	0.00123092	3.42056	0.491413	-1.35638
BCIN_06g01060	NC_037315.1	---	1.54109e-34	12.1321	0.0683003	1.52109	0.061708	-1.70065
BCIN_01g01570	NC_037310.1	---	7.80067e-20	10.2064	9.47688e-06	3.12842	0.349608	-1.35154
BCIN_01g06210	NC_037310.1	---	5.72284e-82	9.29559	5.06194e-14	2.4585	1.13074e-05	-1.82844
BCIN_04g00060	NC_037313.1	---	5.93525e-11	6.46398	9.00358e-20	11.4262	0.000660866	2.71317
BCIN_11g03930	NC_037320.1	prd3	3.57637e-07	6.45558	0.590085	1.22996	0.335338	-1.45855
BCIN_14g05500	NC_037323.1	god1	1.84629e-19	6.40462	1.22677e-11	3.92603	1.04718e-09	3.45843
BCIN_06g03790	NC_037315.1	---	1.65507e-10	6.39041	4.03243e-11	6.19856	0.021938	2.00958
BCIN_07g01720	NC_037316.1	---	1.14998e-35	6.37527	4.8435e-31	5.47486	0.0706487	-1.34109
BCIN_06g01990	NC_037315.1	---	2.97013e-10	6.27545	6.68705e-08	4.50846	0.00673008	2.19376
BCIN_10g01350	NC_037319.1	---	1.38258e-14	6.19609	6.72079e-19	7.53077	0.569254	1.17848
BCIN_04g04190	NC_037313.1	---	4.8399e-21	6.19471	7.35553e-11	3.48457	2.72906e-07	2.74493
BCIN_08g02390	NC_037317.1	---	5.56784e-13	6.15933	2.88589e-05	2.80276	0.0531692	-1.6531
BCIN_05g04840	NC_037314.1	dur3	5.90704e-17	6.13698	0.00391648	1.89263	9.72791e-11	-6.56692
BCIN_09g02350	NC_037318.1	---	5.72774e-29	5.96408	1.66671e-34	6.82582	2.83024e-05	1.97602
BCIN_16g02770	NC_037325.1	mp1	1.46347e-24	5.78429	2.63238e-28	6.34676	0.998311	1.00059
BCIN_07g06730	NC_037316.1	---	2.50836e-06	5.71517	7.58919e-14	12.3569	1.72095e-07	6.05694
BCIN_09g00460	NC_037318.1	---	9.05855e-18	5.481	0.00162181	1.8905	0.332779	-1.25625
BCIN_11g00260	NC_037320.1	---	9.17739e-11	5.4757	5.05141e-10	4.75621	0.453914	-1.2409
BCIN_06g00330	NC_037315.1	---	2.40799e-12	5.4541	1.16261e-10	4.48914	0.223138	-1.39829
BCIN_06g00620	NC_037315.1	tpp2	1.5121e-10	5.39417	1.32196e-13	6.36464	9.25735e-07	3.49015
BCIN_09g02150	NC_037318.1	---	1.48519e-05	5.20128	0.00360096	2.80982	0.288973	1.5074
BCIN_14g00760	NC_037323.1	---	2.92215e-07	5.16797	9.35506e-05	3.25955	0.256764	-1.46374
BCIN_15g04670	NC_037324.1	ser8	6.83892e-12	5.13178	6.2842e-11	4.46401	0.9109	-1.03259
BCIN_01g06950	NC_037310.1	---	5.77826e-41	5.11944	0.0952171	1.2445	1.50484e-19	-3.53341
BCIN_16g02070	NC_037325.1	---	0.000253606	4.86369	3.22917e-10	10.7163	0.00753335	2.97364
BCIN_12g05680	NC_037321.1	---	8.49108e-16	4.84982	7.57312e-09	3.03754	0.0891431	-1.44856
BCIN_06g04820	NC_037315.1	---	3.14498e-08	4.79567	2.02681e-10	5.41733	0.0707944	1.67366
BCIN_11g06450	NC_037320.1	cat2	1.53069e-05	4.76164	0.000394068	3.28239	0.0172217	2.32633
BCIN_01g06510	NC_037310.1	arr3	7.88574e-26	4.74465	1.84057e-13	2.94437	0.000603996	-1.72161
BCIN_05g05110	NC_037314.1	---	3.3096e-20	4.7373	0.000243568	1.86033	6.40701e-05	-1.98695
BCIN_12g02300	NC_037321.1	---	4.05126e-15	4.58383	0.120061	-1.36451	5.05999e-21	-6.05092
BCIN_09g06570	NC_037318.1	---	7.36595e-05	4.49846	8.21026e-12	9.95761	0.00358513	2.81565
BCIN_06g01470	NC_037315.1	---	0.000930174	4.48932	0.0724211	2.11168	0.383065	-1.50454
BCIN_12g02680	NC_037321.1	jen1	1.76642e-08	4.48654	1.1262e-19	9.22095	0.0172185	1.93757
BCIN_14g03230	NC_037323.1	---	2.06303e-09	4.43076	4.7137e-85	79.6691	1.04012e-84	78.8991
BCIN_02g01010	NC_037311.1	---	7.36568e-15	4.42612	0.0881196	1.40035	0.0220869	-1.59458
BCIN_16g02790	NC_037325.1	---	6.75823e-10	4.32347	1.92775e-09	3.88097	0.566931	-1.16464
BCIN_07g04370	NC_037316.1	---	1.1889e-08	4.19499	0.506873	1.19529	0.195583	-1.43802
BCIN_12g05660	NC_037321.1	---	1.43325e-21	4.10905	7.6993e-06	1.93731	0.734948	-1.06128
BCIN_11g05180	NC_037320.1	---	9.85038e-17	4.0959	1.03803e-31	6.70373	0.243886	1.25399
BCIN_06g03780	NC_037315.1	---	3.77897e-06	4.00315	6.21436e-06	3.50542	0.00374273	2.30102
BCIN_03g02710	NC_037312.1	---	8.61222e-12	3.97693	7.27198e-06	2.4358	0.000219225	2.14212
BCIN_08g02970	NC_037317.1	pme1	3.5161e-19	3.95746	0.191901	-1.2579	3.61749e-10	-4.03053
BCIN_14g00560	NC_037323.1	---	7.32457e-08	3.9388	9.34305e-08	3.58841	0.0332915	1.78594
BCIN_03g05230	NC_037312.1	---	4.99035e-06	3.92068	3.67505e-08	4.47929	0.00361793	2.37465
BCIN_03g01490	NC_037312.1	lga1	1.36851e-12	3.91001	1.81637e-41	11.4536	7.6475e-07	2.56349
BCIN_06g07120	NC_037315.1	---	1.46458e-12	3.90475	1.25363e-12	3.71209	0.00573676	1.70635
BCIN_02g06220	NC_037311.1	---	6.12394e-13	3.90266	5.47748e-37	9.51712	3.66371e-15	4.22074
BCIN_14g00350	NC_037323.1	---	1.41946e-07	3.85081	9.94489e-18	7.3442	0.00719239	2.02966
BCIN_02g00800	NC_037311.1	pic4	0.000438271	3.84772	0.17214	1.63528	0.166596	-1.70366
BCIN_08g01450	NC_037317.1	---	9.89418e-07	3.83988	0.172951	1.45432	0.00463113	-2.3298
BCIN_02g02000	NC_037311.1	---	1.13085e-07	3.82996	1.82186e-06	3.12294	0.910846	1.03484
BCIN_05g07520	NC_037314.1	hex3	0.000754034	3.79347	2.81315e-19	20.4851	0.0046162	2.79717
BCIN_14g00410	NC_037323.1	---	1.15722e-12	3.77921	3.54961e-29	7.21289	1.56259e-19	5.04758
BCIN_12g06310	NC_037321.1	---	0.00033341	3.76568	0.00313705	2.68144	0.216224	-1.56711
BCIN_07g05820	NC_037316.1	---	0.00218168	3.71175	2.28394e-17	21.6696	1.3084e-07	7.04367
BCIN_04g00970	NC_037313.1	---	2.02076e-29	3.70358	4.87044e-41	4.59511	0.000584761	1.51683
BCIN_06g03100	NC_037315.1	---	2.48511e-19	3.70303	7.25447e-05	-1.82162	5.91483e-08	-2.33602
BCIN_02g08230	NC_037311.1	---	1.23301e-30	3.69732	2.42208e-31	-4.12175	3.06726e-61	-12.4911
BCIN_06g05200	NC_037315.1	---	6.37605e-11	3.6886	0.0450662	-1.49924	0.0010664	-1.93906
BCIN_10g01080	NC_037319.1	---	2.94097e-15	3.67234	0.0592568	-1.38869	7.63322e-16	-4.7671
BCIN_01g07530	NC_037310.1	---	4.20993e-10	3.61742	1.57995e-25	7.24801	0.102626	1.45667
BCIN_16g00180	NC_037325.1	---	0.00604997	3.61229	0.121932	1.90187	0.642723	-1.23812
BCIN_04g00090	NC_037313.1	---	1.34785e-07	3.59216	6.63051e-33	13.9841	5.46815e-07	3.17497
BCIN_16g01710	NC_037325.1	---	9.19549e-05	3.57938	0.217936	-1.47212	0.000278326	-3.04796
BCIN_14g01360	NC_037323.1	---	3.04761e-24	3.55535	6.56325e-16	2.69884	3.07247e-05	1.69269
BCIN_11g06280	NC_037320.1	---	0.000170132	3.54887	1.46997e-31	29.418	1.31232e-11	7.46748
BCIN_02g03090	NC_037311.1	---	1.82708e-20	3.51984	0.00135614	-1.58227	2.25073e-20	-4.5187
BCIN_07g04950	NC_037316.1	---	6.87268e-06	3.49496	1.12449e-17	8.62012	0.000135179	2.69688
BCIN_04g05650	NC_037313.1	---	1.54062e-13	3.47267	6.2467e-12	3.06188	0.100192	-1.37137
BCIN_01g08910	NC_037310.1	---	9.52031e-06	3.45114	0.00300403	2.19383	0.375536	-1.34314
BCIN_03g03200	NC_037312.1	---	5.93525e-11	3.44367	3.59236e-18	-5.86128	1.2923e-24	-14.3462
BCIN_12g05580	NC_037321.1	---	1.92656e-10	3.41257	4.10093e-46	12.8677	1.99658e-37	9.99338
BCIN_14g05530	NC_037323.1	zps1	0.000445605	3.39537	0.44891	1.29495	0.244048	-1.52302
BCIN_13g01270	NC_037322.1	vvd1	9.49802e-21	3.36439	1.37313e-08	-2.09352	3.04694e-41	-6.17788
BCIN_14g02750	NC_037323.1	---	3.98852e-07	3.35994	0.026495	1.66858	0.292121	-1.29979
BCIN_04g00030	NC_037313.1	---	1.11219e-15	3.35744	5.93866e-07	-2.13572	6.8138e-15	-3.38015
BCIN_05g07200	NC_037314.1	---	2.85406e-14	3.33275	4.21419e-11	2.74926	0.449827	1.14181
BCIN_08g02820	NC_037317.1	tda3	2.56038e-07	3.31774	1.49657e-40	14.9314	3.60004e-34	12.2183
BCIN_06g03070	NC_037315.1	---	3.54428e-07	3.30272	0.069107	1.52479	0.761146	-1.08752
BCIN_08g00270	NC_037317.1	stl1	1.80419e-10	3.29892	1.03375e-17	4.54343	3.12813e-47	12.4045
BCIN_15g00630	NC_037324.1	---	9.86369e-05	3.27721	0.490666	-1.23629	2.37774e-07	-5.48693
BCIN_01g03400	NC_037310.1	---	2.04469e-12	3.26836	1.5628e-11	2.97774	0.000149837	1.9137
BCIN_02g08350	NC_037311.1	---	0.000243895	3.23491	1.98255e-10	6.03023	1.13411e-05	3.53865
BCIN_12g05670	NC_037321.1	---	9.79843e-06	3.23403	6.17358e-06	3.01094	0.00244143	2.13815
BCIN_01g07500	NC_037310.1	---	0.016708	3.20989	1.02794e-16	25.1726	6.45484e-07	7.29578
BCIN_07g00260	NC_037316.1	---	0.000202765	3.20244	2.57759e-15	8.85766	6.9879e-05	3.0891
BCIN_04g03620	NC_037313.1	---	3.28083e-12	3.20018	0.350049	-1.17882	5.35047e-07	-2.31075
BCIN_13g02550	NC_037322.1	---	2.26093e-08	3.18114	6.61158e-41	12.0904	0.00245493	1.89299
BCIN_09g03840	NC_037318.1	---	0.00181305	3.17396	1.11465e-23	23.4181	1.61894e-25	26.6922
BCIN_06g05410	NC_037315.1	---	0.00191297	3.17249	7.63883e-31	31.5847	5.80345e-53	94.2968
BCIN_13g00950	NC_037322.1	---	3.49385e-08	3.16689	3.97298e-41	13.2561	1.08316e-08	3.09964
BCIN_02g03050	NC_037311.1	---	4.06994e-05	3.16658	1.69485e-11	-5.53647	8.19666e-31	-20.8169
BCIN_04g05170	NC_037313.1	---	0.0042893	3.16433	3.37539e-10	8.44352	1.37539e-08	6.99668
BCIN_15g04710	NC_037324.1	---	1.93705e-05	3.14059	6.39945e-05	-2.69962	4.2621e-14	-6.70875
BCIN_05g07510	NC_037314.1	---	8.47833e-05	3.13977	1.93301e-10	5.10752	0.112483	1.5973
BCIN_12g04900	NC_037321.1	---	4.32292e-08	3.13511	0.0705679	1.46873	0.811058	-1.06607
BCIN_01g03620	NC_037310.1	---	9.54049e-05	3.11755	9.66462e-06	3.18819	0.232954	1.4282
BCIN_09g02640	NC_037318.1	---	0.00897824	3.11076	1.68927e-19	23.2475	1.21907e-16	18.3026
BCIN_11g06180	NC_037320.1	---	3.48177e-05	3.11067	0.00645814	1.99738	0.000200366	-2.57819
BCIN_05g02610	NC_037314.1	---	4.85166e-07	3.07777	4.53036e-05	2.36142	0.744934	1.08824
BCIN_02g07700	NC_037311.1	ara1	0.00112618	3.07718	1.0137e-12	7.74566	6.09623e-12	7.43996
BCIN_02g01670	NC_037311.1	---	0.00978394	3.07539	5.11385e-12	11.109	1.90993e-07	6.50307
BCIN_11g06120	NC_037320.1	---	1.20631e-09	3.04362	0.0826456	-1.40337	0.00748277	-1.74084
BCIN_12g05985	NC_037321.1	---	7.02375e-07	3.04255	1.76189e-13	4.57431	0.028403	1.61959
BCIN_02g02850	NC_037311.1	---	5.37459e-05	3.03759	5.76092e-69	53.7972	1.4355e-89	94.0491
BCIN_01g08580	NC_037310.1	---	1.9751e-07	3.00318	0.0273877	-1.61179	9.16896e-05	-2.46988
BCIN_11g00500	NC_037320.1	opi3	0.0113871	2.99377	0.0126384	2.51643	0.0096582	2.63099
BCIN_05g05900	NC_037314.1	ap5	2.55197e-09	2.97084	3.87233e-12	3.31016	0.00179735	1.75715
BCIN_05g05160	NC_037314.1	---	6.94211e-05	2.96168	0.0515643	1.64971	0.157399	-1.48982
BCIN_02g08640	NC_037311.1	---	1.22578e-08	2.95939	3.50439e-19	4.7714	1.73258e-09	3.01031
BCIN_01g09540	NC_037310.1	---	3.67954e-10	2.95222	2.73353e-18	4.1517	0.000532776	1.79762
BCIN_06g01790	NC_037315.1	---	0.00528942	2.94918	0.000995005	3.00075	0.103937	-1.77711
BCIN_04g02310	NC_037313.1	---	0.013188	2.93855	0.407411	1.38923	0.909143	1.05339
BCIN_02g01120	NC_037311.1	---	0.00225282	2.9256	1.16878e-05	3.79375	0.00138915	2.70024
BCIN_01g07560	NC_037310.1	---	0.000132054	2.90542	1.7754e-49	28.0693	5.34482e-30	13.8113
BCIN_06g05470	NC_037315.1	---	2.86455e-07	2.89261	6.36226e-31	8.37073	1.60667e-14	4.33955
BCIN_01g11220	NC_037310.1	---	2.44547e-06	2.88874	2.46957e-23	7.65151	1.75024e-17	5.75365
BCIN_05g02800	NC_037314.1	---	5.25911e-05	2.8775	0.0839378	-1.59231	0.051748	-1.76235
BCIN_14g02570	NC_037323.1	---	0.000929069	2.87387	1.33623e-15	8.61803	5.86417e-09	5.01073
BCIN_12g03830	NC_037321.1	---	2.37698e-06	2.86698	0.00345168	-1.87185	2.26433e-13	-5.12485
BCIN_16g02480	NC_037325.1	---	4.19501e-11	2.86331	6.43844e-13	-3.18487	4.99122e-28	-7.44405
BCIN_02g06690	NC_037311.1	---	9.8821e-05	2.85244	0.0558031	1.62238	0.0312266	-1.79144
BCIN_12g03550	NC_037321.1	spl2	5.36386e-05	2.83755	4.44169e-07	3.20708	0.000183199	2.48159
BCIN_09g01190	NC_037318.1	---	1.207e-07	2.83433	0.0745848	-1.43841	3.96014e-06	-2.79929
BCIN_05g02550	NC_037314.1	---	0.000192014	2.83304	1.78806e-81	85.1726	2.50414e-53	36.3812
BCIN_05g04860	NC_037314.1	---	5.89871e-07	2.82512	8.5772e-47	14.791	1.83891e-32	9.37944
BCIN_15g04720	NC_037324.1	---	1.04513e-09	2.82443	2.99909e-23	-5.20708	2.1094e-45	-13.197
BCIN_09g04380	NC_037318.1	---	1.86685e-06	2.80417	0.0207741	1.63755	0.539625	1.17335
BCIN_01g09020	NC_037310.1	---	0.000810626	2.78482	1.10064e-13	6.61373	9.90119e-07	3.74692
BCIN_15g02740	NC_037324.1	---	0.019909	2.78034	3.83085e-06	5.24725	0.175203	1.69872
BCIN_14g04580	NC_037323.1	---	4.20532e-05	2.77785	1.76173e-55	31.5264	1.09953e-85	73.7124
BCIN_06g01090	NC_037315.1	---	1.84627e-07	2.77649	0.0158394	1.58073	0.394228	1.19541
BCIN_12g04700	NC_037321.1	---	7.42717e-07	2.76724	0.00446093	1.74784	0.0509861	-1.51031
BCIN_06g06590	NC_037315.1	Frt1	3.40241e-06	2.75923	3.53945e-21	-6.59244	3.11479e-35	-12.0777
BCIN_06g05440	NC_037315.1	---	1.10988e-05	2.75874	0.106991	-1.43503	6.28647e-08	-3.34042
BCIN_04g03720	NC_037313.1	---	0.00136156	2.75774	2.2832e-08	4.50801	0.092588	1.67866
BCIN_01g05020	NC_037310.1	---	0.000235103	2.75602	0.00293848	-2.12584	3.727e-11	-5.57796
BCIN_06g04810	NC_037315.1	---	1.5811e-08	2.74603	3.92795e-31	-7.58814	5.17993e-47	-15.9077
BCIN_16g01410	NC_037325.1	---	6.08122e-07	2.7362	0.0601522	-1.49239	2.76055e-06	-3.27401
BCIN_12g00030	NC_037321.1	---	0.000376098	2.73542	9.39871e-24	11.6509	2.71313e-12	5.66527
BCIN_01g09980	NC_037310.1	---	2.57766e-05	2.72937	2.48572e-27	9.29169	2.43106e-08	3.3744
BCIN_07g01860	NC_037316.1	---	0.00103907	2.72691	0.00159693	-2.37191	0.00453917	-2.20581
BCIN_07g05480	NC_037316.1	---	0.00219247	2.72456	0.963329	1.016	0.162965	-1.61398
BCIN_01g02510	NC_037310.1	---	4.37301e-05	2.71838	5.64837e-57	26.83	1.60436e-47	20.316
BCIN_11g01890	NC_037320.1	---	0.00670876	2.71042	1.39576e-18	14.6788	8.36023e-10	6.68495
BCIN_13g03350	NC_037322.1	---	0.00219247	2.71004	0.569524	1.19434	0.000452683	-2.79059
BCIN_16g02080	NC_037325.1	---	1.50143e-07	2.70988	8.75056e-06	2.22182	0.66855	-1.10323
BCIN_03g05590	NC_037312.1	---	0.000155203	2.70011	0.166317	1.41938	0.934609	-1.02552
BCIN_01g00900	NC_037310.1	---	0.0491987	2.68563	2.59997e-30	59.2292	1.09654e-17	22.4995
BCIN_13g00510	NC_037322.1	---	0.00032672	2.68277	9.85865e-09	-4.19388	4.57572e-23	-16.8522
BCIN_03g08430	NC_037312.1	---	0.000276425	2.67152	0.00138706	2.18507	0.99397	-1.00239
BCIN_05g04870	NC_037314.1	---	2.00758e-08	2.67024	2.30141e-75	19.2341	7.65362e-37	7.79471
BCIN_03g00480	NC_037312.1	xyn11A	0.0001867	2.66876	0.785063	-1.07843	0.20381	-1.41347
BCIN_10g04330	NC_037319.1	---	4.66562e-06	2.66565	0.00145837	1.89206	0.197209	1.32089
BCIN_05g04300	NC_037314.1	---	7.71283e-05	2.65021	0.0021688	-2.00269	1.97341e-10	-4.16428
BCIN_03g04210	NC_037312.1	---	9.43315e-06	2.64976	1.41512e-09	3.31039	0.991018	-1.00315
BCIN_03g08910	NC_037312.1	---	0.00572177	2.63729	6.27786e-06	3.79003	2.06698e-05	3.60125
BCIN_14g00480	NC_037323.1	---	4.70926e-08	2.63415	0.154084	1.28702	7.68281e-05	-1.99578
BCIN_05g07000	NC_037314.1	---	0.0186207	2.62707	8.16376e-21	20.4232	6.13378e-10	7.70509
BCIN_16g02060	NC_037325.1	---	0.00536251	2.62686	1.67818e-19	12.0594	2.6347e-11	6.67258
BCIN_14g05360	NC_037323.1	hex5	0.0488556	2.62464	1.28295e-07	7.45816	0.597271	1.27297
BCIN_05g01060	NC_037314.1	---	4.87739e-09	2.6221	2.35677e-05	1.95527	0.980413	-1.00504
BCIN_04g05110	NC_037313.1	---	0.000160849	2.62035	0.93265	1.02394	0.287519	1.33145
BCIN_02g08920	NC_037311.1	---	6.80622e-05	2.61813	0.161072	-1.39733	4.18542e-11	-6.97212
BCIN_02g03920	NC_037311.1	---	1.30917e-06	2.60516	0.973702	1.00734	3.38146e-11	-3.76467
BCIN_02g04680	NC_037311.1	---	0.000100103	2.60403	0.681484	-1.10804	0.000899251	-2.1225
BCIN_03g03630	NC_037312.1	---	0.016374	2.59882	3.50873e-11	-8.61941	3.55019e-23	-25.4177
BCIN_03g00160	NC_037312.1	---	2.01321e-09	2.59544	2.47574e-50	8.58901	8.41863e-63	11.1383
BCIN_13g05430	NC_037322.1	---	0.00573093	2.59284	9.14134e-08	4.73382	0.00845415	2.22288
BCIN_04g05420	NC_037313.1	---	0.0202746	2.57975	0.546021	-1.25455	0.00126718	-3.37564
BCIN_12g06430	NC_037321.1	---	0.00457047	2.57709	0.0160516	-2.02099	0.00229053	-2.43979
BCIN_16g04210	NC_037325.1	idl1	3.01648e-05	2.57552	6.71887e-08	3.0162	0.333925	-1.26084
BCIN_03g05050	NC_037312.1	mfs1	0.000112225	2.57548	5.02844e-11	3.99051	5.93559e-05	2.51767
BCIN_07g06590	NC_037316.1	---	0.000200149	2.57364	6.1809e-05	2.49569	0.159291	1.42096
BCIN_07g06190	NC_037316.1	---	0.00998037	2.56953	0.0623723	-1.81788	0.000825562	-2.90508
BCIN_07g07000	NC_037316.1	---	0.0865267	2.55354	7.90011e-53	277.396	2.7533e-69	634.805
BCIN_16g03180	NC_037325.1	---	8.47225e-06	2.55325	2.75496e-10	3.34295	0.00392954	1.78069
BCIN_09g01270	NC_037318.1	---	0.0113109	2.54182	2.36501e-33	33.9651	2.31837e-23	18.9105
BCIN_01g04240	NC_037310.1	---	8.68213e-07	2.53917	8.59953e-66	17.7862	6.0918e-63	16.7605
BCIN_04g00080	NC_037313.1	---	0.000878355	2.53506	4.53866e-31	14.0431	2.08269e-08	3.91189
BCIN_08g01640	NC_037317.1	---	0.00262574	2.53225	6.70869e-05	2.88202	0.353894	-1.36667
BCIN_06g00310	NC_037315.1	---	9.09798e-05	2.53175	4.71486e-21	6.82116	0.037246	1.62962
BCIN_11g05190	NC_037320.1	---	0.00166173	2.52929	0.01626	1.88341	0.620406	-1.16284
BCIN_12g02080	NC_037321.1	---	0.00109538	2.52822	5.56665e-17	7.15549	0.21957	1.43048
BCIN_06g05270	NC_037315.1	---	4.31069e-05	2.52621	1.28716e-09	3.42568	0.549232	1.15464
BCIN_09g01280	NC_037318.1	---	0.0074313	2.52161	9.28917e-08	4.69752	8.6552e-07	4.21564
BCIN_16g00970	NC_037325.1	---	0.000585712	2.51811	4.83141e-05	2.62819	2.59973e-07	3.39349
BCIN_02g06910	NC_037311.1	---	0.00147296	2.51803	1.98052e-12	5.77246	0.533029	-1.19905
BCIN_09g03300	NC_037318.1	---	0.000761081	2.51519	8.657e-17	6.78217	1.91866e-33	15.4634
BCIN_11g00550	NC_037320.1	---	6.00269e-10	2.50702	0.0120306	1.44591	0.139601	-1.26437
BCIN_01g06790	NC_037310.1	---	0.0173087	2.49834	5.79871e-09	6.16293	0.0168913	2.20075
BCIN_09g03430	NC_037318.1	---	9.8135e-14	2.49534	2.80015e-07	1.85374	0.161795	1.20714
BCIN_01g07430	NC_037310.1	---	0.00527344	2.49229	6.90371e-31	20.1153	3.53924e-10	5.49463
BCIN_10g02060	NC_037319.1	---	6.59542e-11	2.49086	5.38488e-11	2.40032	2.5124e-41	5.87856
BCIN_02g07020	NC_037311.1	---	1.76642e-08	2.48921	4.55895e-05	1.88127	0.108231	-1.32674
BCIN_11g06000	NC_037320.1	---	9.08087e-05	2.48135	3.25922e-11	3.90822	2.29818e-05	2.45744
BCIN_10g01550	NC_037319.1	---	3.87245e-07	2.47456	0.0408914	-1.42578	5.70172e-20	-4.68366
BCIN_13g04150	NC_037322.1	---	1.69278e-09	2.47408	1.17667e-12	2.73885	5.66706e-07	2.07375
BCIN_05g00970	NC_037314.1	---	1.08725e-10	2.46948	7.07706e-05	1.71857	0.594373	1.08859
BCIN_11g00230	NC_037320.1	frp1	0.00488633	2.46628	0.000479753	2.61889	0.0115207	2.04929
BCIN_01g06630	NC_037310.1	---	0.00971544	2.46503	1.21671e-15	9.46134	2.43408e-17	10.8767
BCIN_09g05570	NC_037318.1	---	0.00117675	2.46273	0.00891418	1.91762	0.0050862	2.03482
BCIN_02g03430	NC_037311.1	---	1.49178e-06	2.46215	5.45012e-65	17.7052	4.33275e-44	10.5802
BCIN_01g07270	NC_037310.1	hxt19	0.000356994	2.45133	7.67487e-25	8.19801	1.41125e-12	4.61229
BCIN_04g04580	NC_037313.1	---	9.71812e-06	2.44559	0.250244	1.25716	0.423374	-1.18679
BCIN_07g05350	NC_037316.1	---	0.00165389	2.44444	1.39182e-11	-5.3203	1.49557e-12	-5.87081
BCIN_03g00660	NC_037312.1	---	0.0050766	2.44083	0.917354	1.03324	0.0100164	-2.10368
BCIN_02g03960	NC_037311.1	---	4.77138e-06	2.4404	3.59462e-13	3.63314	1.3066e-07	2.58798
BCIN_11g02010	NC_037320.1	---	0.000289186	2.43985	1.17111e-17	5.97835	1.78416e-11	4.24603
BCIN_01g03630	NC_037310.1	---	7.39768e-14	2.43049	0.51906	-1.08665	0.000424693	1.52194
BCIN_06g05020	NC_037315.1	---	0.00119785	2.42741	2.65801e-06	3.05612	0.446399	-1.23897
BCIN_02g00470	NC_037311.1	---	0.000642566	2.42056	1.80632e-05	2.66507	0.000585436	2.22542
BCIN_13g03810	NC_037322.1	---	0.00142159	2.41612	6.82443e-09	3.98251	2.02589e-05	2.81982
BCIN_02g07480	NC_037311.1	---	0.00659374	2.41505	0.220852	1.4321	0.277694	1.39563
BCIN_05g04800	NC_037314.1	---	0.000202765	2.3989	4.06005e-07	2.89264	0.980332	1.00651
BCIN_04g06450	NC_037313.1	---	3.73944e-06	2.39442	0.0353275	1.46118	0.833121	-1.04493
BCIN_01g02690	NC_037310.1	---	0.0107051	2.39224	0.000239836	2.85605	0.883524	1.05524
BCIN_10g05710	NC_037319.1	---	5.70436e-06	2.39078	0.321914	-1.20765	1.64353e-06	-2.35699
BCIN_11g03690	NC_037320.1	---	0.0976977	2.38816	0.0390121	2.34558	0.327892	1.54843
BCIN_01g03820	NC_037310.1	scw11	3.71097e-08	2.38579	4.93323e-07	2.11691	0.401401	-1.15165
BCIN_05g04280	NC_037314.1	---	2.47875e-07	2.38525	1.06903e-10	-2.80069	1.43105e-35	-8.11164
BCIN_16g03740	NC_037325.1	---	1.22518e-06	2.38319	0.00134368	1.72118	0.704607	1.07901
BCIN_12g03840	NC_037321.1	---	0.17591	2.38156	0.00317034	4.07382	0.424145	1.53137
BCIN_03g00270	NC_037312.1	---	0.00450351	2.38043	0.00728429	2.04079	0.119337	1.54785
BCIN_15g04770	NC_037324.1	---	0.000361566	2.38018	3.03652e-12	4.26964	4.02267e-07	3.00495
BCIN_06g05800	NC_037315.1	---	3.47352e-10	2.37812	7.73172e-66	8.93547	2.77834e-53	7.17938
BCIN_13g01360	NC_037322.1	---	0.000565948	2.36165	8.87838e-16	5.45662	1.5615e-11	4.28915
BCIN_04g02540	NC_037313.1	---	1.30462e-06	2.35967	0.0264794	1.45874	2.87526e-12	-3.25507
BCIN_03g00390	NC_037312.1	---	0.00394726	2.35904	4.53113e-08	3.86524	0.739059	1.11557
BCIN_01g02910	NC_037310.1	---	2.24342e-06	2.35149	0.0319891	1.45825	0.176553	-1.31468
BCIN_05g06660	NC_037314.1	---	0.00132782	2.35036	2.14751e-53	25.7949	5.08121e-23	8.60725
BCIN_07g03400	NC_037316.1	xbp1	0.00171064	2.34926	7.84706e-12	4.62206	0.000174034	2.51404
BCIN_05g07560	NC_037314.1	---	0.0159533	2.34903	1.4364e-25	17.5789	1.11376e-35	30.1856
BCIN_16g04100	NC_037325.1	---	9.87289e-05	2.34837	1.41934e-09	3.17462	1.72492e-05	2.40689
BCIN_12g03070	NC_037321.1	---	0.00364526	2.34282	6.10552e-06	3.06624	0.00767777	2.02841
BCIN_15g01470	NC_037324.1	alg7	1.61239e-09	2.33674	7.27662e-35	4.98611	1.7641e-09	2.25361
BCIN_10g00500	NC_037319.1	---	0.0537715	2.33594	9.46727e-18	15.5701	2.63509e-14	11.8517
BCIN_02g03440	NC_037311.1	---	0.00540673	2.33526	9.54065e-28	15.7311	1.87713e-16	8.14241
BCIN_11g04970	NC_037320.1	---	0.00854346	2.32626	1.05954e-15	8.07701	0.000194106	2.78852
BCIN_06g04730	NC_037315.1	---	0.000873026	2.32186	9.8485e-16	5.71402	0.070892	1.53692
BCIN_09g02520	NC_037318.1	---	0.018886	2.31508	0.0326716	1.91004	0.200364	1.51505
BCIN_10g05910	NC_037319.1	---	0.0357767	2.31344	5.01077e-26	20.6192	2.05367e-21	15.848
BCIN_03g05370	NC_037312.1	---	5.72708e-07	2.30738	9.45133e-38	7.06173	3.77816e-11	2.79201
BCIN_04g00180	NC_037313.1	---	7.12723e-05	2.30526	2.11032e-23	6.34555	3.65647e-05	2.20985
BCIN_11g00620	NC_037320.1	---	3.92553e-05	2.30461	1.75222e-07	2.59945	0.69625	1.09063
BCIN_01g04860	NC_037310.1	---	0.0294158	2.30245	3.04198e-06	4.14541	1.61652e-08	5.58739
BCIN_11g04300	NC_037320.1	---	9.33603e-12	2.30165	0.936809	-1.0114	0.213658	-1.19054
BCIN_02g07100	NC_037311.1	---	0.0220416	2.28845	0.00771852	2.22839	0.65271	1.16915
BCIN_05g06220	NC_037314.1	pks15	0.0551021	2.28746	0.000663136	3.18558	0.0510452	2.0126
BCIN_04g06000	NC_037313.1	---	1.70654e-06	2.28715	2.1262e-16	3.66277	0.00450977	1.59902
BCIN_10g05530	NC_037319.1	---	0.00521298	2.28705	7.61215e-25	10.5012	0.000103979	2.73302
BCIN_14g01260	NC_037323.1	---	0.000463592	2.28203	1.60864e-09	3.34985	4.83449e-06	2.64946
BCIN_03g08500	NC_037312.1	---	4.99035e-06	2.27876	1.72804e-36	7.02	3.25935e-25	5.18937
BCIN_09g04990	NC_037318.1	---	0.000121288	2.27455	0.00610569	1.71612	0.0027417	1.82225
BCIN_07g03280	NC_037316.1	---	0.0179165	2.27402	1.78154e-30	19.3676	1.68877e-20	11.5557
BCIN_02g07920	NC_037311.1	---	1.94796e-05	2.27293	0.00030309	-1.90707	0.0121463	-1.58657
BCIN_09g06120	NC_037318.1	zrt1	7.70406e-08	2.26828	0.327569	1.16416	0.259077	-1.19771
BCIN_03g08840	NC_037312.1	---	7.0739e-05	2.26473	9.042e-11	3.24013	0.234672	1.28772
BCIN_07g06710	NC_037316.1	---	0.00484385	2.24944	0.0536255	1.6379	0.0297417	-1.85508
BCIN_07g05650	NC_037316.1	---	0.00147612	2.24501	1.35958e-08	3.43535	0.090431	1.50782
BCIN_11g01810	NC_037320.1	---	0.00358985	2.24444	0.0199641	1.76627	0.907652	1.03454
BCIN_07g06180	NC_037316.1	---	0.000656944	2.24115	0.0491856	-1.53628	1.4483e-11	-4.39365
BCIN_12g01080	NC_037321.1	---	0.000774558	2.24028	1.44695e-05	2.48445	0.0199001	1.69318
BCIN_11g05430	NC_037320.1	---	4.55252e-06	2.23446	7.054e-08	2.37572	0.000248536	1.84213
BCIN_01g00140	NC_037310.1	boa15	6.41013e-05	2.23353	0.00393742	1.70581	0.700078	1.08752
BCIN_01g02500	NC_037310.1	---	0.000121384	2.23352	1.94883e-29	7.84006	5.5896e-20	5.40078
BCIN_06g06700	NC_037315.1	---	0.0214129	2.23028	0.218574	-1.46534	0.0210932	-2.08444
BCIN_04g04120	NC_037313.1	---	0.00166131	2.2297	0.0203035	1.69875	0.00339616	-2.07999
BCIN_03g01500	NC_037312.1	gar2	0.00291575	2.22531	0.212048	-1.36816	0.0075134	-1.97697
BCIN_15g04790	NC_037324.1	---	0.0417908	2.22236	0.682199	-1.16004	0.52796	1.26087
BCIN_12g02060	NC_037321.1	xlnR	1.93894e-05	2.21652	0.175913	-1.28162	0.000138303	-2.01873
BCIN_08g04740	NC_037317.1	---	0.00361645	2.21643	7.59179e-14	5.46912	6.55554e-06	2.89947
BCIN_14g05270	NC_037323.1	---	0.0104998	2.21172	1.90328e-19	8.83171	1.25463e-05	3.13003
BCIN_16g03620	NC_037325.1	---	0.0007601	2.21059	5.92818e-22	6.98975	2.32151e-12	4.20205
BCIN_09g00320	NC_037318.1	---	0.00532029	2.20576	0.581019	1.16208	0.0098789	-2.05914
BCIN_11g04580	NC_037320.1	---	5.77596e-05	2.20304	2.21143e-18	4.44346	1.29871e-05	2.2089
BCIN_05g04360	NC_037314.1	---	0.00115272	2.20258	0.178044	1.35344	0.246923	1.3128
BCIN_01g02880	NC_037310.1	---	0.00469218	2.20218	0.00728682	1.921	0.104761	1.52788
BCIN_13g00820	NC_037322.1	---	1.64866e-05	2.2021	1.27495e-12	3.13124	0.375402	1.20242
BCIN_15g05270	NC_037324.1	pie2	5.72267e-05	2.20191	5.56545e-47	11.8735	2.60792e-23	5.62192
BCIN_01g06050	NC_037310.1	---	0.00167795	2.20102	2.48166e-07	3.01196	0.428539	-1.24514
BCIN_10g01840	NC_037319.1	---	0.00994237	2.19511	0.0565551	-1.66933	0.000986851	-2.43772
BCIN_02g01420	NC_037311.1	---	0.00607814	2.1894	0.00387299	2.03709	0.58045	-1.1815
BCIN_09g02690	NC_037318.1	---	0.000807951	2.18777	6.99638e-11	3.67257	0.00786019	1.78319
BCIN_07g05950	NC_037316.1	---	4.75411e-08	2.18551	1.86507e-17	3.08341	0.0860265	-1.29599
BCIN_04g04620	NC_037313.1	ama1	0.00115621	2.18392	3.1822e-11	3.89274	2.17295e-08	3.22473
BCIN_04g04310	NC_037313.1	---	0.0162359	2.18312	0.112014	1.56814	0.664672	1.15436
BCIN_04g00170	NC_037313.1	---	4.5952e-12	2.18163	1.10457e-74	6.41069	2.87926e-43	4.23977
BCIN_07g03040	NC_037316.1	---	6.3831e-10	2.18059	9.2313e-09	1.99552	0.0503035	1.29637
BCIN_01g07990	NC_037310.1	kha1	0.000130471	2.17895	3.33656e-07	-2.60915	1.56951e-25	-9.12563
BCIN_01g08560	NC_037310.1	gpi14	0.000329448	2.17585	0.0820713	1.41715	0.621762	-1.11647
BCIN_08g00650	NC_037317.1	---	0.0211033	2.17192	5.41763e-05	3.04479	0.0488955	1.76772
BCIN_04g00830	NC_037313.1	---	0.000117865	2.17063	7.76222e-15	3.954	0.00854045	1.64487
BCIN_06g03610	NC_037315.1	---	0.0824948	2.16617	3.20692e-05	4.1417	0.957288	1.02273
BCIN_10g05220	NC_037319.1	---	0.0472227	2.16528	2.46045e-16	10.6975	1.96035e-07	4.79702
BCIN_07g01100	NC_037316.1	---	0.00502163	2.16012	5.25216e-05	2.56739	0.030562	1.71693
BCIN_02g08380	NC_037311.1	---	0.0162515	2.15736	1.4795e-05	3.11155	0.000319691	2.62962
BCIN_13g01070	NC_037322.1	---	0.00140956	2.15511	3.49267e-32	10.8787	6.08621e-15	4.97212
BCIN_07g02930	NC_037316.1	---	1.74791e-07	2.15044	0.000202137	-1.70548	8.1979e-22	-4.58354
BCIN_14g04470	NC_037323.1	---	0.0721854	2.14939	0.000449943	-3.25007	3.02135e-11	-9.85719
BCIN_11g06290	NC_037320.1	---	1.20288e-06	2.14871	2.93936e-39	6.5046	1.0441e-18	3.57579
BCIN_16g03540	NC_037325.1	---	2.88125e-05	2.14158	5.26344e-15	3.57419	0.112086	1.32733
BCIN_11g03880	NC_037320.1	---	0.0835792	2.12871	4.29939e-13	10.8104	1.26702e-09	7.50567
BCIN_12g01610	NC_037321.1	---	0.030638	2.12766	0.385155	1.30293	0.90085	1.0434
BCIN_11g01090	NC_037320.1	---	0.0479052	2.12635	2.1199e-06	-4.31542	3.53522e-18	-22.0548
BCIN_01g11460	NC_037310.1	---	0.00994237	2.12454	0.846876	-1.05843	0.0719056	-1.66967
BCIN_15g03010	NC_037324.1	---	0.000448063	2.12318	5.57037e-06	2.37014	0.32871	1.22808
BCIN_03g04850	NC_037312.1	---	0.000588607	2.11959	0.0429717	1.49929	0.831729	1.05124
BCIN_02g03060	NC_037311.1	ppoA80	1.4492e-05	2.11374	0.052968	1.37988	0.00674258	-1.66012
BCIN_15g01390	NC_037324.1	---	0.00448992	2.11315	2.74823e-20	7.14615	1.27107e-09	3.8273
BCIN_01g11550	NC_037310.1	pks5	0.0105918	2.10834	0.196516	1.39857	0.593218	-1.16847
BCIN_05g05390	NC_037314.1	---	0.000541407	2.10593	7.16134e-05	2.13304	0.591216	-1.12928
BCIN_08g00720	NC_037317.1	ap14	0.0152778	2.10441	0.312922	1.31621	0.467091	-1.23377
BCIN_06g00640	NC_037315.1	---	7.2555e-05	2.10307	0.341741	-1.19126	0.000143139	-1.97086
BCIN_06g04930	NC_037315.1	---	0.098554	2.10096	7.38886e-18	14.5631	3.50726e-20	17.6837
BCIN_03g06960	NC_037312.1	---	1.83163e-05	2.09476	8.03601e-18	3.77032	3.21939e-10	2.68179
BCIN_13g04100	NC_037322.1	---	0.000204349	2.09347	0.00388175	1.69205	0.147987	-1.36607
BCIN_01g00170	NC_037310.1	---	6.68733e-05	2.09293	8.99603e-06	2.10205	0.000343208	-1.84679
BCIN_03g03280	NC_037312.1	---	0.0027055	2.08799	5.71715e-41	13.9615	9.7422e-50	18.4447
BCIN_15g02810	NC_037324.1	---	0.0902302	2.08723	9.92525e-07	4.83822	2.80084e-05	4.00026
BCIN_16g04070	NC_037325.1	---	0.00470564	2.0865	4.88379e-31	11.0194	1.87026e-27	9.67015
BCIN_12g06370	NC_037321.1	bot4	0.00252608	2.08257	1.22816e-05	2.4986	0.132133	-1.41479
BCIN_07g04230	NC_037316.1	---	0.0577415	2.0816	1.42397e-05	3.66298	0.00847558	2.28875
BCIN_03g04860	NC_037312.1	---	0.000103285	2.07847	2.66967e-09	2.71601	0.000220553	1.89265
BCIN_14g02030	NC_037323.1	---	3.16534e-11	2.07761	0.000493713	1.45766	0.258554	-1.14791
BCIN_09g05950	NC_037318.1	---	0.0205851	2.0707	0.000662628	2.39781	0.582551	1.18948
BCIN_15g00100	NC_037324.1	---	0.00938633	2.06957	7.89508e-33	15.4924	1.79043e-29	13.3614
BCIN_01g06430	NC_037310.1	---	0.00144086	2.0673	0.0649491	1.47034	3.54656e-07	-4.50845
BCIN_04g02060	NC_037313.1	ap13	0.012767	2.06514	0.437524	-1.22736	2.97584e-06	-3.15643
BCIN_15g01890	NC_037324.1	---	0.00437364	2.06485	0.315135	-1.27637	3.45218e-07	-4.17727
BCIN_04g03220	NC_037313.1	---	0.00315776	2.06011	0.0856323	-1.47759	0.00224042	-2.05838
BCIN_14g01650	NC_037323.1	---	0.00051635	2.0601	1.83949e-13	3.77155	0.645831	1.10476
BCIN_09g03880	NC_037318.1	---	0.000104688	2.05522	8.18869e-05	-1.95089	0.0411276	-1.43614
BCIN_06g03800	NC_037315.1	---	1.20472e-05	2.05505	0.59659	-1.09597	0.000815729	-1.79115
BCIN_06g06890	NC_037315.1	rdr1	0.000108741	2.04832	0.693442	1.07736	0.874314	1.03253
BCIN_01g05850	NC_037310.1	---	0.0264682	2.0468	0.0375432	1.7559	0.231313	1.42128
BCIN_06g01620	NC_037315.1	---	0.0603822	2.04432	1.11601e-54	71.9246	8.4094e-17	10.4625
BCIN_02g01660	NC_037311.1	---	0.0018426	2.04342	0.265308	-1.26696	1.26309e-05	-2.40673
BCIN_09g00200	NC_037318.1	---	2.1064e-05	2.04033	1.25363e-12	2.92244	0.247584	1.21408
BCIN_01g07370	NC_037310.1	---	0.0640725	2.04032	1.08133e-14	8.84907	5.40377e-10	6.02284
BCIN_15g03040	NC_037324.1	---	0.00633375	2.04003	0.000643747	-2.16491	2.69451e-12	-5.02008
BCIN_13g01380	NC_037322.1	---	0.00657107	2.03952	1.474e-06	2.83176	0.72519	-1.11112
BCIN_02g07080	NC_037311.1	---	0.000707288	2.03733	3.65293e-06	2.32286	1.26972e-10	3.222
BCIN_10g04160	NC_037319.1	---	0.0400252	2.03674	0.132205	-1.57083	0.16695	-1.54997
BCIN_01g02870	NC_037310.1	---	0.00114793	2.03645	8.83142e-14	4.00455	1.5552e-17	4.89687
BCIN_03g05410	NC_037312.1	---	0.00521298	2.02767	0.000677354	2.08817	0.0171472	1.72602
BCIN_12g02590	NC_037321.1	---	0.00664149	2.02747	1.00395e-10	3.84151	0.0116975	1.82647
BCIN_10g05550	NC_037319.1	---	0.031254	2.02706	0.000240356	2.65543	0.926094	-1.03038
BCIN_14g01620	NC_037323.1	tgl2	0.000369286	2.02309	0.00238283	-1.74865	0.698081	-1.08564
BCIN_11g03150	NC_037320.1	---	8.00554e-05	2.02182	0.0135878	-1.51258	0.00086514	-1.76294
BCIN_03g01100	NC_037312.1	---	1.43893e-05	2.02163	0.010117	1.48071	0.615493	1.09263
BCIN_09g04940	NC_037318.1	---	0.00928901	2.02049	0.0101368	1.81601	0.614427	1.14185
BCIN_05g04790	NC_037314.1	---	5.6137e-06	2.01772	0.0103356	-1.46184	4.43434e-05	-1.84125
BCIN_05g02450	NC_037314.1	---	0.0674041	2.0174	1.41063e-15	9.91636	0.000448552	2.89636
BCIN_06g00670	NC_037315.1	---	0.00668081	2.01627	0.424091	-1.21331	2.33973e-06	-3.12077
BCIN_03g02220	NC_037312.1	---	0.00112333	2.01496	2.81955e-12	3.63153	1.22785e-24	6.53358
BCIN_14g01300	NC_037323.1	nrps9	8.47833e-05	2.01324	1.28836e-06	2.16572	0.931292	-1.0175
BCIN_10g02830	NC_037319.1	---	0.0021659	2.01086	0.46453	1.1737	0.000266428	-2.32464
BCIN_07g04810	NC_037316.1	---	0.000911575	2.00988	1.85252e-15	4.01391	4.44322e-06	2.36939
BCIN_01g09200	NC_037310.1	---	0.000382836	2.00914	0.163676	1.29254	0.162818	-1.30975
BCIN_06g01530	NC_037315.1	---	0.000638196	2.00737	5.89979e-19	4.6137	1.53103e-05	2.20918
BCIN_02g07030	NC_037311.1	---	0.00748307	2.0065	0.000317658	2.20343	0.73957	1.09863
BCIN_07g06480	NC_037316.1	---	0.0519099	2.00644	1.4779e-08	4.65932	0.00061355	2.6753
BCIN_11g05720	NC_037320.1	---	0.0782751	2.00246	4.18017e-07	4.49246	0.653538	1.17876
BCIN_08g02730	NC_037317.1	tgl1	0.00469585	1.99887	0.767904	1.07346	0.000910068	-2.0897
BCIN_13g01240	NC_037322.1	---	0.00972262	1.99628	0.956894	1.01473	0.000116782	-2.65944
BCIN_13g02310	NC_037322.1	---	0.0422196	1.99436	4.39267e-10	4.80985	1.36579e-12	6.03873
BCIN_06g03130	NC_037315.1	---	0.0167691	1.99289	9.67469e-12	4.62177	3.04743e-05	2.71878
BCIN_04g04330	NC_037313.1	---	0.0140622	1.99247	3.12672e-10	4.22956	2.12043e-08	3.66057
BCIN_15g03030	NC_037324.1	---	0.0806779	1.99108	2.4058e-10	6.46944	0.01407	2.17331
BCIN_08g04130	NC_037317.1	---	0.000170132	1.99082	7.00688e-10	-2.76408	7.71228e-09	-2.62372
BCIN_13g00290	NC_037322.1	---	0.000222396	1.98929	7.22947e-07	2.25821	0.717263	-1.08025
BCIN_01g05040	NC_037310.1	---	0.0212295	1.988	0.00462552	-2.03054	3.07359e-12	-5.80605
BCIN_06g07340	NC_037315.1	---	0.0015618	1.98606	7.59908e-05	2.10381	0.00832342	1.70457
BCIN_06g01290	NC_037315.1	phy3	0.0135642	1.98395	6.36659e-08	3.3574	0.0151387	1.81119
BCIN_04g00750	NC_037313.1	---	0.0556712	1.98207	1.80124e-30	16.4915	1.50915e-12	6.25425
BCIN_01g05890	NC_037310.1	Bmr1	0.00854346	1.97996	0.270815	-1.29451	3.34786e-08	-3.47635
BCIN_01g10960	NC_037310.1	---	0.000121887	1.97771	1.53563e-12	3.03345	0.907335	1.02316
BCIN_13g04330	NC_037322.1	pps1	2.66504e-05	1.97546	1.17518e-21	3.89157	0.0537093	1.3631
BCIN_08g02380	NC_037317.1	---	0.010895	1.9737	0.133157	-1.42144	4.0418e-07	-3.11035
BCIN_08g03440	NC_037317.1	---	0.0138163	1.97263	6.37765e-10	3.94936	0.444854	1.22816
BCIN_01g07480	NC_037310.1	---	0.169274	1.97242	0.0140575	2.49319	0.190999	1.67593
BCIN_08g02910	NC_037317.1	---	0.000770728	1.97123	5.49742e-34	7.72303	7.45128e-05	2.05313
BCIN_12g01890	NC_037321.1	---	0.0549756	1.97061	0.00457623	2.22197	0.63578	1.16723
BCIN_02g06610	NC_037311.1	jem1	0.0578515	1.96381	7.95619e-05	3.0182	0.738246	1.11616
BCIN_02g00013	NC_037311.1	---	0.0161036	1.961	2.09963e-06	-2.98316	0.00113608	-2.15176
BCIN_10g03350	NC_037319.1	---	0.0167646	1.95778	9.01217e-14	5.27857	1.98426e-07	3.30674
BCIN_14g00610	NC_037323.1	pg2	0.10873	1.95329	2.6688e-09	-6.78869	1.44144e-06	-4.81682
BCIN_11g01720	NC_037320.1	ltf3	0.000130337	1.95265	3.98565e-13	3.04466	8.54585e-05	1.88075
BCIN_04g05410	NC_037313.1	---	1.38417e-05	1.95016	2.55932e-05	-1.82836	2.16997e-15	-3.18499
BCIN_09g02260	NC_037318.1	---	0.0243672	1.94105	1.35015e-05	2.79104	0.000216225	2.46691
BCIN_09g02850	NC_037318.1	---	0.00256663	1.94098	4.13068e-05	-2.25746	8.8145e-11	-3.98481
BCIN_15g03000	NC_037324.1	---	0.42115	1.93979	0.0109282	4.1773	0.654225	-1.33084
BCIN_07g02510	NC_037316.1	---	0.158949	1.93617	0.0225391	2.25065	0.563878	1.25762
BCIN_03g00870	NC_037312.1	zfr1	1.19021e-05	1.93576	5.45794e-09	-2.29951	1.45786e-24	-4.93783
BCIN_01g01115	NC_037310.1	---	0.100936	1.93204	3.21748e-12	7.34663	6.23535e-07	4.41175
BCIN_07g02410	NC_037316.1	mih1	0.00117068	1.92374	0.0101627	-1.60019	9.67359e-17	-4.88771
BCIN_02g02480	NC_037311.1	---	0.118741	1.92096	0.0134868	2.21604	0.344257	1.3917
BCIN_11g03700	NC_037320.1	pol4	0.000438271	1.91992	4.27825e-11	2.86686	0.485405	-1.15161
BCIN_15g05440	NC_037324.1	---	0.0025056	1.91629	5.06807e-07	2.52581	0.00160991	1.82434
BCIN_01g10620	NC_037310.1	---	0.281544	1.91297	1.50344e-05	6.31392	0.0208963	2.7786
BCIN_15g03860	NC_037324.1	---	0.00758814	1.91151	1.22812e-34	9.68189	3.9048e-60	19.9679
BCIN_03g07590	NC_037312.1	---	0.00658977	1.91039	4.25803e-05	-2.44844	2.83468e-05	-2.64861
BCIN_05g05690	NC_037314.1	---	0.00327837	1.90878	0.001023	-1.89966	0.000240147	-2.08549
BCIN_11g04690	NC_037320.1	erg2	0.203536	1.90769	0.0203803	-2.40541	0.000307445	-3.86785
BCIN_10g06150	NC_037319.1	---	0.0631022	1.90729	1.54337e-07	4.04666	0.000431683	2.64037
BCIN_07g03720	NC_037316.1	---	0.0344159	1.90451	5.20418e-14	5.65752	0.0349092	1.74327
BCIN_15g00510	NC_037324.1	cdd1	0.173077	1.90316	0.0403485	2.08424	0.277094	1.51448
BCIN_05g06530	NC_037314.1	---	0.0117549	1.90013	0.000484585	-2.12289	0.0722741	-1.50206
BCIN_01g07440	NC_037310.1	svp26	0.170773	1.89832	0.0499252	2.00987	0.910911	-1.04774
BCIN_08g04910	NC_037317.1	---	0.0293396	1.89763	1.02883e-08	3.60339	0.000342252	2.39268
BCIN_07g01530	NC_037316.1	---	0.00198255	1.89714	4.66414e-33	7.17907	4.9032e-31	6.8988
BCIN_07g00770	NC_037316.1	---	4.83283e-05	1.89708	3.70814e-15	2.99612	1.35811e-05	1.87738
BCIN_13g04320	NC_037322.1	---	0.233779	1.89283	8.5478e-07	6.37959	0.0904831	2.00907
BCIN_01g07510	NC_037310.1	erj5	8.93738e-06	1.88617	2.40239e-24	-3.73191	2.24669e-41	-5.74966
BCIN_02g04000	NC_037311.1	mps1	0.159276	1.8825	9.76434e-07	-5.27325	3.90807e-08	-6.78701
BCIN_10g04620	NC_037319.1	---	1.29408e-05	1.88229	2.98862e-08	-2.10308	3.96838e-17	-3.152
BCIN_16g01220	NC_037325.1	---	2.57531e-06	1.88094	0.0170047	1.35833	8.06076e-11	-2.3985
BCIN_08g03480	NC_037317.1	---	0.0809482	1.87824	4.32566e-17	8.84394	8.11254e-09	4.71772
BCIN_13g01120	NC_037322.1	---	0.0257832	1.87808	2.28531e-06	2.89802	0.000703617	2.21949
BCIN_07g06330	NC_037316.1	---	0.111064	1.87647	1.45742e-09	5.7474	3.87647e-07	4.45959
BCIN_06g07330	NC_037315.1	---	0.000408346	1.87636	6.82958e-10	2.61779	1.01031e-21	4.39297
BCIN_16g03440	NC_037325.1	---	0.0307287	1.87388	0.00184538	2.09256	0.00038173	-2.41507
BCIN_03g07420	NC_037312.1	reg1	0.000123576	1.87338	1.0563e-21	3.96487	0.00165785	1.60576
BCIN_05g04290	NC_037314.1	---	0.000770728	1.87333	0.0375911	-1.43041	1.53576e-15	-4.16265
BCIN_15g02540	NC_037324.1	---	0.0569925	1.8732	1.27227e-05	3.03917	0.0817399	1.6282
BCIN_12g02050	NC_037321.1	---	0.00593291	1.87287	1.18069e-06	2.55323	7.46682e-09	3.04892
BCIN_12g01880	NC_037321.1	---	0.0678001	1.87112	1.53784e-05	3.11186	0.733152	1.11835
BCIN_10g04250	NC_037319.1	---	0.030833	1.86598	4.20334e-08	3.44665	0.00908208	1.89361
BCIN_13g02780	NC_037322.1	---	0.0039416	1.86525	4.11883e-14	3.95867	5.55942e-25	6.48664
BCIN_11g04710	NC_037320.1	---	0.00788881	1.86458	7.12095e-32	9.68021	1.2377e-41	13.5437
BCIN_14g00340	NC_037323.1	---	0.00116262	1.86173	3.42643e-15	-3.69884	2.32707e-34	-7.82732
BCIN_05g04350	NC_037314.1	---	0.120608	1.85995	5.45864e-13	8.01438	3.66207e-12	7.55585
BCIN_02g06290	NC_037311.1	---	0.000814069	1.85924	0.0299999	-1.47965	2.55349e-09	-3.85463
BCIN_01g05600	NC_037310.1	---	0.0074055	1.85591	2.22297e-05	-2.35562	0.000174232	-2.18041
BCIN_12g01420	NC_037321.1	---	0.00892812	1.85589	0.815384	-1.05635	0.00101457	-2.09625
BCIN_10g03200	NC_037319.1	---	0.00012727	1.85557	6.60519e-21	3.73591	0.569567	1.10204
BCIN_01g08990	NC_037310.1	---	0.00213406	1.85553	0.0757551	1.38091	5.83907e-06	-2.33608
BCIN_07g06110	NC_037316.1	alo2	0.00029067	1.8549	3.52748e-17	-3.59491	1.63959e-32	-6.35119
BCIN_10g05300	NC_037319.1	---	0.0280303	1.85485	6.01044e-25	9.67115	3.41869e-24	9.38315
BCIN_07g01440	NC_037316.1	---	0.00152803	1.85357	0.646249	1.09198	9.87186e-05	-2.07327
BCIN_01g08000	NC_037310.1	---	0.000630547	1.85135	8.13191e-29	5.22254	1.06081e-19	3.99559
BCIN_11g03340	NC_037320.1	---	0.270544	1.84979	8.43061e-07	6.85153	0.000329868	4.20553
BCIN_09g02270	NC_037318.1	---	0.022258	1.84325	2.51662e-07	-3.06577	5.62245e-14	-5.06371
BCIN_13g02700	NC_037322.1	---	0.108456	1.8403	1.76522e-12	6.87425	0.00115945	2.58974
BCIN_11g03260	NC_037320.1	pio9	0.121386	1.83829	5.88077e-15	9.62606	1.05356e-29	26.0595
BCIN_08g05440	NC_037317.1	---	0.00935933	1.83776	1.05428e-10	3.46644	5.35113e-09	3.12236
BCIN_06g01490	NC_037315.1	---	0.0413786	1.83771	4.0017e-18	7.04836	2.83616e-36	16.4404
BCIN_05g05190	NC_037314.1	---	0.000125622	1.83564	0.00542122	1.49835	8.86226e-08	-2.29802
BCIN_02g07490	NC_037311.1	---	0.0927641	1.83405	6.77579e-10	4.92379	1.02539e-05	3.32338
BCIN_05g02140	NC_037314.1	---	0.000775765	1.83236	1.88097e-22	-5.61521	8.08729e-23	-6.86352
BCIN_15g05080	NC_037324.1	gas5	0.0239002	1.82943	5.80403e-24	7.41587	2.04507e-10	3.79962
BCIN_03g04750	NC_037312.1	---	0.000831828	1.82722	0.000116354	-1.85123	1.97484e-20	-4.31373
BCIN_01g05960	NC_037310.1	---	0.0126091	1.82564	0.320276	-1.2463	0.00014734	-2.38206
BCIN_04g06680	NC_037313.1	---	0.105606	1.82556	0.00192274	-2.43837	2.10022e-10	-6.2314
BCIN_10g05080	NC_037319.1	---	0.0618729	1.82526	2.81315e-19	7.55848	1.24168e-13	5.64663
BCIN_02g06210	NC_037311.1	---	0.00122897	1.82342	0.0201859	-1.49277	1.43794e-05	-2.18762
BCIN_03g03030	NC_037312.1	---	0.00313069	1.82293	2.12039e-07	-2.75215	1.10741e-14	-7.74819
BCIN_14g04180	NC_037323.1	---	0.00487599	1.81789	3.72271e-28	6.33227	2.46093e-14	3.78321
BCIN_01g02490	NC_037310.1	---	0.00463989	1.81675	1.71933e-31	7.38921	8.66973e-28	6.58514
BCIN_10g03290	NC_037319.1	---	0.051303	1.81649	8.10172e-09	3.92835	0.36197	1.28142
BCIN_03g04920	NC_037312.1	---	0.0162515	1.81586	0.00289996	-1.88106	3.69356e-05	-2.44566
BCIN_13g01710	NC_037322.1	---	0.000198964	1.81351	6.17963e-51	7.20038	4.33275e-44	6.40278
BCIN_07g02740	NC_037316.1	---	0.0175683	1.81184	1.92868e-31	9.29811	9.66271e-19	5.64275
BCIN_05g08270	NC_037314.1	---	0.00881754	1.80948	1.97166e-06	-2.52841	4.68523e-12	-4.04966
BCIN_09g06080	NC_037318.1	---	0.119027	1.80937	1.34152e-27	17.3072	1.77231e-09	5.20949
BCIN_18g00060	NC_037327.1	---	0.089651	1.80805	0.0272906	-1.84639	0.000174543	-2.85752
BCIN_05g02950	NC_037314.1	---	3.73084e-05	1.80789	3.83451e-07	-1.94781	1.65681e-10	-2.33283
BCIN_04g04440	NC_037313.1	---	0.000175121	1.80499	0.95793	1.00892	7.67335e-25	-4.6466
BCIN_07g00390	NC_037316.1	---	0.0333557	1.80481	4.066e-09	3.54357	0.00698933	1.877
BCIN_11g05540	NC_037320.1	---	0.0438372	1.8044	5.25182e-08	-3.53828	9.386e-14	-5.6799
BCIN_04g04810	NC_037313.1	---	0.00309177	1.80172	4.96488e-27	-6.49064	1.40809e-30	-7.81821
BCIN_13g00960	NC_037322.1	kar2	0.00447025	1.80117	1.18427e-28	6.80917	1.51996e-08	2.70963
BCIN_11g01410	NC_037320.1	---	0.199963	1.79944	0.0328812	2.07197	0.512171	1.28978
BCIN_07g05940	NC_037316.1	---	0.209604	1.79895	2.56092e-05	4.14213	0.101252	1.8123
BCIN_15g05390	NC_037324.1	---	0.0551518	1.79734	5.22925e-08	3.50001	7.7652e-06	2.91375
BCIN_15g01400	NC_037324.1	---	0.0041372	1.79683	1.62736e-11	-3.20049	4.9895e-29	-6.7869
BCIN_03g04550	NC_037312.1	---	0.0019608	1.79626	1.67455e-06	-2.23339	1.9631e-08	-2.62412
BCIN_07g03610	NC_037316.1	---	0.0222657	1.79308	0.00012634	2.2241	0.951655	-1.01603
BCIN_11g05690	NC_037320.1	---	0.00090808	1.79037	1.64502e-30	5.51312	2.66095e-12	2.89957
BCIN_01g00200	NC_037310.1	---	0.06881	1.78708	0.0771762	-1.59832	0.000211593	-2.79744
BCIN_05g08300	NC_037314.1	---	0.0969334	1.78649	0.000472293	2.51585	0.0167665	1.95369
BCIN_06g04020	NC_037315.1	---	0.0423312	1.78524	5.30762e-11	4.16669	0.000146421	2.39681
BCIN_16g02510	NC_037325.1	---	0.0105939	1.7815	1.15579e-10	3.23934	0.143573	1.36245
BCIN_03g04220	NC_037312.1	---	0.0685565	1.78075	0.00791911	-1.95206	7.13262e-08	-3.82509
BCIN_12g04470	NC_037321.1	---	0.187432	1.78029	0.000433781	-3.11983	3.58224e-06	-4.4791
BCIN_05g04630	NC_037314.1	dsc2	0.132785	1.77787	1.0627e-07	4.51663	0.298275	1.38881
BCIN_03g00430	NC_037312.1	lhs1	0.0424548	1.7749	1.09948e-07	3.27371	0.64431	-1.12778
BCIN_01g00120	NC_037310.1	boa12	0.0985717	1.77409	3.21582e-17	7.67573	8.90314e-05	2.81812
BCIN_04g00700	NC_037313.1	---	0.23239	1.7737	1.53573e-23	28.4333	2.97472e-16	15.7501
BCIN_02g05740	NC_037311.1	dal1	1.92875e-06	1.76944	0.191029	1.167	4.93481e-11	-2.13798
BCIN_07g01340	NC_037316.1	---	0.0307287	1.76596	0.47342	-1.18457	2.1895e-10	-5.20104
BCIN_01g02320	NC_037310.1	---	0.0355051	1.76408	4.76818e-05	2.36411	0.000633413	2.13795
BCIN_01g09230	NC_037310.1	phy2	0.022258	1.76133	0.000615935	-2.0225	1.85762e-14	-4.91067
BCIN_14g03930	NC_037323.1	ltf1	0.0624948	1.7605	5.24258e-18	-8.05983	6.42481e-19	-9.00116
BCIN_12g02390	NC_037321.1	---	0.000318792	1.75916	0.0232106	-1.39008	4.3905e-08	-2.21291
BCIN_05g06270	NC_037314.1	---	0.00217472	1.7591	1.69419e-35	6.36775	2.97491e-16	3.53178
BCIN_01g05730	NC_037310.1	---	0.00215359	1.75879	0.171258	-1.25828	3.95748e-06	-2.10022
BCIN_01g02080	NC_037310.1	---	0.0325799	1.75747	3.41007e-13	4.26371	0.00244465	1.9546
BCIN_15g03760	NC_037324.1	---	0.230947	1.75503	5.59197e-53	94.325	5.40121e-32	34.1451
BCIN_09g02660	NC_037318.1	mob1	0.134901	1.75456	0.000458615	-2.70402	7.26013e-10	-5.69622
BCIN_04g03160	NC_037313.1	---	0.000167433	1.74986	4.73563e-06	-1.87086	1.96105e-17	-3.39021
BCIN_07g06650	NC_037316.1	---	0.0015618	1.74755	7.96564e-11	2.68051	3.70473e-12	2.87521
BCIN_16g01970	NC_037325.1	gpi13	0.000536812	1.74708	9.90853e-34	-5.60871	3.69033e-36	-6.15176
BCIN_02g06390	NC_037311.1	---	0.0758639	1.74237	3.49441e-18	6.99253	1.61927e-12	5.06725
BCIN_01g01090	NC_037310.1	---	0.145589	1.74141	0.000114297	2.97706	0.000376032	2.77855
BCIN_01g09970	NC_037310.1	---	0.0525731	1.73981	1.96199e-09	3.67223	0.117402	1.4729
BCIN_07g03600	NC_037316.1	---	0.15218	1.73971	0.493336	-1.23998	0.00464493	-2.31059
BCIN_03g07410	NC_037312.1	---	0.0092851	1.73917	7.79748e-10	2.91199	0.00041722	1.91026
BCIN_03g02190	NC_037312.1	nab6	0.00677694	1.73819	8.19543e-17	3.91931	0.032003	1.49394
BCIN_08g01500	NC_037317.1	---	0.100143	1.73736	1.2167e-10	4.82482	0.00713583	2.04298
BCIN_04g06760	NC_037313.1	alg11	0.0690714	1.73574	0.0772055	1.54136	0.00180727	2.1197
BCIN_13g03680	NC_037322.1	prd11	0.0410906	1.735	0.385928	1.22365	9.92726e-05	-2.42901
BCIN_06g02570	NC_037315.1	---	0.0950105	1.73365	7.03487e-06	2.94689	5.05556e-09	4.08372
BCIN_09g04310	NC_037318.1	---	0.0122996	1.73318	7.09647e-25	5.74146	2.69123e-09	2.9129
BCIN_11g01560	NC_037320.1	---	0.184244	1.73166	6.64367e-05	3.31871	6.19107e-17	11.6337
BCIN_15g01060	NC_037324.1	---	0.138858	1.73162	2.30488e-07	4.09769	0.549814	-1.21338
BCIN_09g00930	NC_037318.1	---	0.170087	1.73005	4.75342e-08	4.83507	0.000261157	2.96088
BCIN_11g04550	NC_037320.1	---	0.205394	1.72897	0.0122514	2.21839	0.149392	1.63801
BCIN_06g02460	NC_037315.1	gst4	0.000131216	1.72791	5.95202e-08	-2.09019	4.01908e-13	-2.91559
BCIN_14g01720	NC_037323.1	---	0.000114546	1.72726	1.78288e-10	-2.26693	2.7993e-16	-2.90968
BCIN_15g03050	NC_037324.1	---	0.0233567	1.72525	1.43333e-12	-4.06371	5.39142e-30	-11.1523
BCIN_09g04900	NC_037318.1	---	0.0767064	1.72331	9.03759e-06	2.79387	0.0187786	1.801
BCIN_02g07220	NC_037311.1	---	0.0253551	1.72278	1.16154e-06	2.59623	5.69771e-07	2.68689
BCIN_10g05700	NC_037319.1	---	0.00140956	1.72018	3.7125e-17	3.31244	7.46405e-08	2.22046
BCIN_01g00190	NC_037310.1	mho1	0.00164952	1.71829	2.96293e-09	2.36189	0.30661	1.19675
BCIN_05g06360	NC_037314.1	---	0.0402876	1.71796	0.721953	-1.08983	0.00139298	-2.07995
BCIN_10g03490	NC_037319.1	---	0.0400252	1.71558	5.55809e-21	6.28381	1.51222e-06	2.7226
BCIN_10g02480	NC_037319.1	---	0.000565207	1.71551	0.00113994	-1.58918	4.59627e-10	-2.47119
BCIN_08g00290	NC_037317.1	pks19	0.00368729	1.71404	4.6348e-06	-2.2605	4.40486e-08	-3.03254
BCIN_08g01010	NC_037317.1	---	0.237863	1.71141	8.06942e-48	66.6741	9.79965e-43	53.1591
BCIN_09g04470	NC_037318.1	---	0.142255	1.71088	0.00184403	2.35962	0.00101325	2.49006
BCIN_12g01900	NC_037321.1	---	0.263656	1.70979	0.0241983	2.19893	0.797697	1.11144
BCIN_10g02820	NC_037319.1	---	0.0136636	1.70813	9.72194e-05	2.01364	0.0436118	1.47624
BCIN_05g07980	NC_037314.1	---	0.000928816	1.70731	3.2104e-08	2.17247	0.922372	-1.01729
BCIN_09g01660	NC_037318.1	---	0.327073	1.70683	2.69305e-19	23.9685	2.0471e-09	8.77769
BCIN_11g03920	NC_037320.1	---	0.0235215	1.705	0.011553	1.64048	1.71694e-07	2.71705
BCIN_01g07120	NC_037310.1	---	0.0071958	1.70494	0.0924631	-1.3445	1.832e-19	-4.74793
BCIN_01g09130	NC_037310.1	---	0.272927	1.70382	0.00251137	2.83313	0.140716	1.73434
BCIN_15g05510	NC_037324.1	---	0.0162515	1.70274	0.220318	-1.27977	7.27497e-05	-2.35558
BCIN_08g05050	NC_037317.1	---	0.0300526	1.70222	1.94431e-05	2.33023	1.12489e-07	2.85375
BCIN_01g10170	NC_037310.1	---	0.0994668	1.70166	0.000708113	2.30575	0.0111102	1.91008
BCIN_14g03810	NC_037323.1	---	0.00741001	1.70122	2.24459e-84	18.907	2.42556e-80	17.764
BCIN_05g08050	NC_037314.1	---	0.0465326	1.70087	0.00214579	1.92768	1.07596e-07	3.06383
BCIN_09g05650	NC_037318.1	---	0.191924	1.7008	0.0103358	2.1754	0.3527	1.35856
BCIN_14g01580	NC_037323.1	---	0.034367	1.70055	0.131414	1.37865	0.000617296	2.03256
BCIN_16g03600	NC_037325.1	---	0.000357016	1.69992	2.11273e-36	4.88646	8.37275e-21	3.32534
BCIN_02g02950	NC_037311.1	---	0.195135	1.69877	2.17755e-08	4.92551	0.00340416	2.44168
BCIN_09g00850	NC_037318.1	---	0.0039416	1.69804	2.92279e-08	2.33972	6.2168e-09	2.47651
BCIN_01g04570	NC_037310.1	cao1	0.12393	1.69733	2.83684e-05	2.91105	1.78516e-05	3.03016
BCIN_04g06050	NC_037313.1	---	0.320018	1.6972	1.53042e-05	4.86134	0.0149023	2.54163
BCIN_16g03910	NC_037325.1	pet100	0.108456	1.69681	0.000293025	-2.49176	0.0102736	-1.94325
BCIN_13g04240	NC_037322.1	---	0.189938	1.69644	0.00131752	2.58578	0.735237	-1.12748
BCIN_05g03210	NC_037314.1	---	0.0896822	1.69628	1.22342e-11	4.4774	2.03038e-09	3.93219
BCIN_09g01370	NC_037318.1	---	0.0378721	1.69492	4.80679e-14	4.45446	0.0243622	1.61366
BCIN_12g04160	NC_037321.1	---	0.0184035	1.69313	5.59886e-35	8.6141	1.40333e-44	11.4847
BCIN_01g00710	NC_037310.1	aqp7	0.0618729	1.69128	2.25386e-09	3.43472	0.067899	1.5591
BCIN_02g02560	NC_037311.1	---	0.0389599	1.69043	3.39195e-09	-3.46249	2.09537e-09	-3.6743
BCIN_04g00600	NC_037313.1	yfh7	0.0952964	1.69034	2.00836e-12	5.25948	0.000524104	2.33083
BCIN_13g03540	NC_037322.1	---	0.0625858	1.69029	7.79826e-44	17.0209	3.22007e-23	7.8785
BCIN_11g03850	NC_037320.1	npr3	0.0171733	1.68959	1.99078e-15	4.02426	0.000789687	1.86552
BCIN_06g03850	NC_037315.1	---	0.0233567	1.68786	2.31153e-07	-2.93936	1.97986e-09	-4.1196
BCIN_06g05730	NC_037315.1	pdi1	0.0937746	1.6864	5.56873e-05	2.61777	0.957821	-1.01534
BCIN_16g03190	NC_037325.1	---	0.232623	1.68619	7.86519e-10	-6.8147	2.90882e-08	-5.726
BCIN_04g05430	NC_037313.1	---	0.224924	1.68562	1.18069e-06	4.29438	0.0110618	2.26148
BCIN_05g01040	NC_037314.1	---	0.00487599	1.68536	1.60347e-06	2.1111	0.0290342	1.44868
BCIN_02g02360	NC_037311.1	cyk3	0.0404719	1.68422	0.000183642	-2.18353	0.000853389	-2.04247
BCIN_04g01390	NC_037313.1	nrps5	0.134783	1.68405	1.01941e-22	9.32262	2.12012e-29	12.9658
BCIN_08g00770	NC_037317.1	---	0.00496087	1.6834	0.00631076	-1.57486	8.11691e-12	-3.42335
BCIN_06g04460	NC_037315.1	---	0.0519099	1.68125	1.43569e-24	7.93662	3.36798e-10	3.67733
BCIN_07g01270	NC_037316.1	niaD	0.00710194	1.68109	1.08571e-06	2.17486	1.80747e-05	2.03956
BCIN_08g02680	NC_037317.1	---	0.00496619	1.68043	1.26946e-12	3.01069	0.000393867	1.76436
BCIN_03g00250	NC_037312.1	---	0.0594545	1.67703	0.00462372	-1.8761	3.95383e-06	-2.84156
BCIN_06g02270	NC_037315.1	---	0.13158	1.67589	0.000722288	-2.48563	5.2239e-08	-4.95184
BCIN_15g01730	NC_037324.1	---	0.0399818	1.67557	0.134774	-1.37915	0.000170081	-2.30155
BCIN_01g03160	NC_037310.1	---	0.000461045	1.67486	9.60896e-05	1.66584	1.12731e-12	2.50134
BCIN_05g08370	NC_037314.1	---	0.175446	1.67459	8.0344e-10	5.46148	0.103937	1.624
BCIN_04g05560	NC_037313.1	---	0.0494535	1.67443	4.24338e-14	4.65574	2.88955e-08	3.14222
BCIN_16g04030	NC_037325.1	---	0.206087	1.67358	4.69171e-05	3.33236	7.65477e-06	3.77378
BCIN_10g00190	NC_037319.1	---	0.00297411	1.67265	1.59803e-10	2.49635	1.92495e-05	1.91926
BCIN_08g05040	NC_037317.1	---	1.44662e-07	1.67117	7.92634e-62	4.3225	1.37265e-47	3.62617
BCIN_13g00570	NC_037322.1	---	0.0495798	1.67089	0.000343507	2.10217	0.75593	-1.07906
BCIN_01g04960	NC_037310.1	pot1	0.00153028	1.66302	3.98462e-18	3.24254	3.79696e-24	3.95403
BCIN_01g01580	NC_037310.1	---	0.137699	1.66262	5.17843e-27	13.5037	1.25076e-08	4.15774
BCIN_05g01020	NC_037314.1	---	0.0537601	1.66179	2.81493e-39	11.9879	5.13488e-43	13.6063
BCIN_09g03640	NC_037318.1	---	0.136849	1.66132	2.35056e-41	22.2314	5.55184e-35	17.4718
BCIN_01g10920	NC_037310.1	---	0.000112825	1.66119	2.08149e-26	3.29111	2.44125e-19	2.81269
BCIN_10g02190	NC_037319.1	---	0.21979	1.66054	2.16146e-05	3.54003	0.00952626	2.22479
BCIN_03g05320	NC_037312.1	---	0.00629999	1.65957	4.34056e-41	7.29164	2.4863e-68	13.068
BCIN_10g05140	NC_037319.1	---	0.0814145	1.65801	0.00136677	2.0556	0.0990468	-1.49727
BCIN_10g01660	NC_037319.1	---	0.00303033	1.65788	1.24099e-11	-2.77368	1.42014e-37	-9.55491
BCIN_11g02280	NC_037320.1	---	0.000440489	1.65629	1.99622e-08	-2.09862	1.9712e-27	-5.10145
BCIN_04g01570	NC_037313.1	---	0.179381	1.65463	9.13979e-07	3.81003	3.29816e-05	3.15308
BCIN_12g04880	NC_037321.1	---	0.111403	1.65308	4.25616e-24	9.64526	2.07495e-20	8.10956
BCIN_04g01260	NC_037313.1	---	0.0970402	1.65291	0.693365	1.10825	0.000349897	2.31257
BCIN_03g06200	NC_037312.1	---	2.67596e-05	1.65276	3.52796e-29	3.26072	0.00532035	1.37256
BCIN_02g05700	NC_037311.1	---	0.0593283	1.65239	9.90204e-31	9.58119	1.44263e-10	3.68585
BCIN_03g03560	NC_037312.1	---	0.134231	1.65103	6.4921e-07	3.42787	0.00404505	2.09026
BCIN_02g08700	NC_037311.1	---	0.0919626	1.65088	2.12393e-33	13.88	8.2263e-16	5.95868
BCIN_04g00490	NC_037313.1	adh4	0.0224407	1.65003	8.86877e-22	5.32183	0.00229667	1.75072
BCIN_08g02860	NC_037317.1	---	3.92553e-05	1.64992	3.1259e-12	2.13375	4.59394e-05	1.58005
BCIN_02g00210	NC_037311.1	---	0.0801363	1.64987	5.19519e-08	3.17433	0.0883669	1.50635
BCIN_01g01070	NC_037310.1	---	0.00221718	1.64735	1.06695e-21	-3.96795	1.10966e-17	-3.51212
BCIN_13g02140	NC_037322.1	---	0.29395	1.64725	1.76582e-05	4.16022	0.802687	1.10612
BCIN_13g03800	NC_037322.1	alg2	0.00516837	1.64346	0.174538	-1.24234	8.94042e-07	-2.12619
BCIN_01g05940	NC_037310.1	---	0.0173489	1.64342	1.22891e-07	-2.52523	9.91389e-11	-3.19994
BCIN_08g00130	NC_037317.1	---	0.0844744	1.64191	1.34486e-05	2.54502	0.37929	1.25607
BCIN_14g05470	NC_037323.1	---	0.0563618	1.64148	5.92032e-07	2.7157	0.160645	1.3697
BCIN_10g01020	NC_037319.1	---	0.229692	1.64117	0.265812	-1.42296	0.0036969	-2.44254
BCIN_01g03960	NC_037310.1	---	0.322511	1.63938	1.71615e-11	9.01414	0.0325225	2.17502
BCIN_11g04820	NC_037320.1	---	0.0140622	1.63738	7.59498e-18	3.80775	0.227462	1.26224
BCIN_12g06330	NC_037321.1	---	0.124476	1.63555	5.10409e-13	4.94606	2.78749e-29	11.4445
BCIN_14g00630	NC_037323.1	---	0.00680132	1.63498	2.35232e-05	-2.01166	7.73501e-05	-1.99563
BCIN_10g02070	NC_037319.1	---	0.114105	1.63259	0.0273885	1.69624	2.47761e-19	7.48165
BCIN_13g05490	NC_037322.1	---	0.33348	1.62915	0.000429895	-3.55177	3.55659e-05	-4.59229
BCIN_02g08550	NC_037311.1	---	0.0511089	1.62776	3.10222e-14	4.27527	0.00637986	1.74342
BCIN_08g02130	NC_037317.1	---	0.00922529	1.6277	5.11833e-41	-8.16232	5.93304e-68	-17.1803
BCIN_01g11170	NC_037310.1	---	0.0135642	1.62675	1.07581e-06	-2.22411	0.000421099	-1.80425
BCIN_01g02560	NC_037310.1	cdc14	0.00531611	1.62579	2.89926e-14	-3.092	2.27995e-30	-5.70589
BCIN_02g01740	NC_037311.1	---	0.152208	1.6235	2.63916e-06	-3.25847	9.68659e-06	-3.07681
BCIN_08g06500	NC_037317.1	---	0.239858	1.62269	2.70672e-20	14.2184	2.6898e-16	10.6775
BCIN_10g00870	NC_037319.1	---	0.173268	1.62158	0.0301572	-1.80133	2.39547e-06	-3.63535
BCIN_01g06160	NC_037310.1	---	0.173407	1.61817	1.44245e-22	9.20176	9.18084e-14	5.83484
BCIN_05g01200	NC_037314.1	---	0.0223585	1.61667	1.01472e-05	2.12531	0.848434	1.04053
BCIN_05g02240	NC_037314.1	yet3	0.245679	1.61596	0.171349	1.53064	0.0120633	2.15562
BCIN_09g00110	NC_037318.1	---	0.00218709	1.61528	8.34252e-12	2.45213	2.483e-26	3.97155
BCIN_08g04570	NC_037317.1	---	0.0318749	1.61517	0.118398	-1.34291	2.69727e-05	-2.16405
BCIN_06g05110	NC_037315.1	---	0.0155913	1.61496	3.3365e-25	5.22928	2.65038e-18	4.05992
BCIN_07g01980	NC_037316.1	---	0.00199972	1.61487	3.48857e-20	3.30456	1.65072e-17	3.06193
BCIN_13g05160	NC_037322.1	---	0.0853007	1.61445	4.85722e-12	3.98431	4.02403e-19	5.93771
BCIN_08g03640	NC_037317.1	rim21	0.000934477	1.61211	0.996658	1.0007	6.38318e-09	-2.14511
BCIN_09g06510	NC_037318.1	---	0.00080097	1.61165	2.53869e-09	2.09225	3.05888e-32	4.23031
BCIN_02g06000	NC_037311.1	---	0.0475897	1.61127	1.01931e-05	-2.32583	1.04167e-06	-2.55993
BCIN_01g03890	NC_037310.1	---	0.013592	1.61125	2.26596e-77	16.1812	2.13881e-101	24.2426
BCIN_16g01530	NC_037325.1	---	0.00931055	1.60837	8.28422e-07	2.12369	0.000355059	1.74679
BCIN_11g03810	NC_037320.1	hst4	0.0202802	1.60777	2.36728e-08	-2.62331	1.74752e-09	-2.93254
BCIN_09g04440	NC_037318.1	---	0.0976977	1.6062	0.220727	-1.33611	5.66317e-05	-2.69016
BCIN_05g01470	NC_037314.1	---	0.0572994	1.60568	4.42448e-07	-2.76065	1.97542e-06	-2.66985
BCIN_13g05540	NC_037322.1	---	0.0183313	1.60461	4.15267e-07	2.2764	0.00325547	1.65064
BCIN_15g03180	NC_037324.1	---	0.393779	1.6013	1.73245e-07	6.74883	0.0147442	2.56035
BCIN_08g00860	NC_037317.1	ubp1	0.14399	1.60093	0.0722018	-1.56975	2.73939e-11	-5.45211
BCIN_06g01580	NC_037315.1	---	0.054473	1.60069	9.74848e-29	7.22164	3.65415e-07	2.63056
BCIN_08g02890	NC_037317.1	---	0.00248289	1.6006	3.28287e-10	2.27683	6.56212e-06	1.84672
BCIN_13g02710	NC_037322.1	---	0.256198	1.60035	0.00659509	2.26177	0.143159	1.59249
BCIN_12g00380	NC_037321.1	---	0.284424	1.59834	3.37539e-10	6.32328	0.000462314	2.9611
BCIN_10g04600	NC_037319.1	---	0.148673	1.59808	0.00263359	2.08132	0.000273514	2.43325
BCIN_01g06740	NC_037310.1	---	0.000315589	1.59723	0.177637	-1.1837	3.9765e-14	-2.76132
BCIN_11g03250	NC_037320.1	---	0.0310961	1.59713	3.17402e-16	-4.77941	2.72948e-16	-5.44087
BCIN_01g00650	NC_037310.1	---	0.00718314	1.59592	1.51895e-06	2.01887	0.193578	1.23409
BCIN_02g08810	NC_037311.1	---	0.0509755	1.59528	4.33725e-05	-2.16806	0.000201127	-2.03757
BCIN_07g04460	NC_037316.1	sox1	0.253161	1.59523	0.371667	1.32653	0.0156894	2.0813
BCIN_03g08780	NC_037312.1	---	0.141844	1.59411	6.05262e-05	2.54347	0.0369176	1.6862
BCIN_06g07180	NC_037315.1	---	0.0362773	1.59403	0.000905622	1.80904	0.000106804	2.01555
BCIN_09g03620	NC_037318.1	---	0.144982	1.59132	2.70703e-53	25.3188	2.26131e-27	10.2864
BCIN_15g01560	NC_037324.1	---	0.0358167	1.59075	1.65256e-12	3.38718	3.38609e-07	2.46307
BCIN_08g00140	NC_037317.1	---	0.075985	1.59041	0.0214919	-1.63636	2.343e-06	-2.94529
BCIN_02g05340	NC_037311.1	---	0.073361	1.58945	8.67701e-18	4.87952	1.25304e-22	6.13396
BCIN_02g07680	NC_037311.1	---	0.0208167	1.58771	7.2002e-24	4.98688	9.34801e-40	8.12677
BCIN_12g02460	NC_037321.1	---	0.00570887	1.58689	1.02512e-06	-2.02336	9.74178e-10	-2.4553
BCIN_02g00014	NC_037311.1	---	0.43265	1.58601	0.0288963	-2.42438	0.0101608	-2.8719
BCIN_06g03250	NC_037315.1	---	0.0887265	1.58337	0.000341031	2.08914	0.0809986	-1.5214
BCIN_05g07270	NC_037314.1	---	0.00445317	1.58237	2.87661e-13	2.63753	0.0172892	1.41759
BCIN_14g02940	NC_037323.1	---	0.0414223	1.58234	4.66591e-12	3.31595	8.05744e-05	2.04441
BCIN_09g04210	NC_037318.1	---	0.13121	1.58131	4.9932e-18	5.95661	8.84178e-08	3.2354
BCIN_16g04940	NC_037325.1	---	0.137019	1.58114	8.29811e-05	2.42196	0.146363	1.4481
BCIN_06g00530	NC_037315.1	---	0.0471368	1.58072	1.36291e-05	2.21112	0.000528702	1.90179
BCIN_07g04610	NC_037316.1	---	0.145637	1.57986	1.74869e-07	-3.4248	2.43661e-12	-5.36304
BCIN_06g03010	NC_037315.1	---	0.166425	1.57961	2.29118e-38	16.3572	1.15026e-34	14.4526
BCIN_03g08120	NC_037312.1	---	0.401593	1.57797	8.1639e-05	4.14633	0.388946	1.42889
BCIN_02g00080	NC_037311.1	---	0.0306986	1.57733	1.54785e-06	2.20987	0.128591	1.33681
BCIN_15g03660	NC_037324.1	---	0.16394	1.57717	0.0176101	-1.80471	6.52455e-09	-4.21129
BCIN_13g04920	NC_037322.1	---	0.0275839	1.57713	1.11716e-19	4.33082	9.44886e-13	3.23078
BCIN_12g01910	NC_037321.1	---	0.00318242	1.57503	1.48646e-14	2.67221	0.00290093	1.5086
BCIN_02g08490	NC_037311.1	---	0.228113	1.57348	4.02867e-09	4.35332	4.83734e-14	6.5355
BCIN_08g05100	NC_037317.1	---	0.168202	1.57272	0.0126829	1.85138	0.00146632	2.19298
BCIN_12g01090	NC_037321.1	---	0.28901	1.5719	0.000958444	2.69916	0.0424994	1.89708
BCIN_14g04210	NC_037323.1	---	0.0860125	1.57178	2.86565e-09	3.09514	0.0847101	1.47094
BCIN_14g03400	NC_037323.1	erv25	0.00373022	1.57115	6.99669e-09	-2.15854	2.57337e-06	-1.8836
BCIN_11g00090	NC_037320.1	---	0.0809033	1.57091	0.000113064	2.14404	0.734891	1.08562
BCIN_02g05930	NC_037311.1	rbd2	0.0939615	1.56833	0.000200666	-2.15832	0.00623642	-1.78548
BCIN_11g04920	NC_037320.1	---	0.306849	1.56703	0.000124475	3.25641	0.255853	1.46992
BCIN_09g06660	NC_037318.1	---	0.0041372	1.56699	1.91912e-28	-7.9087	8.69327e-23	-9.36943
BCIN_03g07440	NC_037312.1	avt1	0.00409431	1.56694	1.76188e-20	-3.54406	3.29378e-26	-4.48459
BCIN_04g04780	NC_037313.1	---	0.342017	1.56591	0.0012204	2.87604	0.310427	1.44473
BCIN_14g04090	NC_037323.1	---	0.441587	1.56558	0.0176037	2.55527	0.277174	1.58573
BCIN_10g00720	NC_037319.1	---	0.0368675	1.56547	3.15774e-06	2.20206	0.128675	1.32998
BCIN_14g04640	NC_037323.1	---	0.189124	1.56516	0.00013821	2.59422	0.00748835	1.98716
BCIN_04g03010	NC_037313.1	avt2	0.00282572	1.56412	7.43454e-09	2.0831	0.00812248	-1.45174
BCIN_01g04310	NC_037310.1	---	0.267829	1.56393	0.611752	-1.17565	2.88767e-09	-5.82078
BCIN_01g03370	NC_037310.1	---	0.0756726	1.56345	3.2647e-09	2.97834	8.02418e-15	4.18039
BCIN_16g04540	NC_037325.1	---	0.0853984	1.56316	0.300672	1.24771	0.000171632	-2.20288
BCIN_01g00080	NC_037310.1	boa8	0.0309654	1.56282	2.28177e-06	2.18379	4.67844e-05	1.98824
BCIN_08g02940	NC_037317.1	---	0.120196	1.56236	9.40489e-06	-2.62431	3.68695e-11	-4.26741
BCIN_02g01360	NC_037311.1	erd2	0.00567854	1.56152	3.24038e-12	2.5615	0.823708	-1.03731
BCIN_13g02670	NC_037322.1	---	0.388123	1.56113	0.30307	1.47009	0.0229652	2.28658
BCIN_11g01220	NC_037320.1	---	0.075985	1.56033	0.349378	-1.21616	9.34616e-07	-2.66255
BCIN_16g01550	NC_037325.1	---	0.224093	1.56024	6.71267e-05	2.87297	0.535289	1.20536
BCIN_15g03820	NC_037324.1	---	0.00759782	1.55933	4.95984e-70	11.09	4.31998e-74	11.8878
BCIN_08g06030	NC_037317.1	---	0.02705	1.55609	7.24589e-06	-2.11008	1.95918e-21	-5.60081
BCIN_08g02430	NC_037317.1	---	0.00470709	1.55598	3.38424e-18	3.10392	0.00952213	1.43306
BCIN_04g03230	NC_037313.1	---	0.257389	1.55493	8.8063e-06	3.27742	0.0031757	2.30767
BCIN_08g06380	NC_037317.1	---	0.219498	1.55351	7.0223e-07	3.46874	0.00246772	2.22865
BCIN_08g02420	NC_037317.1	---	0.0291725	1.55097	4.54519e-07	2.24792	0.000200609	1.84987
BCIN_04g03360	NC_037313.1	---	0.0488279	1.55052	0.0194421	-1.52759	5.89269e-05	-2.06678
BCIN_05g05480	NC_037314.1	---	0.100936	1.55008	4.94478e-08	2.99354	0.0739203	1.47064
BCIN_04g02220	NC_037313.1	---	0.00643607	1.54891	4.33566e-09	-2.2382	2.24441e-06	-1.93775
BCIN_02g01440	NC_037311.1	---	0.296471	1.54889	7.5102e-18	8.87426	2.56996e-28	16.0227
BCIN_05g04760	NC_037314.1	---	0.107771	1.54887	1.64047e-07	-2.96947	2.0194e-10	-3.83246
BCIN_07g02350	NC_037316.1	---	0.204734	1.5483	7.38015e-32	16.9283	2.23532e-67	63.3027
BCIN_07g04900	NC_037316.1	---	0.206196	1.54739	4.36468e-05	-2.79679	2.50464e-05	-2.90664
BCIN_06g07450	NC_037315.1	msc2	0.0685993	1.54694	1.08112e-07	-2.69726	2.92307e-12	-3.72729
BCIN_10g00510	NC_037319.1	hrd1	0.154989	1.54687	0.00214076	2.02557	0.0138279	-1.79364
BCIN_16g03360	NC_037325.1	---	0.263111	1.54557	2.21564e-11	6.06829	2.6247e-29	19.9124
BCIN_06g01680	NC_037315.1	---	0.0769846	1.54538	5.5243e-07	2.5361	0.007211	1.69976
BCIN_15g01420	NC_037324.1	---	0.0783597	1.54535	8.74695e-06	2.33131	0.0446579	1.49459
BCIN_14g01370	NC_037323.1	---	0.204959	1.54391	4.654e-13	5.06036	1.31844e-07	3.49744
BCIN_04g00740	NC_037313.1	---	0.207582	1.54296	0.000918539	2.2713	0.229663	-1.43139
BCIN_05g00680	NC_037314.1	hhk2	0.0321569	1.54293	5.33588e-44	8.90557	8.27202e-39	7.7907
BCIN_05g01550	NC_037314.1	---	0.211573	1.54096	0.000590679	2.38414	2.04232e-06	3.30339
BCIN_04g02410	NC_037313.1	---	0.000651633	1.54064	2.06536e-12	2.16171	4.08337e-05	1.59284
BCIN_09g06100	NC_037318.1	---	0.400074	1.54042	1.52722e-08	6.41983	8.91005e-05	3.81071
BCIN_07g00170	NC_037316.1	---	0.0135642	1.53973	1.5286e-06	-2.07046	1.07853e-05	-1.99748
BCIN_13g04980	NC_037322.1	---	0.207591	1.53971	4.73744e-47	20.3176	5.7569e-31	11.9027
BCIN_14g01920	NC_037323.1	maf1	0.136735	1.53651	3.28488e-13	4.54781	0.036958	1.60629
BCIN_16g03680	NC_037325.1	srp102	0.132652	1.53605	2.21635e-10	-3.83919	3.12849e-15	-5.36703
BCIN_14g04080	NC_037323.1	facB	0.153278	1.53498	1.64455e-07	3.10523	0.0401357	1.62205
BCIN_12g00360	NC_037321.1	---	0.0134938	1.53416	5.17525e-05	-1.8181	7.86663e-10	-2.54805
BCIN_08g00680	NC_037317.1	---	0.451136	1.5331	0.000976084	3.44469	0.642742	1.22416
BCIN_12g01460	NC_037321.1	---	0.0202802	1.53298	1.4605e-20	3.91343	1.45599e-12	2.86553
BCIN_15g03680	NC_037324.1	mcd4	0.000768968	1.53298	4.86282e-15	-2.40116	3.0958e-18	-2.68886
BCIN_08g02320	NC_037317.1	---	0.164327	1.53289	4.76382e-19	7.03158	7.16401e-21	7.79996
BCIN_07g04200	NC_037316.1	creA	0.0401704	1.53281	2.43118e-08	2.49837	0.765503	1.06044
BCIN_14g05280	NC_037323.1	---	0.216277	1.53124	1.00221e-17	7.68008	0.000319691	2.47575
BCIN_01g08320	NC_037310.1	cne1	5.12894e-05	1.5307	1.6376e-37	3.28109	3.10533e-16	2.15223
BCIN_15g05550	NC_037324.1	ifa38	0.00240193	1.53036	3.78759e-40	-4.89733	1.7812e-56	-6.84927
BCIN_02g04910	NC_037311.1	---	0.00243797	1.53029	9.19965e-08	-1.92996	7.35378e-10	-2.16881
BCIN_09g00160	NC_037318.1	---	0.152191	1.52824	7.77912e-05	2.37504	0.696261	1.10759
BCIN_04g02030	NC_037313.1	---	0.0447751	1.52665	2.97662e-10	2.81703	2.19172e-05	-2.10228
BCIN_09g00510	NC_037318.1	scj1	0.295375	1.52578	0.815339	-1.0797	1.28159e-06	-3.98978
BCIN_05g07990	NC_037314.1	---	0.319623	1.524	8.08352e-43	32.132	7.81539e-29	17.4916
BCIN_03g09200	NC_037312.1	---	0.329407	1.52204	0.000113491	3.08543	0.000586541	2.80421
BCIN_12g00960	NC_037321.1	dib1	0.177095	1.52189	0.00184535	2.05395	0.000738306	2.19133
BCIN_11g05940	NC_037320.1	---	0.128991	1.52104	2.47334e-05	2.30569	3.43393e-11	3.65334
BCIN_11g02360	NC_037320.1	DIM5	0.0641415	1.52042	2.18474e-10	-3.1194	5.56577e-08	-2.69459
BCIN_06g06370	NC_037315.1	---	0.0623291	1.51948	3.23775e-05	2.05271	0.0301849	1.49872
BCIN_03g04090	NC_037312.1	---	0.167005	1.51799	0.0178556	-1.71752	5.84999e-16	-6.10748
BCIN_15g02050	NC_037324.1	---	0.330425	1.51704	0.246411	1.44149	8.86944e-06	-4.43273
BCIN_03g05080	NC_037312.1	---	0.0510582	1.51698	0.506898	1.13102	2.24394e-07	-2.67637
BCIN_14g00140	NC_037323.1	ssn3	0.408743	1.5167	0.329894	-1.43154	0.0134557	-2.49097
BCIN_01g05540	NC_037310.1	---	0.00090808	1.51418	1.43984e-14	2.2777	2.11425e-14	2.28538
BCIN_01g06730	NC_037310.1	---	0.107003	1.51295	0.000323811	2.01255	0.852017	1.04507
BCIN_11g06320	NC_037320.1	---	0.100536	1.51238	7.52825e-21	-7.36257	2.52502e-26	-23.9118
BCIN_10g02390	NC_037319.1	---	0.00175789	1.51221	1.13481e-31	3.62024	1.61812e-18	2.67783
BCIN_13g05710	NC_037322.1	gox1	0.0853634	1.51211	4.77304e-07	-2.5929	6.28344e-05	-2.17234
BCIN_03g00110	NC_037312.1	---	0.136735	1.51202	0.0115183	-1.72778	3.06812e-10	-4.26598
BCIN_16g00060	NC_037325.1	---	0.191287	1.51187	9.05273e-34	11.7942	2.51646e-91	57.6386
BCIN_12g04030	NC_037321.1	toa2	0.448912	1.51029	0.237871	-1.56916	0.0116269	-2.55828
BCIN_05g01710	NC_037314.1	---	0.413556	1.50983	0.0566454	-1.94779	0.020398	-2.26023
BCIN_11g03060	NC_037320.1	---	0.0417806	1.50972	2.99343e-07	2.25071	4.99165e-08	2.39181
BCIN_01g04070	NC_037310.1	---	0.0512501	1.50955	0.719927	-1.07057	7.47974e-12	-3.31579
BCIN_01g02400	NC_037310.1	---	0.0906072	1.5092	0.0385614	-1.50073	4.5755e-08	-3.07314
BCIN_13g02520	NC_037322.1	ipt1	0.146117	1.50816	1.24808e-06	-2.7691	0.019752	-1.66584
BCIN_01g03600	NC_037310.1	---	0.0308909	1.50447	0.0164876	-1.46178	8.55376e-15	-3.51337
BCIN_03g03210	NC_037312.1	---	0.227397	1.50333	0.000418855	2.31632	0.0487839	1.6692
BCIN_06g05740	NC_037315.1	---	0.281248	1.50267	1.9782e-13	6.31472	8.0421e-07	3.61757
BCIN_01g01930	NC_037310.1	---	0.341168	1.50254	0.0138449	2.07786	0.00155502	2.57204
BCIN_15g03880	NC_037324.1	---	0.366344	1.5017	1.27258e-13	8.29556	0.00678313	2.34052
BCIN_07g06100	NC_037316.1	---	0.00510215	1.50109	1.03036e-52	6.0461	2.11632e-35	4.3797
BCIN_05g00590	NC_037314.1	prd4	0.549003	1.49955	4.86214e-09	10.7843	1.00203e-05	6.2892
BCIN_01g00890	NC_037310.1	---	0.478685	1.49893	0.11576	-1.84313	0.0208963	-2.44567
BCIN_15g05600	NC_037324.1	CND9	0.259277	1.49858	2.18254e-22	11.3774	1.27142e-19	9.70286
BCIN_07g02550	NC_037316.1	---	0.34962	1.49765	2.67451e-19	12.41	0.000205252	3.01343
BCIN_03g05390	NC_037312.1	adi1	0.286385	1.49681	4.97549e-06	3.37435	1.18531e-09	5.0156
BCIN_13g03470	NC_037322.1	---	0.455237	1.49559	4.13236e-09	7.76688	7.38322e-19	21.4322
BCIN_01g03580	NC_037310.1	---	0.0613591	1.49548	0.0148035	-1.52622	1.40067e-09	-2.84779
BCIN_15g03370	NC_037324.1	---	0.128391	1.4949	0.201964	1.30611	0.000203387	2.10652
BCIN_02g06840	NC_037311.1	---	0.164527	1.49395	0.000229972	-2.23902	0.000526746	-2.1749
BCIN_01g08650	NC_037310.1	cdc5	0.0490484	1.4928	4.11172e-10	-2.762	2.02321e-09	-2.69862
BCIN_01g07340	NC_037310.1	---	0.0134382	1.49214	2.0548e-16	2.92248	4.96439e-20	3.31869
BCIN_16g03250	NC_037325.1	---	0.237773	1.49174	2.38186e-05	2.76059	0.0103597	1.90626
BCIN_16g00200	NC_037325.1	---	0.268777	1.49105	7.97515e-07	3.46774	0.0129522	1.93474
BCIN_03g02460	NC_037312.1	cmk3	0.202457	1.49069	9.09233e-05	-2.46076	1.30203e-11	-4.76847
BCIN_02g05270	NC_037311.1	kre5	0.144872	1.49021	0.026358	-1.59337	3.2457e-07	-2.86659
BCIN_03g03830	NC_037312.1	pme2	0.0714504	1.48935	0.239615	-1.24513	1.00367e-06	-2.62171
BCIN_01g07810	NC_037310.1	---	0.00469218	1.48908	2.31876e-36	4.23344	4.09976e-07	1.84229
BCIN_02g03400	NC_037311.1	---	0.060132	1.48818	4.22174e-17	-4.01965	2.34459e-46	-12.3726
BCIN_07g04680	NC_037316.1	alg12	0.226153	1.48702	6.12406e-06	-2.92022	4.42297e-05	-2.66248
BCIN_12g03260	NC_037321.1	---	0.135321	1.48656	4.06478e-14	4.2509	4.82465e-16	4.75658
BCIN_05g04490	NC_037314.1	---	0.0257832	1.4863	0.000653194	-1.6493	6.85801e-13	-2.87594
BCIN_05g00830	NC_037314.1	---	0.12453	1.48608	9.14304e-39	11.587	1.40669e-72	29.1588
BCIN_06g06290	NC_037315.1	fcy1	0.23536	1.48487	0.00936948	1.88696	2.25815e-08	3.79954
BCIN_15g03080	NC_037324.1	cutA	0.43896	1.4839	0.14493	-1.68059	6.55445e-05	-4.03044
BCIN_13g03570	NC_037322.1	---	0.0568616	1.48385	5.91612e-06	-2.14137	8.87839e-11	-3.14564
BCIN_02g09250	NC_037311.1	---	0.00739403	1.48307	3.70758e-69	7.57453	1.6805e-26	3.54928
BCIN_09g04390	NC_037318.1	---	0.172099	1.48249	2.59232e-06	2.63404	0.0199219	1.67971
BCIN_07g00350	NC_037316.1	---	0.385614	1.48188	0.000119584	3.16196	0.0354131	1.97008
BCIN_09g03180	NC_037318.1	---	0.118741	1.48151	7.22873e-26	6.75307	1.18587e-13	3.94318
BCIN_05g03090	NC_037314.1	---	0.184003	1.47954	0.0075342	-1.80525	0.0013798	-2.03744
BCIN_05g00230	NC_037314.1	---	0.0955267	1.4795	4.03253e-17	4.31424	2.92053e-06	2.31477
BCIN_04g03050	NC_037313.1	gpr5	0.113854	1.47905	4.05209e-06	-2.60352	2.49313e-08	-3.79245
BCIN_08g02590	NC_037317.1	---	0.0205851	1.477	8.02358e-13	2.60651	9.63823e-10	2.30471
BCIN_11g04570	NC_037320.1	---	0.00703448	1.4765	2.20074e-27	3.61823	7.28034e-11	2.20423
BCIN_06g02930	NC_037315.1	---	0.184993	1.47595	0.000235134	2.2148	0.837089	-1.05411
BCIN_01g03480	NC_037310.1	---	0.10287	1.47583	1.27393e-08	-2.80261	2.32832e-25	-6.71392
BCIN_08g04430	NC_037317.1	---	0.0203328	1.47568	4.04128e-19	3.20986	0.0132737	1.43367
BCIN_04g03440	NC_037313.1	---	0.0627427	1.47534	5.66266e-06	-2.10052	4.76466e-11	-2.9185
BCIN_01g02460	NC_037310.1	---	0.248974	1.47484	1.86456e-13	-7.79499	8.80613e-13	-9.47077
BCIN_02g02790	NC_037311.1	fth1	0.369108	1.47454	1.09679e-07	-4.75061	1.46745e-06	-4.16215
BCIN_06g04270	NC_037315.1	---	0.209805	1.47417	7.68676e-09	3.31312	7.12738e-07	2.93254
BCIN_09g01610	NC_037318.1	hex4	0.129651	1.47367	3.26392e-23	6.16657	7.73618e-48	14.0364
BCIN_06g05850	NC_037315.1	---	0.0801363	1.4734	7.70564e-15	-3.71935	3.22361e-29	-6.77056
BCIN_04g04040	NC_037313.1	yea4	0.022171	1.47287	1.64756e-21	3.59604	5.52285e-07	1.99878
BCIN_09g06050	NC_037318.1	---	0.3479	1.47231	0.10265	-1.62221	0.0185412	-2.00542
BCIN_16g00380	NC_037325.1	---	0.168717	1.47217	8.01901e-27	-9.43758	2.68503e-19	-6.6388
BCIN_07g03190	NC_037316.1	---	0.183116	1.47165	2.13999e-09	3.38835	0.000529208	2.11127
BCIN_01g06710	NC_037310.1	---	0.131157	1.47114	2.1215e-12	3.65834	7.5456e-06	2.35531
BCIN_02g05030	NC_037311.1	---	0.0423071	1.47104	1.90328e-19	3.74091	8.02655e-07	2.10922
BCIN_10g01270	NC_037319.1	---	0.263656	1.46964	5.17661e-15	6.47739	1.19021e-06	3.27799
BCIN_16g02220	NC_037325.1	---	0.0254265	1.46947	2.48244e-19	3.42978	5.72854e-24	3.98772
BCIN_10g03800	NC_037319.1	---	0.146331	1.46898	0.47134	-1.1684	5.64636e-07	-2.81451
BCIN_10g05440	NC_037319.1	---	0.00608208	1.46869	4.64371e-05	-1.63429	7.53113e-15	-2.57679
BCIN_02g02320	NC_037311.1	---	0.263111	1.46857	0.00350667	2.06096	4.77849e-05	2.72234
BCIN_13g00380	NC_037322.1	---	0.122122	1.46753	3.1315e-52	15.5714	1.04781e-51	15.3626
BCIN_02g01840	NC_037311.1	---	0.013775	1.46736	0.00215514	-1.51199	1.68804e-07	-2.08422
BCIN_09g03650	NC_037318.1	---	0.5058	1.4673	7.08931e-05	4.28233	9.41874e-07	6.0012
BCIN_01g00480	NC_037310.1	got1	0.280139	1.46647	0.178995	-1.42634	0.0012034	-2.29748
BCIN_10g04640	NC_037319.1	---	0.167343	1.4658	6.42738e-34	11.0889	1.65544e-26	8.32209
BCIN_06g03020	NC_037315.1	---	0.061295	1.46575	0.731313	1.06472	3.87731e-07	-2.35518
BCIN_05g03950	NC_037314.1	vhc1	0.0946585	1.46555	0.000575019	1.82197	6.49237e-05	2.02123
BCIN_06g05890	NC_037315.1	---	0.00957054	1.46512	1.59651e-10	2.15672	0.0286797	-1.35737
BCIN_10g03870	NC_037319.1	lov3	0.235227	1.46439	6.75794e-05	-2.5239	4.84726e-06	-2.9026
BCIN_15g03200	NC_037324.1	---	0.258114	1.46421	0.228094	-1.36006	5.55036e-05	-2.68211
BCIN_04g05360	NC_037313.1	sog2	0.410934	1.46417	0.689123	-1.15118	0.000871639	-2.9979
BCIN_02g02670	NC_037311.1	Bop1	0.0418705	1.46168	3.18012e-56	9.49339	8.50447e-42	6.94311
BCIN_05g07030	NC_037314.1	---	0.120199	1.46153	5.17557e-13	3.69006	9.7837e-11	3.24951
BCIN_14g02260	NC_037323.1	---	0.112996	1.46067	1.87948e-16	4.24471	9.72303e-20	4.94703
BCIN_08g06840	NC_037317.1	---	0.136482	1.45862	8.87996e-33	7.99383	1.39349e-17	4.6142
BCIN_08g06830	NC_037317.1	---	0.146312	1.45833	3.20694e-06	2.35101	1.00801e-07	2.71379
BCIN_02g02150	NC_037311.1	---	0.243941	1.45755	0.000264704	2.29318	0.229207	1.36558
BCIN_08g03290	NC_037317.1	---	0.278392	1.45678	2.56628e-09	4.25307	4.61596e-12	5.36543
BCIN_04g00790	NC_037313.1	---	0.0228224	1.45671	1.77515e-20	3.32013	0.196331	1.21308
BCIN_12g03300	NC_037321.1	---	0.444939	1.45509	6.75415e-05	3.63455	9.03943e-06	4.23194
BCIN_03g03590	NC_037312.1	---	0.2531	1.45508	0.000223244	2.32676	0.4546	1.2285
BCIN_10g00670	NC_037319.1	---	0.0307287	1.45433	1.95579e-10	-2.55181	2.58962e-13	-3.16242
BCIN_09g01640	NC_037318.1	kin3	0.342017	1.45394	0.00824387	-2.09479	1.64518e-10	-6.14677
BCIN_07g02560	NC_037316.1	ymd8	0.214746	1.45348	5.71562e-09	-3.60723	2.5492e-21	-8.84581
BCIN_04g04220	NC_037313.1	mad2	0.130637	1.45258	0.000989946	-1.85551	2.12557e-07	-2.65023
BCIN_10g05260	NC_037319.1	---	0.248099	1.45197	0.0131262	-1.85762	4.70228e-05	-3.09834
BCIN_05g07480	NC_037314.1	cdc1	0.108456	1.45186	4.39496e-16	-4.52049	5.37894e-23	-7.72359
BCIN_12g05530	NC_037321.1	---	0.0298886	1.45168	6.11059e-07	1.98584	5.61692e-10	2.34548
BCIN_09g06680	NC_037318.1	---	0.0860247	1.45158	5.95177e-08	-2.87954	6.90594e-07	-2.94078
BCIN_06g06240	NC_037315.1	---	0.0910292	1.45108	1.52149e-05	2.02184	1.41042e-07	2.39263
BCIN_07g01420	NC_037316.1	---	0.173077	1.44925	9.73553e-08	2.79374	0.696347	1.10055
BCIN_02g01620	NC_037311.1	---	0.341168	1.44906	0.000684472	2.48136	0.700083	1.13167
BCIN_14g00790	NC_037323.1	---	0.412239	1.44855	0.0175881	-2.1445	0.00962943	-2.3801
BCIN_01g02980	NC_037310.1	---	0.0155261	1.44826	4.59717e-08	-2.00744	2.45303e-05	-1.73306
BCIN_06g03970	NC_037315.1	---	0.201338	1.44823	0.000334504	-2.17252	2.72346e-09	-3.76405
BCIN_02g03480	NC_037311.1	---	0.373644	1.44772	1.8379e-05	3.20735	0.000364508	2.73499
BCIN_12g00760	NC_037321.1	---	0.186043	1.44758	1.03158e-07	-2.95815	8.3575e-12	-4.02232
BCIN_08g03630	NC_037317.1	---	0.030069	1.44732	2.15654e-09	-2.28475	6.72009e-11	-2.49076
BCIN_02g03200	NC_037311.1	ktr4	0.0285363	1.44684	1.75855e-36	-5.73258	9.36319e-44	-7.32148
BCIN_18g00150	NC_037327.1	---	0.302161	1.44641	6.25188e-33	15.122	7.53247e-18	7.41264
BCIN_12g04260	NC_037321.1	---	0.419611	1.4454	3.83038e-17	9.99776	4.71321e-15	8.79829
BCIN_06g05080	NC_037315.1	---	0.061085	1.44537	2.478e-06	-2.0964	1.27069e-16	-3.90812
BCIN_16g01430	NC_037325.1	---	0.295736	1.44536	0.0155404	-1.84771	4.19786e-05	-2.79404
BCIN_05g00570	NC_037314.1	---	0.0789584	1.44515	1.67894e-17	-3.91015	2.02282e-19	-4.28339
BCIN_15g05540	NC_037324.1	erg28	0.53092	1.44268	0.0775747	-1.97798	0.0360169	-2.26281
BCIN_02g01430	NC_037311.1	spc3	0.301143	1.44246	0.991493	-1.00328	0.000460787	-2.43038
BCIN_01g01610	NC_037310.1	---	0.150177	1.44186	0.225299	1.27485	0.000247952	2.01513
BCIN_02g06870	NC_037311.1	---	0.120196	1.44113	0.0014048	-1.78777	2.27989e-06	-2.40131
BCIN_01g07620	NC_037310.1	pcd1	0.0159533	1.44005	6.63714e-05	-1.71364	5.23935e-07	-2.1089
BCIN_08g03490	NC_037317.1	ldb19	0.239049	1.43988	0.432302	1.20895	0.000376341	-2.24316
BCIN_07g02760	NC_037316.1	---	0.399133	1.43919	1.681e-11	6.22116	0.00510018	2.29176
BCIN_08g02580	NC_037317.1	---	0.0566896	1.43862	2.35396e-08	2.28325	1.29562e-05	1.93037
BCIN_05g06910	NC_037314.1	---	0.327767	1.43832	0.0107235	-1.95888	0.000829247	-2.41042
BCIN_15g03360	NC_037324.1	---	0.181613	1.4381	2.03874e-05	-2.3623	2.90721e-05	-2.35374
BCIN_02g05500	NC_037311.1	---	0.384801	1.43795	0.0156346	2.00675	0.0454024	1.81557
BCIN_07g05570	NC_037316.1	---	0.131157	1.43727	8.16858e-08	-2.73904	3.10383e-15	-5.17386
BCIN_13g04250	NC_037322.1	ulp1	0.271712	1.43724	0.615708	-1.14047	6.46102e-09	-4.54979
BCIN_06g01280	NC_037315.1	fluG	0.267829	1.43706	0.82515	1.06204	0.00508921	-2.1324
BCIN_07g04670	NC_037316.1	yos1	0.281544	1.43705	0.000508373	-2.30726	0.00134284	-2.18481
BCIN_14g00740	NC_037323.1	---	0.237991	1.43601	3.43751e-05	2.48967	3.13876e-11	4.24556
BCIN_14g01390	NC_037323.1	---	0.150582	1.43582	0.693604	-1.08722	2.83468e-05	-2.3261
BCIN_03g02760	NC_037312.1	ap4	0.116236	1.43545	8.50916e-15	3.71808	2.36278e-06	2.27062
BCIN_14g04570	NC_037323.1	---	0.300281	1.43453	6.09186e-23	8.11667	2.49867e-09	3.88434
BCIN_04g03890	NC_037313.1	---	0.203788	1.4343	0.0107307	1.70832	3.87759e-05	2.34912
BCIN_16g03420	NC_037325.1	---	0.118122	1.43427	4.25594e-08	2.52496	4.90976e-06	2.21238
BCIN_01g05570	NC_037310.1	---	0.296452	1.43247	4.39843e-08	-3.82424	8.13648e-13	-6.08314
BCIN_07g01060	NC_037316.1	---	0.215109	1.43158	0.000168968	-2.24474	5.62245e-14	-5.48881
BCIN_04g06690	NC_037313.1	pof1	0.166683	1.43143	1.68961e-06	2.47284	0.000853389	1.91327
BCIN_04g01290	NC_037313.1	---	0.141692	1.42965	2.89658e-11	-3.29895	6.8247e-25	-6.35412
BCIN_12g04760	NC_037321.1	---	0.281975	1.429	0.476799	-1.20001	0.00208824	-2.10546
BCIN_07g02850	NC_037316.1	---	0.0610597	1.42851	8.34471e-16	3.14028	2.21024e-21	3.87118
BCIN_15g00860	NC_037324.1	---	0.0200422	1.42834	5.51586e-08	-2.00047	2.68452e-25	-4.05225
BCIN_12g05990	NC_037321.1	---	0.0411953	1.42695	1.21409e-07	2.06065	5.24242e-06	1.88665
BCIN_03g04230	NC_037312.1	mmm1	0.371656	1.42584	1.46728e-08	-4.61589	4.93115e-13	-7.10311
BCIN_14g03260	NC_037323.1	---	0.431353	1.42488	0.524058	1.23287	4.34061e-06	-4.09358
BCIN_14g00730	NC_037323.1	---	0.424689	1.42386	0.376926	-1.32861	0.00035746	-3.10258
BCIN_06g00740	NC_037315.1	dao5	0.270321	1.42372	4.94043e-16	5.65595	9.88271e-08	3.25991
BCIN_02g02840	NC_037311.1	ptc6	0.0104484	1.42249	1.14035e-07	-1.85997	4.04332e-09	-2.02161
BCIN_05g06280	NC_037314.1	---	0.129435	1.42229	6.76609e-97	32.9844	2.49087e-118	47.5321
BCIN_17g00140	NC_037326.1	---	0.147719	1.42094	3.47786e-07	-2.5465	0.00073757	-1.8877
BCIN_07g03760	NC_037316.1	---	0.49083	1.41964	1.78072e-07	5.46817	3.18213e-05	3.9563
BCIN_12g05570	NC_037321.1	---	0.224272	1.41885	2.00476e-08	3.11847	0.000204633	2.18016
BCIN_10g01070	NC_037319.1	---	0.129896	1.4187	2.46107e-07	2.38329	0.216079	1.26881
BCIN_11g02100	NC_037320.1	mus81	0.295043	1.41836	7.10215e-21	8.45618	9.12214e-20	8.00207
BCIN_05g03290	NC_037314.1	kex2	0.240043	1.41822	0.878523	1.03889	0.00133647	-2.02339
BCIN_03g09180	NC_037312.1	---	0.126884	1.41775	0.00456154	-1.64404	1.10274e-08	-2.70818
BCIN_02g01980	NC_037311.1	pmt4	0.089241	1.41744	1.27999e-09	-2.58144	5.76176e-20	-4.16772
BCIN_02g07690	NC_037311.1	---	0.148092	1.41725	2.46817e-05	2.12969	5.00128e-15	3.98161
BCIN_14g00710	NC_037323.1	---	0.284761	1.41721	5.41884e-06	-2.91236	1.08959e-11	-5.26794
BCIN_13g00520	NC_037322.1	sgf73	0.144736	1.41672	0.255286	-1.24377	4.36951e-07	-2.68414
BCIN_14g02290	NC_037323.1	---	0.255923	1.41628	0.0179876	-1.71174	4.03162e-05	-2.58439
BCIN_02g02010	NC_037311.1	---	0.290349	1.41619	0.000473213	2.25317	0.107386	1.49033
BCIN_04g04650	NC_037313.1	---	0.290528	1.4156	3.67807e-20	7.2689	2.6076e-05	2.62795
BCIN_05g01110	NC_037314.1	pis1	0.0848485	1.41456	6.8103e-11	-2.72938	7.61145e-18	-3.78855
BCIN_03g06900	NC_037312.1	---	0.514314	1.41438	4.5055e-07	5.20138	0.0170183	2.31274
BCIN_03g02360	NC_037312.1	cpcr1	0.0288573	1.41378	6.47469e-09	-2.12568	1.60038e-22	-3.76055
BCIN_15g00950	NC_037324.1	avo2	0.346768	1.41325	0.000391986	2.46818	0.00756876	2.00838
BCIN_01g09090	NC_037310.1	---	0.49083	1.41148	1.66874e-11	7.6383	2.11304e-10	6.98309
BCIN_09g05520	NC_037318.1	---	0.111031	1.41025	4.52776e-05	1.93788	2.31632e-06	2.16109
BCIN_01g04100	NC_037310.1	mdm32	0.129294	1.40839	1.69529e-15	-3.851	1.49727e-32	-8.12371
BCIN_08g01460	NC_037317.1	gcv2	0.186824	1.40755	1.1211e-16	-4.7387	2.24288e-22	-6.29595
BCIN_08g02030	NC_037317.1	---	0.37947	1.40689	0.00672406	2.04888	0.317083	-1.36586
BCIN_12g04820	NC_037321.1	---	0.00411835	1.40601	3.91879e-38	-4.0648	1.32291e-57	-7.69416
BCIN_10g00680	NC_037319.1	---	0.0324163	1.40536	3.28825e-28	-4.56447	2.15099e-16	-3.14711
BCIN_08g00150	NC_037317.1	---	0.145309	1.40483	2.05846e-07	2.41384	2.5502e-07	2.42922
BCIN_05g02570	NC_037314.1	---	0.124542	1.40477	5.00505e-27	-6.33612	1.24666e-38	-11.3586
BCIN_09g05320	NC_037318.1	---	0.55273	1.40473	2.17996e-13	11.3715	1.21851e-06	5.31664
BCIN_05g00940	NC_037314.1	---	0.0094631	1.4044	2.54267e-16	-2.42789	6.345e-50	-4.94951
BCIN_08g04880	NC_037317.1	---	0.396852	1.40424	3.13357e-16	8.41123	1.56534e-11	5.91838
BCIN_04g04480	NC_037313.1	u9	0.00174123	1.40393	4.74858e-16	2.11443	8.41957e-14	2.00231
BCIN_01g05830	NC_037310.1	---	0.0467859	1.40385	5.9541e-08	2.03293	6.53184e-07	1.95738
BCIN_10g05340	NC_037319.1	---	0.0113871	1.40351	4.374e-44	4.1948	5.69561e-15	2.34121
BCIN_14g00500	NC_037323.1	---	0.257389	1.40334	0.624358	-1.12631	0.000505492	-2.47335
BCIN_12g03970	NC_037321.1	---	0.531906	1.40256	0.00288134	-2.84709	0.000132565	-3.85969
BCIN_14g02140	NC_037323.1	---	0.0182734	1.4014	5.3959e-11	2.1061	2.72553e-11	2.16235
BCIN_16g00860	NC_037325.1	---	0.61215	1.40066	0.289913	-1.59568	0.0249024	-2.6733
BCIN_02g04480	NC_037311.1	---	0.245192	1.40033	0.00189626	-1.92513	3.81515e-08	-3.17052
BCIN_01g07350	NC_037310.1	---	0.33063	1.40005	0.525348	-1.18387	0.00285105	-2.16899
BCIN_12g05800	NC_037321.1	---	0.00946482	1.39989	2.25177e-34	-3.99084	1.84192e-22	-3.07115
BCIN_16g05000	NC_037325.1	---	0.306202	1.39984	3.86697e-05	-2.72749	8.66155e-07	-3.59764
BCIN_08g06560	NC_037317.1	---	0.173674	1.39957	1.39109e-18	-4.83337	1.87026e-12	-3.56829
BCIN_08g03970	NC_037317.1	---	0.0961858	1.39948	1.04571e-05	-2.00558	0.00114464	-1.697
BCIN_01g07670	NC_037310.1	---	0.107306	1.39909	1.22891e-07	2.29024	9.38486e-11	2.75521
BCIN_04g01770	NC_037313.1	---	0.0338845	1.39891	2.36823e-30	-4.21052	2.401e-28	-4.04103
BCIN_03g07690	NC_037312.1	---	0.147947	1.39881	3.94298e-06	-2.30045	5.35419e-14	-4.55251
BCIN_07g04030	NC_037316.1	---	0.413556	1.39825	3.96177e-12	5.89493	2.52475e-12	6.10606
BCIN_03g02130	NC_037312.1	---	0.121661	1.39808	7.3151e-11	-2.99989	3.09131e-16	-4.33549
BCIN_06g03370	NC_037315.1	pic2	0.0834615	1.39738	7.09158e-11	2.53354	0.0065925	1.52498
BCIN_08g02360	NC_037317.1	tul1	0.033078	1.39641	1.76188e-20	-3.38676	8.81727e-18	-3.22421
BCIN_08g03520	NC_037317.1	pho8	0.0462124	1.39561	2.22518e-47	-6.98541	1.20554e-43	-6.69028
BCIN_15g00280	NC_037324.1	rim15	0.208313	1.39517	8.69789e-06	-2.36937	1.5615e-11	-3.75323
BCIN_01g06280	NC_037310.1	---	0.3479	1.39447	0.686163	-1.11793	1.96146e-06	-3.32936
BCIN_07g03000	NC_037316.1	---	0.102492	1.39254	8.81681e-08	-2.31617	5.46777e-19	-4.34787
BCIN_08g02700	NC_037317.1	---	0.588186	1.39254	0.496521	-1.32977	0.0341308	-2.35898
BCIN_04g04350	NC_037313.1	dip5	0.192487	1.39243	0.673945	1.09166	3.90386e-05	-2.19397
BCIN_13g05720	NC_037322.1	prd1	0.206196	1.39144	1.03782e-21	-6.6075	2.28685e-14	-4.57186
BCIN_16g02830	NC_037325.1	---	0.376857	1.39138	9.87809e-06	2.87306	4.99634e-10	4.36953
BCIN_06g00350	NC_037315.1	---	0.234755	1.3911	7.73296e-06	2.41287	2.5291e-05	2.32489
BCIN_10g03180	NC_037319.1	---	0.123965	1.39076	0.00481682	-1.60086	1.962e-08	-2.62783
BCIN_12g03480	NC_037321.1	cho2	0.0776211	1.39046	0.815808	-1.03954	1.65389e-06	-2.00707
BCIN_11g05770	NC_037320.1	---	0.0349664	1.39045	7.96892e-09	-2.07382	8.68425e-16	-2.82482
BCIN_01g00610	NC_037310.1	---	0.48843	1.39016	5.81385e-05	3.41056	2.74623e-05	3.63174
BCIN_12g03650	NC_037321.1	---	0.0848225	1.38993	1.21805e-13	2.79089	1.12917e-18	3.41856
BCIN_12g01850	NC_037321.1	---	0.277646	1.38931	1.59485e-07	2.95814	2.75725e-06	2.70051
BCIN_06g03920	NC_037315.1	---	0.400978	1.38909	3.71725e-06	3.2602	0.000129777	2.73589
BCIN_10g00010	NC_037319.1	---	0.437285	1.38874	0.237293	-1.42812	0.00395147	-2.39847
BCIN_02g09210	NC_037311.1	---	0.0764113	1.38818	1.07544e-14	-3.0686	2.55628e-07	-2.13951
BCIN_06g02130	NC_037315.1	---	0.0310006	1.38773	4.70037e-10	-2.1436	0.946653	1.01022
BCIN_13g00500	NC_037322.1	---	0.167494	1.38765	0.000119243	1.96095	6.85426e-06	2.20193
BCIN_07g06000	NC_037316.1	---	0.35318	1.38741	8.33049e-15	5.49338	0.000211593	2.43538
BCIN_10g01870	NC_037319.1	---	0.213245	1.38715	4.50912e-25	-7.12895	5.47964e-31	-9.35634
BCIN_11g02850	NC_037320.1	---	0.410286	1.38692	8.15602e-54	37.9657	6.11791e-48	31.1249
BCIN_01g09040	NC_037310.1	---	0.174696	1.38566	3.69133e-42	9.9617	1.14078e-47	11.59
BCIN_04g02140	NC_037313.1	alg14	0.529711	1.38532	0.00598683	-2.51892	0.016127	-2.28058
BCIN_16g00150	NC_037325.1	---	0.103807	1.38514	1.96533e-13	-3.06321	1.55066e-14	-3.2753
BCIN_14g00210	NC_037323.1	---	0.201278	1.38236	2.97941e-35	9.19893	1.74432e-39	10.5163
BCIN_14g01960	NC_037323.1	---	0.201497	1.38135	4.60243e-07	2.48823	1.73457e-11	3.36092
BCIN_05g02460	NC_037314.1	---	0.0288945	1.38095	1.62081e-70	7.80234	1.01526e-70	7.82111
BCIN_08g06990	NC_037317.1	---	0.454469	1.37991	0.00411737	-2.37927	0.00228419	-2.63146
BCIN_05g03150	NC_037314.1	---	0.0950105	1.37976	8.2244e-41	-6.94089	3.88949e-74	-14.7591
BCIN_01g09730	NC_037310.1	---	0.049206	1.37934	2.31212e-05	-1.75693	1.51786e-10	-2.43971
BCIN_08g05080	NC_037317.1	---	0.29395	1.37865	0.466076	-1.18713	0.000103629	-2.37291
BCIN_02g08750	NC_037311.1	---	0.232306	1.37841	0.00959215	-1.67687	0.000145095	-2.15388
BCIN_05g00430	NC_037314.1	---	0.169274	1.37825	1.77985e-30	6.51707	6.55531e-15	3.66952
BCIN_09g02580	NC_037318.1	rad28	0.237863	1.37812	3.31567e-06	-2.52613	2.38223e-13	-4.58997
BCIN_07g05580	NC_037316.1	---	0.178849	1.37625	0.0286121	-1.48077	2.75891e-05	-2.09615
BCIN_02g06920	NC_037311.1	---	0.019363	1.37594	2.25238e-44	-4.71503	1.66071e-45	-4.89649
BCIN_07g07030	NC_037316.1	---	0.631729	1.37594	0.000405782	4.22677	6.48521e-05	5.11811
BCIN_08g02900	NC_037317.1	---	0.117704	1.37534	1.19245e-14	3.17418	2.72466e-08	2.33482
BCIN_03g03250	NC_037312.1	---	0.368835	1.37531	3.89797e-11	-4.95087	1.68516e-13	-6.09628
BCIN_03g05600	NC_037312.1	---	0.403684	1.37499	7.43703e-06	2.95302	1.0528e-05	2.99323
BCIN_16g03510	NC_037325.1	---	0.234488	1.37447	1.08426e-05	-2.33617	3.02583e-05	-2.25445
BCIN_11g02810	NC_037320.1	---	0.408102	1.3744	3.92982e-13	6.06482	0.00023591	2.5968
BCIN_10g04320	NC_037319.1	cp4	0.296471	1.37402	0.00118926	-2.01624	0.0797156	-1.48777
BCIN_10g00360	NC_037319.1	---	0.127833	1.37369	5.24112e-22	4.32234	9.2896e-13	2.99926
BCIN_01g04560	NC_037310.1	phs1	0.371022	1.37314	0.000326836	2.30564	2.67443e-05	2.70104
BCIN_04g06040	NC_037313.1	---	0.239858	1.37268	5.77205e-06	2.36289	0.445811	1.18523
BCIN_08g01720	NC_037317.1	---	0.268568	1.37144	2.99994e-06	2.56832	1.50167e-05	2.41699
BCIN_05g00320	NC_037314.1	---	0.335017	1.3699	2.22477e-16	-6.35754	2.97639e-29	-13.4741
BCIN_08g01710	NC_037317.1	---	0.184023	1.3697	0.000702893	-1.8225	3.53722e-07	-2.49696
BCIN_14g00230	NC_037323.1	---	0.115073	1.3691	8.87312e-26	-5.36192	2.87441e-29	-7.00605
BCIN_09g02550	NC_037318.1	---	0.1011	1.36863	5.33548e-21	3.73564	1.88015e-20	3.69945
BCIN_08g05350	NC_037317.1	---	0.311732	1.36838	1.20722e-08	3.33017	4.54257e-07	2.95232
BCIN_08g05910	NC_037317.1	zrg17	0.0631022	1.36629	2.02357e-05	-1.77258	1.89527e-11	-2.53699
BCIN_11g06370	NC_037320.1	---	0.287716	1.36627	0.000119522	2.22049	1.85284e-05	2.43834
BCIN_02g00740	NC_037311.1	---	0.426741	1.36595	3.48857e-20	9.19912	5.93301e-21	9.75207
BCIN_07g02480	NC_037316.1	pmr1	0.108441	1.36564	0.0394467	-1.36799	4.34672e-14	-3.08264
BCIN_04g05590	NC_037313.1	---	0.211246	1.3652	5.15325e-11	3.17925	0.195507	1.29119
BCIN_02g08560	NC_037311.1	---	0.163486	1.3649	9.75854e-15	3.36656	0.0893169	1.35322
BCIN_14g03860	NC_037323.1	ime2	0.157933	1.36439	0.04546	-1.40173	4.84185e-16	-3.85035
BCIN_03g01000	NC_037312.1	---	0.421629	1.3642	0.35123	-1.29703	3.40649e-05	-3.05677
BCIN_09g03210	NC_037318.1	hfi1	0.373644	1.36417	2.69453e-05	-2.79704	2.99419e-07	-3.66826
BCIN_06g05400	NC_037315.1	---	0.49083	1.36417	1.69362e-06	4.0074	0.000661567	2.74167
BCIN_01g03680	NC_037310.1	---	0.483137	1.36394	0.000341771	2.81325	0.019926	2.00236
BCIN_08g01940	NC_037317.1	---	0.437285	1.36332	1.07285e-12	6.2949	3.29392e-13	6.60744
BCIN_06g04840	NC_037315.1	---	0.324922	1.36326	0.000433185	2.10595	0.541661	1.17405
BCIN_03g06730	NC_037312.1	---	0.230224	1.36292	2.51403e-32	-8.65558	2.26223e-37	-10.3525
BCIN_04g06770	NC_037313.1	---	0.219106	1.36291	0.00739683	-1.64585	1.06016e-06	-2.4537
BCIN_12g05870	NC_037321.1	---	0.278244	1.36183	0.878225	1.03718	0.0010536	-2.16066
BCIN_01g06310	NC_037310.1	---	0.263111	1.3614	4.76065e-17	4.7036	8.8947e-12	3.62675
BCIN_01g05240	NC_037310.1	---	0.220377	1.36078	3.00961e-05	-2.1575	5.60286e-06	-2.33649
BCIN_08g01390	NC_037317.1	---	0.513118	1.35958	1.52732e-09	5.92746	0.330127	1.38643
BCIN_05g07840	NC_037314.1	vps70	0.380174	1.35936	0.0106445	-1.86583	7.35645e-08	-3.70333
BCIN_04g03460	NC_037313.1	---	0.483967	1.35898	0.0122526	2.06413	0.613412	1.18117
BCIN_03g06130	NC_037312.1	sgv1	0.0816853	1.3589	0.0066463	-1.45642	3.73088e-19	-3.38456
BCIN_01g05300	NC_037310.1	---	0.5494	1.35828	0.0418422	-1.97778	0.0184327	-2.22685
BCIN_12g03140	NC_037321.1	mlh1	0.357897	1.35691	0.307757	-1.28532	1.12541e-08	-4.22641
BCIN_07g06090	NC_037316.1	spo7	0.0870238	1.3569	0.153568	-1.22881	3.32123e-11	-2.53281
BCIN_14g03800	NC_037323.1	mnn11	0.0228583	1.35662	1.27013e-17	-2.53038	2.57517e-09	-1.92844
BCIN_10g05520	NC_037319.1	---	0.260159	1.35559	1.01247e-12	3.82895	1.2521e-09	3.17955
BCIN_11g04790	NC_037320.1	---	0.304692	1.35499	4.93317e-24	7.40901	1.19886e-25	7.99644
BCIN_09g03810	NC_037318.1	---	0.253603	1.35437	1.1554e-76	29.8196	9.75748e-72	26.5927
BCIN_01g10110	NC_037310.1	---	0.555318	1.35432	6.03878e-10	-7.319	1.59629e-08	-6.23727
BCIN_01g02720	NC_037310.1	---	0.23782	1.35415	0.133298	-1.35018	0.000505492	-2.11513
BCIN_10g05380	NC_037319.1	nut2	0.179111	1.35372	3.35574e-08	2.44714	6.87801e-07	2.26525
BCIN_01g00970	NC_037310.1	---	0.326598	1.35367	2.59489e-15	4.69913	4.48046e-06	2.61049
BCIN_06g04350	NC_037315.1	---	0.402205	1.35316	0.0861574	-1.54976	0.00566021	-2.03668
BCIN_16g02190	NC_037325.1	---	0.426314	1.35278	0.00126969	-2.29782	1.23615e-11	-5.86725
BCIN_16g00470	NC_037325.1	---	0.197016	1.35271	1.09326e-21	-5.26033	7.9336e-18	-4.55996
BCIN_14g00530	NC_037323.1	pxl1	0.151309	1.35205	6.38095e-12	2.86393	0.279039	1.20492
BCIN_01g00390	NC_037310.1	ypt10	0.142664	1.35127	8.24566e-11	2.60885	4.82951e-15	3.18731
BCIN_16g02900	NC_037325.1	---	0.436805	1.35115	1.18764e-05	2.94701	0.847657	1.06346
BCIN_08g06210	NC_037317.1	---	0.0856171	1.35112	9.3929e-07	-1.96952	2.75061e-07	-2.08258
BCIN_03g07380	NC_037312.1	---	0.308599	1.35043	0.00334127	1.8488	2.72178e-16	5.26793
BCIN_16g01440	NC_037325.1	---	0.361165	1.34923	0.0326996	1.63158	0.000465929	-2.43044
BCIN_03g02630	NC_037312.1	ste11	0.51073	1.34897	0.498624	1.24165	7.53385e-06	-3.85639
BCIN_15g02480	NC_037324.1	---	0.326598	1.34886	2.31212e-05	-2.58607	1.16139e-05	-2.82929
BCIN_01g05930	NC_037310.1	hhk17	0.418737	1.34726	0.757311	-1.09082	6.46715e-09	-4.326
BCIN_05g07290	NC_037314.1	---	0.0253415	1.34682	1.37523e-20	-2.71206	2.51567e-22	-2.86299
BCIN_04g01400	NC_037313.1	---	0.394094	1.34644	2.91676e-53	25.991	2.21494e-45	20.3466
BCIN_08g06110	NC_037317.1	---	0.500433	1.34591	3.19632e-14	-8.46734	1.28097e-19	-13.0009
BCIN_12g06240	NC_037321.1	pex12	0.269787	1.34526	0.000994599	1.87717	0.000194816	2.05159
BCIN_09g03600	NC_037318.1	---	0.168094	1.34444	3.81671e-15	-3.50204	2.41139e-11	-2.94824
BCIN_02g07210	NC_037311.1	---	0.128991	1.34399	1.78215e-09	2.3773	3.68696e-19	3.58931
BCIN_12g05320	NC_037321.1	---	0.465474	1.34374	0.000536062	-2.54643	0.00647876	-2.12389
BCIN_14g02230	NC_037323.1	---	0.230947	1.34367	3.5361e-08	-2.69501	2.25815e-08	-2.78853
BCIN_11g03990	NC_037320.1	---	0.33169	1.34363	2.26656e-06	2.70182	0.164107	1.37314
BCIN_02g07570	NC_037311.1	---	0.0334591	1.34249	9.54501e-09	-1.93706	3.75622e-09	-2.03157
BCIN_08g02750	NC_037317.1	---	0.247895	1.34218	1.39552e-14	-4.02533	1.7068e-14	-4.05124
BCIN_05g05340	NC_037314.1	---	0.164825	1.34168	3.38938e-19	3.87362	3.19008e-09	2.49538
BCIN_09g01990	NC_037318.1	---	0.390887	1.34166	2.32946e-17	5.86385	6.42448e-06	2.76184
BCIN_04g04590	NC_037313.1	---	0.295375	1.34131	0.00936868	-1.69422	1.42234e-08	-3.1738
BCIN_15g00110	NC_037324.1	---	0.552232	1.34115	1.65736e-34	26.3799	3.99891e-21	13.0949
BCIN_02g06140	NC_037311.1	---	0.15218	1.34031	2.51835e-08	2.30904	0.0173779	1.455
BCIN_04g00920	NC_037313.1	---	0.375412	1.34014	0.090302	-1.50877	0.000172041	-2.70846
BCIN_10g01490	NC_037319.1	---	0.419611	1.33991	8.66242e-10	4.16011	0.11824	1.50461
BCIN_04g03090	NC_037313.1	---	0.207117	1.339	2.52481e-23	4.94478	5.57495e-20	4.40758
BCIN_15g01520	NC_037324.1	spc2	0.351641	1.33867	3.22922e-05	-2.45807	0.000440284	-2.16478
BCIN_06g05560	NC_037315.1	---	0.571359	1.33813	0.00619552	2.46724	2.31417e-07	5.3394
BCIN_03g00380	NC_037312.1	---	0.358509	1.33774	0.000346489	-2.20456	1.26304e-08	-3.56394
BCIN_02g01810	NC_037311.1	---	0.20264	1.33752	2.58473e-15	3.61204	4.83012e-16	3.74963
BCIN_15g01100	NC_037324.1	---	0.217396	1.33748	1.79679e-25	-6.86236	2.77322e-18	-5.1646
BCIN_15g00650	NC_037324.1	atg9	0.605607	1.33714	0.871904	1.06842	0.00300594	-3.14025
BCIN_16g01170	NC_037325.1	---	0.4552	1.33693	0.0160635	-1.88224	0.00693952	-2.04282
BCIN_12g00940	NC_037321.1	---	0.370661	1.33656	1.03158e-07	3.20471	1.44319e-05	2.6207
BCIN_14g03320	NC_037323.1	---	0.0776211	1.33652	0.000106397	1.63666	1.98897e-08	2.03141
BCIN_08g03040	NC_037317.1	---	0.469284	1.33635	8.89884e-09	4.39644	4.99478e-06	3.30319
BCIN_01g05110	NC_037310.1	rim8	0.154989	1.33578	8.55154e-24	4.29673	2.84205e-06	2.02716
BCIN_03g05930	NC_037312.1	---	0.332896	1.3355	2.07872e-05	2.41231	0.0973009	1.44131
BCIN_08g04710	NC_037317.1	aro80	0.559138	1.33546	0.254253	-1.46472	0.00703349	-2.44215
BCIN_01g02920	NC_037310.1	---	0.258114	1.33542	1.00009e-14	3.73861	4.80658e-28	6.37811
BCIN_12g00160	NC_037321.1	---	0.309034	1.33391	0.000697229	1.93726	3.73475e-05	2.25771
BCIN_06g02110	NC_037315.1	---	0.0510582	1.33383	4.68389e-13	-2.31508	3.37635e-42	-5.06245
BCIN_01g03650	NC_037310.1	pib1	0.400074	1.33362	0.643316	-1.12736	1.28826e-05	-2.95937
BCIN_01g03750	NC_037310.1	---	0.380257	1.33334	0.00240577	-2.00269	4.55479e-06	-2.89997
BCIN_03g09150	NC_037312.1	---	0.327242	1.33322	3.66028e-24	6.04421	1.67656e-07	2.76741
BCIN_10g01780	NC_037319.1	---	0.377871	1.3321	1.98108e-05	-2.66192	0.000480632	-2.2806
BCIN_02g08470	NC_037311.1	hpc2	0.212687	1.33198	2.65212e-07	2.33316	0.832685	1.04326
BCIN_14g05460	NC_037323.1	---	0.208313	1.33176	0.00889561	-1.55979	4.56446e-05	-2.00545
BCIN_15g04500	NC_037324.1	---	0.258966	1.33161	3.5005e-15	-4.47453	4.6504e-10	-3.3505
BCIN_12g03640	NC_037321.1	---	0.257928	1.33161	1.39334e-09	-2.95995	2.74761e-05	-2.1495
BCIN_04g04970	NC_037313.1	---	0.0607477	1.33108	0.000213206	-1.56758	1.28872e-12	-2.38931
BCIN_11g01200	NC_037320.1	---	0.272927	1.33092	0.00294723	-1.78078	6.80231e-08	-3.0892
BCIN_03g02510	NC_037312.1	---	0.666091	1.32895	0.13895	-1.86495	0.000926391	-3.93621
BCIN_02g07390	NC_037311.1	---	0.227588	1.32763	8.50234e-50	8.83906	1.4895e-14	3.36503
BCIN_05g00150	NC_037314.1	ero1	0.275434	1.3262	0.00262444	-1.75402	1.30199e-10	-3.29439
BCIN_04g04600	NC_037313.1	yhc3	0.539208	1.32602	0.184592	-1.50339	3.65177e-05	-3.41271
BCIN_07g05140	NC_037316.1	hsp60	0.0489162	1.32582	1.03113e-16	2.51461	4.91423e-22	2.91654
BCIN_03g03090	NC_037312.1	---	0.332337	1.32555	1.98188e-31	8.59597	6.6593e-31	8.54901
BCIN_14g02760	NC_037323.1	---	0.213245	1.3246	2.0275e-09	2.62132	0.00813427	-1.58443
BCIN_03g02290	NC_037312.1	---	0.318929	1.3243	0.000670919	-1.99198	3.93661e-11	-4.13309
BCIN_08g03010	NC_037317.1	---	0.129685	1.3237	6.99508e-27	3.8486	1.05607e-22	3.53934
BCIN_02g06700	NC_037311.1	---	0.366344	1.323	0.000103124	2.24585	0.0366477	1.59244
BCIN_10g03860	NC_037319.1	---	0.495305	1.32233	2.23315e-09	4.4177	3.79399e-08	4.03303
BCIN_07g05440	NC_037316.1	---	0.326613	1.32185	0.000486083	-2.04226	2.20606e-06	-2.74288
BCIN_04g05330	NC_037313.1	---	0.356275	1.32185	0.886812	-1.03528	1.77847e-06	-3.02995
BCIN_12g00320	NC_037321.1	---	0.10062	1.3218	3.10349e-33	-4.62402	1.76075e-35	-4.92985
BCIN_12g04270	NC_037321.1	---	0.0587844	1.32124	6.62898e-13	2.23224	2.95305e-08	1.89114
BCIN_01g02310	NC_037310.1	pmt1	0.37947	1.32058	0.472423	-1.18366	1.77263e-05	-2.54297
BCIN_01g10820	NC_037310.1	---	0.659033	1.32032	0.0170047	2.52426	0.315768	1.53046
BCIN_02g02210	NC_037311.1	---	0.158023	1.31968	4.22873e-17	-3.3323	1.65411e-32	-5.4718
BCIN_13g01020	NC_037322.1	---	0.50175	1.31952	2.7356e-26	14.2746	4.67789e-57	52.1225
BCIN_01g10700	NC_037310.1	---	0.151376	1.31918	8.64797e-10	2.35693	0.00186886	1.57938
BCIN_04g04410	NC_037313.1	rad52	0.375412	1.31882	2.85211e-08	3.18234	0.105966	1.44512
BCIN_16g01140	NC_037325.1	---	0.326613	1.31847	1.09665e-31	8.9491	2.81925e-30	8.54518
BCIN_13g03310	NC_037322.1	dpp1	0.275376	1.3179	3.95579e-11	-3.26187	3.82005e-07	-2.51483
BCIN_10g03620	NC_037319.1	---	0.156537	1.31762	1.94655e-09	-2.39132	1.25269e-10	-2.58936
BCIN_11g01600	NC_037320.1	---	0.161169	1.31755	8.51376e-16	3.13204	1.05537e-17	3.38228
BCIN_14g04750	NC_037323.1	---	0.219638	1.31721	1.13764e-10	-2.95602	0.00396612	-1.64423
BCIN_03g06230	NC_037312.1	---	0.429926	1.31708	0.476153	1.19797	7.81899e-06	-2.97516
BCIN_11g01880	NC_037320.1	dap1	0.643288	1.31628	0.0017342	3.15973	0.0404032	2.17907
BCIN_04g06870	NC_037313.1	---	0.192492	1.31624	6.51891e-07	2.10527	0.13532	1.28644
BCIN_16g01230	NC_037325.1	ste14	0.247372	1.31616	3.34961e-05	-2.04143	0.223599	-1.25505
BCIN_16g01090	NC_037325.1	---	0.173983	1.31564	5.72113e-42	7.06106	1.29583e-50	8.59836
BCIN_01g05270	NC_037310.1	rrn3	0.248083	1.31553	0.121973	-1.31764	1.06863e-06	-2.33713
BCIN_06g05950	NC_037315.1	erv46	0.311783	1.31541	0.336102	-1.21658	7.85791e-07	-2.56086
BCIN_03g06830	NC_037312.1	---	0.397774	1.31463	0.000523431	2.1405	0.053655	1.55675
BCIN_01g06590	NC_037310.1	---	0.573812	1.3141	1.62748e-12	7.41646	2.35785e-05	3.52164
BCIN_16g02800	NC_037325.1	---	0.203807	1.31409	0.906583	1.02158	4.32543e-05	-2.06595
BCIN_09g04590	NC_037318.1	---	0.340738	1.31393	7.33978e-06	2.36236	0.00877145	1.70959
BCIN_03g05630	NC_037312.1	---	0.237863	1.31326	4.16592e-05	-1.9942	1.26937e-05	-2.11242
BCIN_02g03290	NC_037311.1	---	0.351055	1.3132	1.65968e-05	-2.43024	4.39639e-08	-3.20841
BCIN_09g04030	NC_037318.1	---	0.426121	1.31271	6.20702e-05	-2.50746	0.000249753	-2.34351
BCIN_08g01660	NC_037317.1	---	0.498794	1.31241	2.27176e-49	31.0688	2.04044e-50	32.3971
BCIN_03g00620	NC_037312.1	---	0.192492	1.31177	7.27391e-08	-2.34941	1.6566e-06	-2.20385
BCIN_11g03580	NC_037320.1	---	0.306202	1.31167	9.49265e-09	2.80502	0.43679	1.18049
BCIN_05g02300	NC_037314.1	npr2	0.557111	1.31095	0.0111	2.1169	0.67207	-1.15649
BCIN_02g01070	NC_037311.1	rot2	0.41503	1.31079	0.0979094	-1.46805	7.15412e-05	-2.452
BCIN_10g04060	NC_037319.1	ftf1	0.410556	1.31019	0.00126198	-2.08796	0.000723561	-2.21467
BCIN_13g01250	NC_037322.1	---	0.55587	1.30845	0.00442899	2.24592	0.0036277	2.33276
BCIN_01g01980	NC_037310.1	---	0.454332	1.30807	0.0348175	-1.68152	0.00014105	-2.57376
BCIN_10g03590	NC_037319.1	---	0.161169	1.30792	0.27752	1.178	6.66841e-13	2.71658
BCIN_11g02840	NC_037320.1	---	0.559138	1.3073	0.254175	-1.42295	0.00446335	-2.36657
BCIN_05g07900	NC_037314.1	kip3	0.577928	1.30623	2.69168e-07	-4.8341	1.14047e-14	-12.1671
BCIN_13g05810	NC_037322.1	---	0.459288	1.30521	0.36514	1.2597	0.000424082	-2.34854
BCIN_09g03940	NC_037318.1	---	0.645736	1.30512	6.676e-07	5.73206	0.000224532	3.74831
BCIN_06g05940	NC_037315.1	dsf2	0.393189	1.30506	0.461409	1.18434	0.00089277	-2.05908
BCIN_01g09480	NC_037310.1	lsm6	0.41503	1.30445	0.00141943	-2.0264	0.396663	-1.23002
BCIN_06g05680	NC_037315.1	---	0.341819	1.30392	2.86578e-11	3.30109	0.657789	1.10976
BCIN_15g05370	NC_037324.1	---	0.150999	1.30371	0.00546793	-1.48896	8.31705e-16	-3.61728
BCIN_04g01900	NC_037313.1	cyt2	0.111595	1.30336	4.24626e-21	-3.2484	2.91685e-25	-3.71755
BCIN_13g04760	NC_037322.1	---	0.678127	1.30325	0.453035	-1.37405	0.0375969	-2.39428
BCIN_01g07170	NC_037310.1	---	0.24679	1.3029	0.567636	1.10876	7.19774e-11	-2.96594
BCIN_12g02540	NC_037321.1	---	0.0955267	1.30208	2.68958e-17	-2.87135	4.20135e-08	-2.00619
BCIN_09g04060	NC_037318.1	fre7	0.307591	1.30199	5.16399e-07	-2.49649	1.78061e-11	-3.45276
BCIN_08g03060	NC_037317.1	---	0.16394	1.30191	0.0925548	-1.27937	2.37554e-10	-2.49856
BCIN_02g02780	NC_037311.1	lcc13	0.385112	1.30168	1.23552e-26	-8.74752	5.6976e-24	-7.84416
BCIN_05g08020	NC_037314.1	---	0.432566	1.30136	8.18869e-05	2.3949	0.00364167	1.94342
BCIN_12g01930	NC_037321.1	rpa12	0.482133	1.29943	4.46471e-05	-2.70181	0.0901734	-1.54756
BCIN_12g04710	NC_037321.1	---	0.171702	1.29843	6.4955e-13	-2.80018	1.06336e-11	-2.71225
BCIN_10g01580	NC_037319.1	---	0.684841	1.29825	0.0639635	-2.11151	0.000634382	-3.94302
BCIN_10g05930	NC_037319.1	prx6	0.639286	1.29797	0.0539467	1.96972	0.0418635	2.06543
BCIN_14g04350	NC_037323.1	---	0.440725	1.2973	0.00182499	-2.10532	1.37524e-09	-5.80845
BCIN_10g00660	NC_037319.1	---	0.469854	1.29629	8.24995e-26	8.7646	9.18067e-09	3.55346
BCIN_08g03250	NC_037317.1	---	0.599248	1.2957	0.00121365	2.63953	0.00107093	2.72073
BCIN_08g00700	NC_037317.1	---	0.492124	1.29527	0.274536	1.32752	0.000480658	-2.41948
BCIN_05g00660	NC_037314.1	---	0.342488	1.29469	4.51153e-24	6.22266	2.32002e-17	4.69654
BCIN_11g02980	NC_037320.1	---	0.144736	1.29459	1.91613e-10	2.26279	1.50226e-10	2.29533
BCIN_10g05280	NC_037319.1	---	0.261339	1.29456	1.2616e-06	-2.20853	0.0013786	-1.70871
BCIN_02g00640	NC_037311.1	---	0.216476	1.29449	6.09927e-09	-2.42503	2.29131e-09	-2.52314
BCIN_12g02150	NC_037321.1	---	0.316189	1.29431	0.00164505	-1.81005	4.29987e-06	-2.51154
BCIN_13g03730	NC_037322.1	---	0.398662	1.29404	0.381511	-1.2151	9.37099e-07	-2.78202
BCIN_06g03900	NC_037315.1	---	0.541945	1.29329	1.10937e-11	5.77642	4.40249e-17	8.70487
BCIN_06g02500	NC_037315.1	---	0.160594	1.29244	4.37426e-08	-2.10754	0.00736309	-1.46087
BCIN_10g03700	NC_037319.1	---	0.369098	1.29208	6.61062e-27	-9.04528	1.09777e-23	-8.34837
BCIN_16g05198	NC_037325.1	---	0.635556	1.29157	4.94402e-14	-12.4793	9.89576e-14	-12.6815
BCIN_16g01760	NC_037325.1	---	0.624134	1.2901	0.00345168	2.56393	0.243196	1.50372
BCIN_14g05130	NC_037323.1	---	0.445731	1.29003	1.20954e-05	-2.65913	0.000566029	-2.19528
BCIN_10g02320	NC_037319.1	---	0.413869	1.28936	4.19412e-09	-3.48874	1.07571e-23	-10.8684
BCIN_05g07130	NC_037314.1	msk1	0.145309	1.28907	3.30287e-08	-2.0541	5.78631e-09	-2.15903
BCIN_10g00480	NC_037319.1	---	0.279864	1.28892	3.3069e-10	2.80509	9.46856e-05	1.92622
BCIN_01g02770	NC_037310.1	---	0.0989852	1.28843	1.95358e-43	-5.53816	1.97188e-66	-13.159
BCIN_04g04160	NC_037313.1	---	0.361678	1.28802	0.375201	1.19921	6.11146e-05	-2.21508
BCIN_11g01730	NC_037320.1	---	0.698362	1.28794	0.000145853	4.32781	0.000385017	4.01845
BCIN_04g03370	NC_037313.1	---	0.653365	1.28747	0.0129944	-2.40183	2.97446e-05	-4.40895
BCIN_04g02050	NC_037313.1	---	0.266054	1.28744	6.32241e-32	5.84399	4.55534e-24	4.67265
BCIN_05g03490	NC_037314.1	kin28	0.619117	1.287	9.27115e-05	-3.40375	0.00139298	-2.76697
BCIN_09g02010	NC_037318.1	---	0.141246	1.28667	4.40502e-51	6.14304	2.07179e-48	5.88805
BCIN_01g10930	NC_037310.1	---	0.372018	1.28659	0.0270175	-1.55073	8.51269e-06	-2.39308
BCIN_05g02290	NC_037314.1	efm2	0.24249	1.28641	1.89985e-24	-4.73003	8.44781e-35	-6.59503
BCIN_05g01860	NC_037314.1	---	0.500434	1.28617	0.424493	-1.23293	3.94904e-05	-2.77566
BCIN_14g04970	NC_037323.1	---	0.636085	1.2859	0.768489	-1.11608	0.0125898	-2.43489
BCIN_05g03340	NC_037314.1	rtc1	0.550162	1.28548	0.00775645	-2.06947	4.83775e-05	-3.07612
BCIN_07g02390	NC_037316.1	---	0.56249	1.28497	1.59972e-10	5.45243	8.24633e-08	4.23383
BCIN_12g01370	NC_037321.1	msb2	0.245746	1.28481	0.000259364	-1.76621	3.09269e-17	-3.64688
BCIN_12g06140	NC_037321.1	yke4	0.0325799	1.28474	1.80534e-12	-1.95874	1.42682e-22	-2.62741
BCIN_11g04110	NC_037320.1	---	0.521686	1.28435	6.14988e-09	-4.30721	1.38539e-14	-7.23096
BCIN_05g01610	NC_037314.1	pxa1	0.327873	1.28432	0.000112325	-2.00153	1.59522e-12	-3.58561
BCIN_13g00690	NC_037322.1	---	0.487763	1.28417	2.50333e-14	-5.86804	3.18024e-12	-5.11715
BCIN_01g05160	NC_037310.1	Msn	0.339501	1.28262	1.62452e-05	2.17031	0.102394	1.36778
BCIN_02g03010	NC_037311.1	---	0.187432	1.2821	7.02367e-15	-3.17343	2.37513e-20	-4.71505
BCIN_02g06660	NC_037311.1	cho1	0.189124	1.28171	2.19709e-08	2.14846	8.69924e-33	4.96352
BCIN_16g04850	NC_037325.1	---	0.262759	1.2815	1.04475e-06	2.14464	0.000360687	1.76944
BCIN_01g02290	NC_037310.1	erf2	0.210073	1.28109	7.6496e-12	2.62202	1.97463e-12	2.70475
BCIN_16g03150	NC_037325.1	sac3	0.558803	1.28101	0.0594834	-1.69008	2.42592e-05	-3.21726
BCIN_07g04800	NC_037316.1	---	0.341168	1.28051	2.13032e-07	-2.57977	2.56774e-07	-2.62159
BCIN_05g04310	NC_037314.1	---	0.549194	1.28033	0.00510788	2.09003	1.39397e-05	3.10236
BCIN_04g05490	NC_037313.1	---	0.287688	1.28027	0.00208223	-1.67017	1.70285e-28	-6.38111
BCIN_05g00770	NC_037314.1	mrp10	0.504934	1.28017	7.79973e-05	-2.57949	0.0350915	-1.6932
BCIN_01g00350	NC_037310.1	---	0.439026	1.27995	0.00172118	-1.9576	3.80599e-09	-3.46408
BCIN_02g07540	NC_037311.1	---	0.52835	1.2795	0.405979	1.25083	0.000126257	-2.64893
BCIN_05g07650	NC_037314.1	---	0.440964	1.27948	6.87924e-40	12.3938	1.95081e-33	10.1337
BCIN_12g05120	NC_037321.1	---	0.572815	1.27931	0.273627	-1.37942	0.000800172	-2.58846
BCIN_09g01450	NC_037318.1	---	0.266063	1.27891	1.47915e-08	-2.52692	1.43068e-12	-3.44875
BCIN_15g03670	NC_037324.1	bst1	0.441641	1.27888	2.1644e-06	-2.76852	1.15392e-10	-4.12733
BCIN_07g04290	NC_037316.1	---	0.36189	1.27804	2.58889e-08	-2.78909	2.39777e-14	-4.12478
BCIN_14g03820	NC_037323.1	---	0.556213	1.27757	8.34902e-05	2.81899	0.000172079	2.71635
BCIN_10g03260	NC_037319.1	hut1	0.33999	1.27737	9.26002e-13	3.46632	0.91884	1.02221
BCIN_09g01620	NC_037318.1	cry2	0.104912	1.27694	2.31995e-35	3.87465	2.16548e-29	3.45231
BCIN_01g09890	NC_037310.1	fmp32	0.206163	1.27643	1.74055e-10	2.4136	4.04828e-21	3.64338
BCIN_16g04750	NC_037325.1	---	0.290349	1.27628	8.24967e-25	-5.19726	1.23118e-35	-7.49066
BCIN_10g01330	NC_037319.1	---	0.437748	1.27508	3.01288e-09	3.34959	0.93679	1.02043
BCIN_01g01290	NC_037310.1	---	0.173407	1.27472	1.64947e-18	-3.2611	9.00859e-21	-3.70638
BCIN_15g03420	NC_037324.1	pmt2	0.112231	1.27386	3.72826e-20	-2.83837	7.23104e-30	-3.64059
BCIN_14g02740	NC_037323.1	---	0.402015	1.2734	0.00122684	-1.92508	6.2448e-13	-5.19653
BCIN_06g04390	NC_037315.1	rho3	0.606082	1.27186	0.0184346	-2.01113	0.00197414	-2.49993
BCIN_04g04910	NC_037313.1	---	0.179381	1.26976	1.03232e-11	-2.42022	1.42585e-09	-2.2174
BCIN_03g01550	NC_037312.1	---	0.684496	1.26899	2.28207e-09	7.89987	4.05867e-05	4.26655
BCIN_03g07030	NC_037312.1	puf3	0.47032	1.26894	0.86491	-1.04387	0.00014981	-2.31522
BCIN_05g03160	NC_037314.1	---	0.220221	1.26811	4.60087e-12	2.56631	1.28226e-14	2.87019
BCIN_11g04010	NC_037320.1	mcm10	0.599594	1.26792	0.398423	-1.29487	1.81425e-05	-3.67837
BCIN_05g01170	NC_037314.1	---	0.505699	1.26778	5.83142e-06	-3.15855	0.026258	-1.78189
BCIN_10g05780	NC_037319.1	---	0.274912	1.26747	0.000448393	-1.7363	1.98715e-08	-2.45902
BCIN_09g06600	NC_037318.1	---	0.295375	1.26743	2.70146e-13	-3.25573	2.03298e-19	-4.53076
BCIN_06g04990	NC_037315.1	---	0.183116	1.26724	0.0693619	-1.27876	1.71355e-15	-2.82495
BCIN_02g01340	NC_037311.1	---	0.492247	1.26637	1.11639e-06	2.83042	5.15715e-10	3.7711
BCIN_02g04780	NC_037311.1	---	0.659033	1.26551	6.23317e-07	4.82005	7.78233e-09	6.19749
BCIN_11g03560	NC_037320.1	Bos4	0.327235	1.26517	0.000263888	-1.85606	4.90017e-10	-2.91239
BCIN_06g06450	NC_037315.1	---	0.464711	1.26507	0.555409	-1.14754	1.18232e-05	-2.66807
BCIN_07g04990	NC_037316.1	---	0.508084	1.26485	8.43964e-06	2.73835	0.0035247	1.9777
BCIN_02g09050	NC_037311.1	---	0.342017	1.26471	1.27416e-06	-2.36743	0.000180978	-1.99209
BCIN_09g05150	NC_037318.1	---	0.311804	1.26459	2.15322e-09	-2.65102	1.66501e-24	-5.53234
BCIN_01g09790	NC_037310.1	---	0.161169	1.26444	1.32707e-22	-3.34733	3.46226e-17	-2.86873
BCIN_07g01790	NC_037316.1	---	0.658948	1.26421	8.70388e-06	-4.43413	0.584188	-1.22676
BCIN_02g04020	NC_037311.1	mnn10	0.270544	1.26409	6.83191e-10	-2.52957	3.29986e-15	-3.29415
BCIN_01g04550	NC_037310.1	phd1	0.286921	1.26409	0.150424	-1.2669	6.02392e-12	-3.18274
BCIN_07g01560	NC_037316.1	---	0.189124	1.26408	6.70923e-15	-2.78294	3.36896e-11	-2.42631
BCIN_06g04800	NC_037315.1	---	0.293539	1.26361	0.947766	-1.01227	8.22613e-08	-2.66306
BCIN_08g02850	NC_037317.1	---	0.185744	1.26341	4.37988e-127	16.8176	8.4857e-134	18.1586
BCIN_03g05000	NC_037312.1	---	0.422567	1.26336	0.000660975	1.9368	0.000133567	-2.25277
BCIN_08g04600	NC_037317.1	---	0.521796	1.26259	2.32384e-13	5.19865	8.13613e-06	2.8125
BCIN_16g00460	NC_037325.1	---	0.505144	1.26182	0.00557326	-1.90923	0.00181992	-2.10971
BCIN_02g01490	NC_037311.1	---	0.540605	1.26127	8.70969e-05	2.53973	0.506019	1.20127
BCIN_09g03800	NC_037318.1	---	0.59106	1.26093	5.57485e-06	3.38342	0.315532	1.34831
BCIN_05g05010	NC_037314.1	---	0.541945	1.26009	1.44403e-22	-11.2937	3.19212e-30	-22.996
BCIN_16g01730	NC_037325.1	---	0.309785	1.26001	1.44819e-05	-2.02226	0.000142459	-1.88284
BCIN_01g01740	NC_037310.1	---	0.206363	1.25982	9.89131e-10	2.18991	0.000114533	1.68042
BCIN_16g00270	NC_037325.1	---	0.397056	1.25945	1.10383e-40	-11.4452	1.49727e-32	-8.84445
BCIN_05g00670	NC_037314.1	---	0.187432	1.25906	1.82676e-09	2.12177	1.11265e-08	2.06255
BCIN_03g07000	NC_037312.1	snf8	0.43253	1.25876	0.000582524	-1.98806	6.03054e-10	-3.57671
BCIN_10g00030	NC_037319.1	---	0.682319	1.25872	0.108933	-1.76312	0.0303566	-2.152
BCIN_08g04650	NC_037317.1	---	0.406784	1.25836	4.1773e-12	-3.60075	3.79092e-26	-7.22249
BCIN_09g00790	NC_037318.1	---	0.224129	1.25831	5.41561e-26	-4.20573	4.40715e-20	-3.53818
BCIN_02g02770	NC_037311.1	---	0.444167	1.25656	0.000690162	-1.98686	4.99365e-11	-3.94697
BCIN_05g04010	NC_037314.1	---	0.427864	1.25572	0.00148532	-1.88406	6.98457e-05	-2.27902
BCIN_01g07700	NC_037310.1	---	0.437748	1.25536	2.31427e-11	3.5458	1.24785e-06	2.55573
BCIN_14g01510	NC_037323.1	---	0.219798	1.25519	7.29237e-05	-1.73989	5.34066e-10	-2.53505
BCIN_07g00180	NC_037316.1	iqg1	0.252427	1.25496	2.98279e-09	-2.33544	1.38989e-12	-2.81417
BCIN_06g03660	NC_037315.1	---	0.140966	1.25443	0.00140994	-1.45244	6.2196e-19	-2.85217
BCIN_07g00600	NC_037316.1	---	0.660658	1.25429	2.55683e-05	-3.77745	0.00208855	-2.69686
BCIN_07g06600	NC_037316.1	---	0.19191	1.25418	1.84837e-06	-1.82911	2.69269e-10	-2.22531
BCIN_01g03570	NC_037310.1	---	0.452231	1.25414	7.48698e-10	3.10103	1.46817e-10	3.32448
BCIN_03g02480	NC_037312.1	pex3	0.469389	1.25378	1.1523e-07	-2.95946	5.4812e-05	-2.31682
BCIN_11g03210	NC_037320.1	---	0.0671957	1.25348	2.25778e-91	-7.23992	2.74325e-38	-3.49674
BCIN_14g03250	NC_037323.1	---	0.432872	1.25332	4.92868e-13	-4.02748	1.14532e-06	-2.59128
BCIN_09g02510	NC_037318.1	---	0.570546	1.25236	1.31286e-06	3.15832	2.6553e-05	2.80024
BCIN_10g03770	NC_037319.1	---	0.570546	1.25185	1.101e-33	14.292	1.54076e-117	145.04
BCIN_15g02940	NC_037324.1	---	0.341168	1.25111	1.66859e-24	4.52645	1.04618e-31	5.68041
BCIN_03g02160	NC_037312.1	---	0.19614	1.25106	3.52201e-06	-1.81153	2.05319e-16	-2.95388
BCIN_01g07280	NC_037310.1	---	0.453365	1.25093	4.21411e-07	2.6645	0.810766	1.05856
BCIN_13g02940	NC_037322.1	---	0.665951	1.24992	0.00182371	2.68009	0.638483	1.18645
BCIN_16g00050	NC_037325.1	---	0.209097	1.24924	0.00013821	1.63214	3.38353e-12	2.41398
BCIN_01g05410	NC_037310.1	---	0.134397	1.24921	6.3666e-21	-2.95963	1.19631e-15	-2.5996
BCIN_09g05640	NC_037318.1	---	0.54607	1.24828	5.19692e-05	-2.58232	8.14181e-12	-5.03627
BCIN_13g05820	NC_037322.1	tbf1	0.555866	1.24761	4.77926e-09	-4.06129	7.96333e-07	-3.31992
BCIN_08g03690	NC_037317.1	---	0.340196	1.24741	4.64623e-06	-2.09755	2.6848e-05	-1.99667
BCIN_16g02490	NC_037325.1	---	0.385992	1.24707	3.70022e-13	-3.4634	2.35611e-11	-3.16108
BCIN_08g01550	NC_037317.1	---	0.64743	1.24682	0.00143348	2.58274	0.0977794	1.67947
BCIN_09g03230	NC_037318.1	---	0.19614	1.24658	3.01646e-49	-6.67393	1.68472e-55	-8.47075
BCIN_11g01030	NC_037320.1	---	0.399133	1.24628	0.00159489	-1.76896	1.80859e-09	-3.05054
BCIN_14g00150	NC_037323.1	---	0.572499	1.24557	0.00120041	-2.29538	9.66989e-08	-4.42166
BCIN_08g07060	NC_037317.1	gpi16	0.257365	1.24548	7.0873e-41	-6.43381	4.78038e-33	-5.38314
BCIN_02g04030	NC_037311.1	---	0.59106	1.24503	6.7378e-06	2.95365	0.0153406	1.88886
BCIN_14g01910	NC_037323.1	---	0.396125	1.24481	8.6888e-30	-7.13653	1.68204e-42	-11.3587
BCIN_07g05680	NC_037316.1	---	0.47105	1.24459	0.438712	-1.18219	1.19458e-11	-3.96067
BCIN_06g03050	NC_037315.1	---	0.509653	1.2441	0.000126269	2.23941	0.1386	1.40661
BCIN_08g02020	NC_037317.1	---	0.44337	1.24403	1.8947e-09	3.01562	0.813284	1.0556
BCIN_13g01140	NC_037322.1	---	0.436805	1.24386	3.8143e-07	2.54748	0.702316	1.08734
BCIN_11g01340	NC_037320.1	---	0.62586	1.24366	7.56498e-05	2.89015	6.93959e-12	6.07573
BCIN_06g00840	NC_037315.1	---	0.492885	1.24308	8.7287e-11	-3.88674	2.14947e-10	-3.90104
BCIN_14g00720	NC_037323.1	---	0.698071	1.24287	2.44921e-06	-4.89135	0.000195436	-3.57956
BCIN_12g03630	NC_037321.1	---	0.26811	1.24283	1.21683e-06	-2.01931	2.52573e-08	-2.33696
BCIN_15g00410	NC_037324.1	---	0.516575	1.24173	1.31077e-05	2.52216	0.00176906	1.97755
BCIN_01g06120	NC_037310.1	mns1	0.341168	1.24148	5.93676e-17	-3.78526	5.39056e-31	-7.10678
BCIN_15g00760	NC_037324.1	---	0.447905	1.24106	1.76667e-07	-2.67633	6.76813e-27	-7.96927
BCIN_15g02630	NC_037324.1	---	0.531562	1.24	9.15852e-08	3.0799	0.526051	1.17515
BCIN_03g07650	NC_037312.1	---	0.721376	1.23992	3.31078e-15	14.535	1.85308e-12	11.1866
BCIN_12g02830	NC_037321.1	---	0.514314	1.23898	4.11321e-07	2.74659	3.02721e-05	2.37842
BCIN_02g06630	NC_037311.1	---	0.230114	1.23876	7.1693e-13	2.45804	9.97941e-19	3.02314
BCIN_14g02190	NC_037323.1	---	0.440725	1.2376	2.56418e-17	-4.75707	5.24751e-33	-10.1918
BCIN_15g03440	NC_037324.1	---	0.174044	1.23752	6.82451e-14	-2.39238	6.31723e-06	-1.71272
BCIN_06g03110	NC_037315.1	---	0.453441	1.23693	3.03657e-14	-4.11982	7.5791e-16	-4.567
BCIN_10g02470	NC_037319.1	---	0.515469	1.2354	0.0443976	-1.54404	4.67957e-05	-2.38086
BCIN_06g06820	NC_037315.1	---	0.120261	1.23507	1.45849e-20	2.52462	1.82853e-13	2.10073
BCIN_14g01550	NC_037323.1	atg2	0.600567	1.23453	0.485343	-1.21189	0.000565024	-2.54993
BCIN_04g06210	NC_037313.1	---	0.578469	1.23438	3.55605e-06	2.99403	2.59973e-07	3.39159
BCIN_04g01190	NC_037313.1	---	0.279864	1.23416	0.0013033	1.56043	9.526e-10	2.29846
BCIN_03g02380	NC_037312.1	mid1	0.30344	1.23414	3.79016e-48	-8.70515	1.37229e-47	-9.33405
BCIN_04g02260	NC_037313.1	ebp4	0.671444	1.23412	0.00122684	-2.67942	0.000922479	-2.77363
BCIN_01g04380	NC_037310.1	rim9	0.369108	1.23405	8.8572e-08	-2.36869	4.70147e-12	-3.11001
BCIN_04g03600	NC_037313.1	---	0.444441	1.23399	5.86286e-09	2.84548	5.97748e-07	2.47746
BCIN_10g02620	NC_037319.1	---	0.543824	1.23375	3.62527e-12	4.45466	1.23322e-05	2.61479
BCIN_11g04170	NC_037320.1	---	0.388128	1.23368	3.25159e-07	-2.40694	5.78033e-08	-2.66113
BCIN_15g01360	NC_037324.1	tpo5	0.650088	1.23322	0.00273263	-2.35517	9.53226e-05	-3.04598
BCIN_05g07580	NC_037314.1	---	0.399269	1.23254	6.45134e-14	-3.78291	2.75324e-18	-5.50737
BCIN_01g02250	NC_037310.1	---	0.233036	1.23246	6.65651e-53	-7.09357	5.2712e-24	-3.62768
BCIN_02g02240	NC_037311.1	stt3	0.539441	1.23227	0.0210025	-1.66623	3.4745e-09	-3.575
BCIN_07g06120	NC_037316.1	---	0.481509	1.23194	7.62676e-11	3.42396	0.000744043	1.93457
BCIN_10g02300	NC_037319.1	---	0.65171	1.23103	0.446937	1.26085	0.00224968	-2.43006
BCIN_15g03410	NC_037324.1	---	0.418268	1.23072	4.06446e-08	2.53864	1.19235e-06	2.30162
BCIN_01g01200	NC_037310.1	---	0.703756	1.2306	0.620822	1.19601	0.00156798	-3.24159
BCIN_03g03790	NC_037312.1	---	0.726643	1.23052	3.41841e-17	16.6277	0.000699757	3.29324
BCIN_11g01940	NC_037320.1	---	0.381562	1.2302	8.91739e-33	5.8887	2.04257e-11	2.83174
BCIN_01g00420	NC_037310.1	ist2	0.551114	1.23017	1.36105e-07	3.13106	9.26066e-09	3.4817
BCIN_03g03010	NC_037312.1	---	0.583457	1.23007	1.22966e-10	-4.99844	4.01083e-11	-5.72123
BCIN_07g00830	NC_037316.1	sws2	0.688517	1.23004	0.00210347	-2.63744	0.136275	-1.64486
BCIN_14g04770	NC_037323.1	---	0.602457	1.23003	3.24192e-05	2.78121	0.841321	-1.06119
BCIN_01g10840	NC_037310.1	---	0.304545	1.2291	0.449723	1.12279	2.17431e-15	-3.08079
BCIN_05g01700	NC_037314.1	hrd3	0.497448	1.2291	2.56007e-05	-2.29763	1.14799e-10	-3.59394
BCIN_15g02640	NC_037324.1	---	0.499816	1.22842	4.93138e-08	2.87508	2.12917e-05	2.31428
BCIN_02g08050	NC_037311.1	---	0.180871	1.22839	8.30419e-14	-2.31379	6.74091e-14	-2.34597
BCIN_16g00920	NC_037325.1	---	0.717919	1.22806	0.0028408	-2.9268	0.134649	-1.7608
BCIN_08g03930	NC_037317.1	pfa5	0.294565	1.228	4.89845e-40	-6.48415	7.94313e-39	-6.65013
BCIN_03g02790	NC_037312.1	sec61	0.428193	1.22745	0.0145771	-1.53915	1.35558e-08	-2.65793
BCIN_05g02720	NC_037314.1	---	0.476281	1.22691	6.89597e-12	-3.57325	8.85294e-13	-3.80156
BCIN_10g03600	NC_037319.1	---	0.323969	1.22687	0.270787	-1.1861	2.66263e-07	-2.23049
BCIN_02g00950	NC_037311.1	---	0.54607	1.22648	5.65968e-06	-2.65608	2.54552e-05	-2.50802
BCIN_06g04130	NC_037315.1	---	0.619337	1.22636	0.328059	-1.31011	0.0069336	-2.17498
BCIN_08g05070	NC_037317.1	cti6	0.526142	1.22554	0.195275	-1.32378	0.00022376	-2.17675
BCIN_16g01950	NC_037325.1	cwh41	0.388123	1.22514	0.969443	1.00727	1.7165e-07	-2.31618
BCIN_03g07640	NC_037312.1	isa2	0.172981	1.22476	1.67111e-20	2.68635	2.14417e-24	2.9643
BCIN_09g00250	NC_037318.1	---	0.330626	1.22458	9.48708e-44	-7.28789	1.30126e-50	-8.79007
BCIN_15g05710	NC_037324.1	---	0.659268	1.2238	2.77964e-06	3.39809	0.000558032	2.58009
BCIN_01g10430	NC_037310.1	---	0.736036	1.2236	0.00660204	2.65163	0.434129	1.36427
BCIN_03g09130	NC_037312.1	---	0.498794	1.2232	0.0454147	-1.51092	6.99555e-07	-3.26808
BCIN_10g05130	NC_037319.1	---	0.717919	1.22285	0.00136526	2.91613	3.21908e-06	4.68668
BCIN_12g01230	NC_037321.1	---	0.499456	1.22261	1.33563e-05	2.30193	0.0283906	1.55083
BCIN_07g04150	NC_037316.1	---	0.324563	1.22227	7.3105e-12	2.56316	6.58967e-06	1.89362
BCIN_13g00750	NC_037322.1	rds3	0.687814	1.22207	0.112705	-1.64607	0.0116431	-2.1961
BCIN_11g03950	NC_037320.1	hof1	0.414172	1.22128	6.30257e-07	-2.27392	1.49557e-12	-3.25672
BCIN_14g01530	NC_037323.1	---	0.640054	1.22105	0.000466782	2.49753	0.0055077	2.1026
BCIN_12g01770	NC_037321.1	---	0.502971	1.21985	0.354061	-1.21234	5.32427e-08	-3.15565
BCIN_04g04380	NC_037313.1	---	0.565103	1.21938	1.0619e-06	2.77532	0.000469935	2.14671
BCIN_06g07440	NC_037315.1	alg1	0.410277	1.21913	5.62222e-18	-3.99204	2.73816e-13	-3.2607
BCIN_05g05280	NC_037314.1	pex13	0.257509	1.21819	0.00230843	-1.47107	1.5599e-17	-2.93491
BCIN_02g06150	NC_037311.1	---	0.381562	1.21791	2.78872e-17	-3.6281	6.74686e-15	-3.31834
BCIN_14g02150	NC_037323.1	coa1	0.283126	1.21789	4.72745e-33	-4.65545	2.2126e-23	-3.62739
BCIN_06g06110	NC_037315.1	---	0.203085	1.21698	2.27827e-05	1.60699	4.53658e-17	2.52079
BCIN_08g03300	NC_037317.1	---	0.119027	1.2168	4.36621e-155	10.4149	1.09282e-120	7.94982
BCIN_06g06500	NC_037315.1	---	0.531204	1.21677	0.0709781	-1.45858	2.51251e-05	-2.44337
BCIN_16g02730	NC_037325.1	---	0.40929	1.21652	0.000193133	-1.83556	9.76443e-09	-2.6029
BCIN_11g04370	NC_037320.1	---	0.410277	1.21647	1.32177e-20	-4.35405	3.86459e-14	-3.34123
BCIN_16g00510	NC_037325.1	---	0.585479	1.21625	4.49918e-08	-3.62311	5.13887e-06	-3.01572
BCIN_02g07290	NC_037311.1	---	0.528712	1.2162	3.38169e-07	2.70323	0.00205845	1.8625
BCIN_15g03320	NC_037324.1	---	0.559138	1.21593	1.70413e-08	2.94192	2.97227e-10	3.4168
BCIN_03g01880	NC_037312.1	---	0.471411	1.21582	0.734489	1.07083	3.58427e-05	2.09449
BCIN_06g06770	NC_037315.1	---	0.552232	1.21539	1.0171e-06	-2.77725	4.59498e-08	-3.17956
BCIN_09g02650	NC_037318.1	---	0.234241	1.21506	6.48356e-33	-4.2135	2.00962e-36	-4.83584
BCIN_02g05580	NC_037311.1	---	0.40663	1.21503	0.0399054	1.39544	4.60062e-06	-2.10556
BCIN_02g08990	NC_037311.1	---	0.247891	1.2134	1.7199e-11	-2.26905	1.1762e-08	-2.03828
BCIN_15g01640	NC_037324.1	---	0.45439	1.21339	3.33893e-12	-3.42315	1.98879e-06	-2.35422
BCIN_07g03570	NC_037316.1	fow2	0.623857	1.21285	0.00308724	2.05352	0.333818	1.29588
BCIN_13g05400	NC_037322.1	---	0.394427	1.21273	3.95406e-21	-4.22797	6.73539e-36	-7.17078
BCIN_02g04010	NC_037311.1	jac1	0.346612	1.21225	0.00389912	1.51035	3.64291e-23	3.90746
BCIN_15g02270	NC_037324.1	---	0.49899	1.21192	8.73282e-05	2.05701	4.95208e-07	2.51325
BCIN_10g01440	NC_037319.1	---	0.637881	1.21174	0.661365	-1.13065	3.93399e-05	-2.96915
BCIN_06g04320	NC_037315.1	---	0.506329	1.21172	1.43842e-72	25.0107	8.88632e-77	27.4107
BCIN_04g01560	NC_037313.1	---	0.758891	1.21147	2.05868e-08	7.40703	1.65306e-12	12.351
BCIN_13g01040	NC_037322.1	ssn8	0.390963	1.21146	8.49284e-05	-1.83566	1.73533e-11	-2.91888
BCIN_11g06130	NC_037320.1	clg1	0.694574	1.21123	2.30631e-05	3.45542	0.168697	1.54623
BCIN_05g04030	NC_037314.1	---	0.387521	1.21113	0.00458776	-1.54474	2.02429e-09	-2.49362
BCIN_06g03220	NC_037315.1	mnn9	0.500551	1.21093	1.4111e-07	-2.61735	3.18973e-12	-3.57511
BCIN_03g02470	NC_037312.1	bet5	0.678127	1.21087	0.000331514	-2.74851	0.000249608	-2.83389
BCIN_12g03400	NC_037321.1	---	0.297817	1.21056	2.56206e-11	-2.4039	2.66861e-09	-2.2325
BCIN_10g03810	NC_037319.1	---	0.626385	1.21051	2.42079e-06	2.86376	0.00121793	2.16921
BCIN_02g02100	NC_037311.1	---	0.35833	1.21046	7.17505e-07	-2.0397	6.56e-12	-2.73108
BCIN_07g01490	NC_037316.1	---	0.626212	1.20999	0.0247605	1.70863	0.0025166	2.07352
BCIN_01g02930	NC_037310.1	smm1	0.281389	1.20962	1.56125e-13	-2.48848	0.035789	-1.31647
BCIN_03g04520	NC_037312.1	mhf1	0.427864	1.2093	6.38001e-17	-4.17854	6.41025e-22	-6.32767
BCIN_09g02800	NC_037318.1	---	0.388123	1.20925	5.21994e-06	-1.98579	1.74179e-17	-3.68789
BCIN_13g03330	NC_037322.1	---	0.616155	1.20925	1.51278e-07	3.35459	1.92992e-15	6.14479
BCIN_01g05010	NC_037310.1	---	0.530374	1.20905	0.0134215	-1.63497	3.02133e-05	-2.31556
BCIN_14g00360	NC_037323.1	---	0.607819	1.20901	0.860902	-1.04806	0.001324	-2.13094
BCIN_04g00670	NC_037313.1	---	0.683399	1.20877	1.42393e-14	8.02586	1.25096e-12	6.92905
BCIN_08g01440	NC_037317.1	---	0.533408	1.20835	3.50873e-11	3.47626	1.62891e-08	2.93566
BCIN_03g04240	NC_037312.1	---	0.617275	1.2081	5.17527e-12	-4.88745	2.85487e-13	-5.38633
BCIN_09g06940	NC_037318.1	---	0.637106	1.20802	0.00244739	-2.12692	0.14299	-1.47234
BCIN_12g01860	NC_037321.1	gal10	0.49899	1.20795	7.14503e-10	2.99731	8.56058e-22	5.44135
BCIN_16g03490	NC_037325.1	tfa1	0.495823	1.20787	1.57839e-14	-4.06142	2.80378e-36	-14.411
BCIN_02g05450	NC_037311.1	---	0.171141	1.20783	0.63045	1.0559	1.75519e-26	2.84228
BCIN_15g03070	NC_037324.1	---	0.301143	1.2077	3.43237e-05	-1.71028	2.85487e-13	-2.59393
BCIN_11g04870	NC_037320.1	---	0.540337	1.20738	8.90264e-05	-2.15901	0.00011545	-2.15217
BCIN_03g04620	NC_037312.1	---	0.437329	1.20719	9.64859e-13	-3.15208	2.26032e-08	-2.4907
BCIN_01g03860	NC_037310.1	shr3	0.740389	1.20706	0.0876561	-1.81305	0.00311226	-2.7597
BCIN_11g03830	NC_037320.1	gst17	0.493832	1.20702	1.09517e-05	2.17771	0.0165865	1.55523
BCIN_07g01770	NC_037316.1	---	0.551527	1.20648	8.86423e-15	4.27505	3.9605e-12	3.75069
BCIN_05g02210	NC_037314.1	---	0.362554	1.20635	9.9099e-13	-2.85223	1.16935e-15	-3.49555
BCIN_10g03420	NC_037319.1	---	0.3058	1.20621	8.23217e-12	-2.43755	1.33967e-11	-2.47332
BCIN_14g02990	NC_037323.1	---	0.50079	1.20597	0.0932968	1.36681	4.58638e-05	-2.18346
BCIN_12g02870	NC_037321.1	---	0.677087	1.20579	0.00966418	-2.06327	0.215845	-1.44729
BCIN_06g04710	NC_037315.1	---	0.263346	1.20545	6.98942e-05	-1.61256	3.87064e-09	-2.03726
BCIN_09g03680	NC_037318.1	msc7	0.45473	1.20523	5.49718e-30	-6.42576	1.34759e-20	-4.62788
BCIN_07g01050	NC_037316.1	---	0.59487	1.20488	0.530237	1.16242	0.000131558	-2.42199
BCIN_13g02840	NC_037322.1	taf10	0.714642	1.20485	0.0016029	-2.63738	1.41575e-05	-3.78619
BCIN_01g07020	NC_037310.1	---	0.30966	1.20449	8.56946e-23	-4.36128	2.17881e-06	-1.98299
BCIN_14g01500	NC_037323.1	pom1	0.619242	1.20427	3.39089e-05	-2.61351	9.56553e-09	-3.80613
BCIN_07g01480	NC_037316.1	---	0.650509	1.20394	0.216769	-1.38753	0.000568627	-2.43361
BCIN_09g01320	NC_037318.1	---	0.551525	1.20369	2.06193e-25	6.97937	6.88444e-05	2.18787
BCIN_01g02170	NC_037310.1	nvj2	0.43408	1.2032	2.12489e-05	-1.97112	8.20928e-06	-2.06483
BCIN_14g03590	NC_037323.1	---	0.612144	1.20312	9.30065e-28	10.2238	2.10477e-18	6.58508
BCIN_10g04020	NC_037319.1	---	0.525424	1.20285	0.0358262	-1.49611	9.21146e-08	-2.7518
BCIN_05g06540	NC_037314.1	---	0.29587	1.20279	8.32498e-15	2.51277	0.080568	1.26282
BCIN_12g03240	NC_037321.1	---	0.673578	1.2025	0.0501886	1.70723	0.008369	2.0539
BCIN_02g01880	NC_037311.1	---	0.767236	1.20246	0.0059166	2.72924	0.148098	1.75131
BCIN_13g00090	NC_037322.1	cdc42	0.537189	1.20095	0.0446583	1.47668	0.000190017	2.03619
BCIN_06g04380	NC_037315.1	---	0.738931	1.20059	0.00606061	2.4456	0.903487	-1.04915
BCIN_01g07110	NC_037310.1	---	0.410286	1.2004	1.99336e-14	-3.10946	8.2397e-15	-3.20241
BCIN_11g05950	NC_037320.1	grx2	0.104612	1.20038	9.19881e-28	-2.57257	9.81044e-35	-3.01593
BCIN_10g05190	NC_037319.1	---	0.486071	1.19956	0.0659711	-1.3855	2.62287e-13	-3.8556
BCIN_04g01730	NC_037313.1	---	0.653804	1.19924	1.30426e-07	3.40264	0.0299134	1.74429
BCIN_11g03540	NC_037320.1	---	0.796743	1.19799	0.000993192	3.80112	0.0561859	2.23999
BCIN_11g03630	NC_037320.1	---	0.406608	1.19797	1.95017e-12	-2.83768	3.2357e-07	-2.16385
BCIN_09g03930	NC_037318.1	prx8	0.457191	1.19785	9.74682e-38	7.38933	7.10397e-27	5.35777
BCIN_15g04590	NC_037324.1	---	0.246587	1.19784	1.899e-32	-4.10198	7.33019e-23	-3.33739
BCIN_04g00430	NC_037313.1	---	0.504526	1.19761	2.30545e-05	2.0796	0.0736438	1.39153
BCIN_13g00580	NC_037322.1	---	0.645314	1.19738	9.98559e-05	-2.57209	5.07656e-05	-2.71494
BCIN_08g04290	NC_037317.1	---	0.643288	1.19737	0.000287851	-2.3867	2.16476e-08	-3.79374
BCIN_01g01170	NC_037310.1	---	0.6217	1.1971	0.000251197	2.19297	2.61123e-06	2.75918
BCIN_06g00860	NC_037315.1	---	0.716583	1.19643	5.54108e-46	40.0257	8.53474e-45	38.3522
BCIN_11g02200	NC_037320.1	per1	0.669205	1.19604	9.58549e-14	-6.56473	2.22634e-14	-6.98076
BCIN_14g04650	NC_037323.1	sec31	0.697629	1.19591	0.00228607	2.3483	0.0556858	1.74391
BCIN_03g07010	NC_037312.1	---	0.660074	1.19581	0.000108826	-2.66847	2.97864e-16	-9.76781
BCIN_11g04600	NC_037320.1	mfs1	0.328873	1.1957	2.91488e-28	3.65345	2.40921e-08	2.00738
BCIN_02g02690	NC_037311.1	---	0.195681	1.19554	1.37872e-17	-2.39186	1.6809e-14	-2.23422
BCIN_10g02250	NC_037319.1	---	0.55799	1.19547	0.00342658	1.76878	0.000238935	2.04591
BCIN_13g01280	NC_037322.1	---	0.197227	1.19521	6.045e-16	-2.24257	2.81264e-06	-1.61244
BCIN_01g00840	NC_037310.1	---	0.704301	1.19462	0.381699	1.30272	3.33795e-05	-3.37405
BCIN_07p03530	NC_037316.1	---	0.327073	1.19365	6.88115e-25	-3.92634	9.30116e-16	-2.9724
BCIN_06g02300	NC_037315.1	lys12	0.554584	1.19304	1.58963e-25	-6.89848	2.94313e-10	-3.26014
BCIN_12g02200	NC_037321.1	---	0.461072	1.19296	7.06444e-11	-3.04531	7.19247e-14	-4.23536
BCIN_08g05230	NC_037317.1	mrpl51	0.714642	1.19205	0.000969909	-2.59446	0.268448	-1.41518
BCIN_05g07020	NC_037314.1	---	0.624179	1.19191	0.19314	-1.36402	3.29816e-05	-3.048
BCIN_05g02120	NC_037314.1	---	0.551288	1.19149	0.616203	-1.10899	0.000295383	-2.0251
BCIN_01g11180	NC_037310.1	---	0.493233	1.19146	4.14717e-26	-6.04554	5.30068e-17	-4.21888
BCIN_09g04620	NC_037318.1	---	0.722094	1.19143	2.23145e-10	5.67931	7.23847e-12	6.59482
BCIN_07g01510	NC_037316.1	lsb6	0.6488	1.19119	0.237602	-1.34283	1.68707e-05	-2.84473
BCIN_07g00330	NC_037316.1	---	0.385413	1.19093	0.0517465	-1.32125	1.39305e-15	-3.37027
BCIN_16g04930	NC_037325.1	---	0.615129	1.19046	2.63608e-05	2.34668	1.04966e-08	3.19275
BCIN_13g01830	NC_037322.1	---	0.383106	1.18975	3.5512e-33	-5.34171	1.64343e-24	-4.26326
BCIN_03g06180	NC_037312.1	---	0.413556	1.18964	0.032605	1.36725	2.21342e-21	3.75944
BCIN_06g01050	NC_037315.1	---	0.515074	1.18956	3.92225e-05	-2.05741	7.29815e-11	-3.29062
BCIN_05g01380	NC_037314.1	---	0.551114	1.18921	0.0072708	1.65029	2.8693e-11	3.34537
BCIN_11g01310	NC_037320.1	---	0.718216	1.189	4.7274e-10	-6.80499	2.35194e-11	-9.6331
BCIN_01g05450	NC_037310.1	---	0.650509	1.18887	2.95169e-10	-4.32747	1.05678e-05	-2.83416
BCIN_10g03730	NC_037319.1	---	0.635633	1.18839	2.99942e-06	2.66733	0.170756	1.39787
BCIN_02g08190	NC_037311.1	---	0.778983	1.18835	0.00206372	-3.06157	0.0201635	-2.38078
BCIN_14g01840	NC_037323.1	---	0.281089	1.18814	2.88143e-11	2.09037	0.00105041	1.45941
BCIN_09g02600	NC_037318.1	mge1	0.559138	1.18814	1.59645e-16	-4.54996	0.000442754	-1.94731
BCIN_06g01600	NC_037315.1	---	0.616621	1.18808	0.782372	1.06938	2.30559e-07	-3.4565
BCIN_13g02190	NC_037322.1	---	0.717526	1.1878	0.0399219	1.80937	0.0161757	-2.1256
BCIN_06g03650	NC_037315.1	---	0.704301	1.18726	0.0199818	-1.92355	5.47378e-06	-3.71788
BCIN_11g04890	NC_037320.1	---	0.515074	1.18662	0.00632909	1.59748	1.27189e-05	2.09734
BCIN_06g06140	NC_037315.1	swr1	0.620851	1.18642	6.11194e-10	-3.73762	1.03614e-09	-3.73642
BCIN_08g00440	NC_037317.1	nnf2	0.563375	1.18632	0.00732655	-1.6691	6.07009e-09	-2.99486
BCIN_16g00520	NC_037325.1	ert1	0.699086	1.18604	0.000169775	-2.75889	5.67641e-05	-3.01429
BCIN_10g00860	NC_037319.1	---	0.561962	1.18565	2.59131e-11	-3.62937	1.21466e-10	-3.64149
BCIN_01g08250	NC_037310.1	---	0.493041	1.18494	0.277793	-1.2035	2.59467e-08	-2.44816
BCIN_11g05050	NC_037320.1	---	0.712941	1.18443	0.63173	-1.15781	6.49984e-05	-3.24938
BCIN_16g01260	NC_037325.1	---	0.60116	1.18413	0.00020666	2.10841	1.33292e-05	2.40577
BCIN_06g04280	NC_037315.1	---	0.550116	1.18397	5.30342e-10	-3.253	6.05045e-13	-4.50349
BCIN_16g04300	NC_037325.1	tom7	0.71308	1.18396	0.000586338	-2.58046	0.26408	-1.39767
BCIN_01g02030	NC_037310.1	srb8	0.510821	1.18363	2.74645e-09	-2.66324	9.70023e-18	-4.16765
BCIN_04g01200	NC_037313.1	---	0.677232	1.18357	0.00698563	1.92416	0.000274706	2.4231
BCIN_01g02790	NC_037310.1	dga1	0.511718	1.18304	0.00738383	1.56356	9.77078e-12	3.00679
BCIN_15g02310	NC_037324.1	---	0.6609	1.18136	4.21732e-07	3.20015	6.58778e-06	2.85129
BCIN_04g00620	NC_037313.1	---	0.573545	1.18119	0.184549	-1.29935	3.5607e-05	-2.22764
BCIN_08g02870	NC_037317.1	---	0.503121	1.1811	2.30136e-11	-2.89037	2.25192e-20	-4.33865
BCIN_03g03840	NC_037312.1	---	0.288458	1.1809	0.0112941	-1.3336	3.36361e-13	-2.2982
BCIN_16g01780	NC_037325.1	Far1	0.59711	1.18046	0.797189	1.05966	8.88762e-07	-2.73711
BCIN_08g00890	NC_037317.1	---	0.673578	1.18009	2.82019e-16	6.29922	1.76724e-11	4.65734
BCIN_04g02160	NC_037313.1	---	0.329003	1.18009	5.9427e-33	-4.01741	3.65662e-12	-2.26455
BCIN_07g02180	NC_037316.1	tpo1	0.642899	1.17996	8.86907e-06	-2.63782	9.92473e-10	-3.77751
BCIN_13g04660	NC_037322.1	hym1	0.67313	1.17981	0.000477351	-2.32561	0.00736333	-1.94273
BCIN_02g08120	NC_037311.1	cwh43	0.375202	1.17969	9.83514e-16	-2.74561	5.96179e-13	-2.49597
BCIN_11g04720	NC_037320.1	---	0.719037	1.17943	0.00321643	-2.2662	0.549561	-1.20531
BCIN_07g06820	NC_037316.1	---	0.600086	1.17867	4.25245e-08	2.81724	4.9486e-27	7.33499
BCIN_10g05540	NC_037319.1	---	0.716882	1.17776	0.896114	-1.04182	0.000355638	-2.72928
BCIN_06g05880	NC_037315.1	---	0.726643	1.17763	0.000172257	2.77314	0.302498	1.3754
BCIN_05g01580	NC_037314.1	---	0.457236	1.17751	5.50396e-18	3.29085	3.37032e-10	2.43325
BCIN_12g02700	NC_037321.1	---	0.414008	1.17734	5.41965e-08	2.04648	3.40749e-05	-1.78425
BCIN_15g05170	NC_037324.1	---	0.694589	1.17697	0.012366	1.87546	0.00226244	2.16478
BCIN_08g00560	NC_037317.1	---	0.60116	1.17694	7.91891e-09	-3.12545	4.51768e-07	-2.76631
BCIN_07g00360	NC_037316.1	---	0.716882	1.17646	1.98343e-62	67.4479	9.48021e-120	346.699
BCIN_07g03180	NC_037316.1	---	0.604652	1.17644	4.19705e-40	9.7632	1.1621e-19	5.02126
BCIN_04g04610	NC_037313.1	---	0.735624	1.17618	0.00228351	2.39816	0.645831	-1.16368
BCIN_09g00130	NC_037318.1	---	0.595474	1.17587	8.80261e-21	5.67784	1.72482e-19	5.37882
BCIN_02g07780	NC_037311.1	---	0.633754	1.17513	0.486439	-1.17175	0.00124052	-2.06863
BCIN_03g07210	NC_037312.1	---	0.561384	1.17482	2.8272e-08	-2.80195	1.72757e-12	-4.26505
BCIN_15g04340	NC_037324.1	psf2	0.469333	1.17442	2.26482e-08	-2.28347	4.93255e-11	-2.71571
BCIN_16g03460	NC_037325.1	---	0.551314	1.17438	1.15257e-07	-2.4863	1.56992e-06	-2.31784
BCIN_11g00740	NC_037320.1	sft2	0.240794	1.17433	3.23265e-30	2.94301	1.21907e-16	2.21755
BCIN_13g00680	NC_037322.1	---	0.772134	1.17404	0.521702	1.2526	0.0353189	-2.03869
BCIN_06g01310	NC_037315.1	gpi17	0.455142	1.17377	4.04756e-14	-2.90022	3.60726e-21	-3.84656
BCIN_03g02810	NC_037312.1	mod5	0.490368	1.17376	6.54215e-14	-3.48566	0.000475243	-1.7885
BCIN_02g07130	NC_037311.1	---	0.690655	1.17326	0.159263	1.42548	0.00341057	2.05526
BCIN_09g00450	NC_037318.1	---	0.607201	1.17313	0.000134226	-2.1913	1.39385e-09	-4.25342
BCIN_04g06720	NC_037313.1	---	0.59931	1.17261	0.00237877	1.78372	2.65218e-08	2.83477
BCIN_13g04790	NC_037322.1	---	0.620411	1.17258	1.22027e-07	-2.84732	0.000866712	-1.96425
BCIN_03g04080	NC_037312.1	ysh1	0.451674	1.17241	1.66344e-20	3.52042	1.72937e-18	3.30557
BCIN_15g03400	NC_037324.1	---	0.813231	1.17201	0.0152884	2.56988	0.735339	1.16586
BCIN_01g08960	NC_037310.1	---	0.728196	1.17181	0.00351298	2.2208	0.00419921	2.21197
BCIN_02g02660	NC_037311.1	---	0.568828	1.17156	5.46629e-07	2.38381	0.0942227	1.36687
BCIN_04g03980	NC_037313.1	---	0.643083	1.17119	0.00191316	-1.93175	0.000147566	-2.24862
BCIN_04g03150	NC_037313.1	---	0.604211	1.16957	7.18413e-64	17.5934	1.19682e-61	16.8261
BCIN_05g07850	NC_037314.1	---	0.449534	1.16887	0.00395911	-1.4941	6.54586e-07	-2.00382
BCIN_09g01290	NC_037318.1	---	0.792761	1.16874	4.65781e-06	4.65802	1.13772e-12	10.6444
BCIN_07g00470	NC_037316.1	---	0.621026	1.16871	0.000354445	-2.00956	2.70583e-05	-2.27604
BCIN_11g04210	NC_037320.1	---	0.725563	1.16868	0.000713841	2.45899	0.000825025	2.45362
BCIN_01g09910	NC_037310.1	mfs1	0.501338	1.16864	1.82613e-25	-4.61515	4.34447e-19	-3.72882
BCIN_16g01320	NC_037325.1	---	0.6339	1.16854	3.47113e-13	-4.3075	9.18292e-08	-2.96544
BCIN_07g04760	NC_037316.1	---	0.683904	1.16776	0.00173476	-2.10509	2.26478e-06	-3.22795
BCIN_06g07510	NC_037315.1	---	0.67262	1.16757	0.767097	-1.07807	8.07486e-09	-3.68987
BCIN_05g06040	NC_037314.1	---	0.264408	1.16737	2.3545e-20	-2.49659	0.665042	-1.05131
BCIN_02g06190	NC_037311.1	---	0.493419	1.16731	3.61892e-25	-4.59219	3.81122e-35	-6.60838
BCIN_10g05990	NC_037319.1	---	0.581908	1.16689	3.71635e-17	4.26722	2.61614e-11	3.19039
BCIN_12g04130	NC_037321.1	---	0.588093	1.16679	3.76557e-15	-4.0933	2.93361e-15	-4.22338
BCIN_05g07400	NC_037314.1	---	0.734415	1.16668	0.86491	-1.05493	0.000568785	-2.59576
BCIN_16g01720	NC_037325.1	---	0.364255	1.16665	1.69594e-10	-2.0952	4.86226e-07	-1.80838
BCIN_14g00170	NC_037323.1	sgf29	0.661413	1.16645	1.75847e-06	-2.84032	6.03446e-12	-4.7602
BCIN_14g02440	NC_037323.1	---	0.586468	1.16535	2.2673e-18	4.35737	1.71679e-59	14.8183
BCIN_07g01190	NC_037316.1	gyp8	0.650627	1.16498	7.93334e-19	-6.46224	1.18287e-27	-11.8492
BCIN_07g07060	NC_037316.1	---	0.33169	1.16494	5.40804e-15	-2.33299	5.82161e-11	-2.05179
BCIN_04g00980	NC_037313.1	---	0.745662	1.16455	1.73578e-10	5.52846	1.48169e-09	5.11762
BCIN_15g03650	NC_037324.1	tms1	0.511718	1.1644	0.000124936	-1.78316	1.84825e-14	-3.18586
BCIN_16g01860	NC_037325.1	---	0.497195	1.16433	5.41629e-09	2.25725	0.00632781	1.50276
BCIN_02g06680	NC_037311.1	---	0.518502	1.16427	0.00200718	1.59921	5.84836e-07	2.11984
BCIN_16g03920	NC_037325.1	---	0.299013	1.16384	1.24474e-20	-2.57813	0.0129935	-1.30423
BCIN_07g01550	NC_037316.1	csf1	0.369108	1.16375	2.40603e-12	-2.26248	3.10272e-12	-2.29767
BCIN_01g04700	NC_037310.1	---	0.727093	1.16342	0.0857494	-1.59235	5.67807e-05	-3.00066
BCIN_13g01410	NC_037322.1	ncr1	0.636209	1.16319	3.4911e-06	-2.51222	1.49353e-07	-2.89423
BCIN_14g03880	NC_037323.1	---	0.485508	1.16284	0.000848171	-1.61172	4.73907e-13	-2.86284
BCIN_06g02320	NC_037315.1	---	0.534405	1.16257	0.0772611	-1.32871	1.70258e-08	-2.45935
BCIN_08g01170	NC_037317.1	---	0.625889	1.16251	5.8603e-20	5.02047	8.71677e-16	4.23121
BCIN_08g03180	NC_037317.1	---	0.697654	1.16199	0.997412	-1.00091	0.000270723	-2.43411
BCIN_12g03790	NC_037321.1	gef1	0.263111	1.16192	4.39825e-18	-2.30528	8.11032e-10	-1.82967
BCIN_16g01020	NC_037325.1	---	0.741674	1.16134	9.69913e-23	11.3072	6.89257e-11	5.23254
BCIN_10g04910	NC_037319.1	---	0.629154	1.16091	3.12357e-09	-3.05733	9.56553e-09	-2.98078
BCIN_12g01240	NC_037321.1	---	0.591632	1.16064	2.64492e-16	3.73804	2.93617e-05	2.05174
BCIN_08g05130	NC_037317.1	---	0.514282	1.16041	1.47311e-05	-1.9029	2.29436e-11	-2.75261
BCIN_02g01040	NC_037311.1	---	0.739764	1.16001	3.59381e-57	34.3492	1.47789e-35	16.5042
BCIN_10g04820	NC_037319.1	nhx1	0.388123	1.15969	6.74896e-07	-1.78628	8.09663e-20	-2.93075
BCIN_10g03650	NC_037319.1	---	0.529732	1.15953	0.252537	-1.20006	4.9291e-09	-2.40822
BCIN_04g00590	NC_037313.1	---	0.47105	1.15939	1.29686e-07	-2.06253	5.03087e-16	-3.24053
BCIN_04g00630	NC_037313.1	---	0.617643	1.15832	2.3433e-21	-5.81397	3.12369e-27	-8.2795
BCIN_12g04950	NC_037321.1	---	0.75775	1.15826	0.488683	1.23335	4.86747e-05	-3.39525
BCIN_09g01850	NC_037318.1	---	0.668015	1.15809	0.000579509	2.05731	8.89895e-05	2.28013
BCIN_05g04470	NC_037314.1	---	0.779599	1.15797	1.97919e-14	7.89262	5.91048e-07	4.11117
BCIN_10g05290	NC_037319.1	---	0.645515	1.15781	4.68154e-07	2.63728	0.00117536	1.90085
BCIN_14g00900	NC_037323.1	---	0.653122	1.15768	2.8371e-07	2.65793	0.0295813	1.56912
BCIN_11g04590	NC_037320.1	---	0.635556	1.15717	0.001639	-1.82815	1.85311e-10	-3.40163
BCIN_12g04220	NC_037321.1	tvp15	0.600067	1.15692	5.10757e-06	-2.20023	0.00161418	-1.74665
BCIN_02g01080	NC_037311.1	---	0.713985	1.15676	0.00112165	2.15214	0.449613	1.22507
BCIN_12g06770	NC_037321.1	---	0.755093	1.15662	3.45935e-11	-6.39445	1.06023e-07	-4.52134
BCIN_13g02880	NC_037322.1	---	0.413556	1.15652	0.00075062	-1.50235	1.5587e-15	-2.61452
BCIN_01g04030	NC_037310.1	---	0.793937	1.15627	0.149247	-1.61504	0.00356481	-2.58323
BCIN_09g05270	NC_037318.1	---	0.642899	1.15607	2.05377e-06	-2.5136	2.31735e-10	-3.53648
BCIN_08g02810	NC_037317.1	---	0.499816	1.15582	8.18757e-09	2.19115	8.26235e-05	1.73262
BCIN_02g07010	NC_037311.1	---	0.581599	1.1557	2.63696e-16	-3.81439	2.22523e-25	-5.58372
BCIN_01g06700	NC_037310.1	---	0.497448	1.15533	2.61456e-25	-4.11186	2.66564e-11	-2.50102
BCIN_03g00290	NC_037312.1	---	0.564261	1.15528	0.428612	-1.14708	4.73216e-10	-3.09399
BCIN_06g01100	NC_037315.1	mrp2	0.542428	1.15504	4.34314e-10	-2.52597	0.00996922	-1.49063
BCIN_06g07250	NC_037315.1	---	0.6231	1.15501	5.07507e-28	-7.24871	5.0511e-42	-12.8952
BCIN_10g00530	NC_037319.1	---	0.790882	1.15483	1.12287e-27	17.2162	4.82108e-17	9.48291
BCIN_13g03320	NC_037322.1	med7	0.464986	1.15453	1.27523e-17	-3.05792	2.39543e-10	-2.32196
BCIN_14g05340	NC_037323.1	---	0.655895	1.15451	4.14029e-21	5.77246	7.87374e-15	4.32638
BCIN_03g05090	NC_037312.1	CND12	0.537114	1.15429	8.85259e-19	-3.61335	1.77953e-24	-4.42545
BCIN_09g00480	NC_037318.1	---	0.727446	1.15428	0.00459159	2.01671	0.00216718	-2.20748
BCIN_10g03980	NC_037319.1	---	0.549194	1.15424	1.00829e-23	-4.78006	5.581e-34	-7.77333
BCIN_04g02940	NC_037313.1	---	0.683726	1.15406	4.27638e-12	4.12307	7.23695e-14	4.6429
BCIN_09g03390	NC_037318.1	---	0.510319	1.1539	0.0983996	-1.27251	2.7722e-10	-2.41484
BCIN_11g06480	NC_037320.1	---	0.536766	1.15308	6.48606e-71	-13.3149	2.79913e-39	-6.69735
BCIN_13g04280	NC_037322.1	---	0.631729	1.15308	9.35709e-06	-2.25844	2.06838e-05	-2.21824
BCIN_13g04040	NC_037322.1	mxr2	0.53837	1.15286	1.15935e-25	4.41262	5.16538e-24	4.21103
BCIN_06g01960	NC_037315.1	cab1	0.599615	1.15233	1.27297e-32	-7.35404	2.96306e-28	-6.47324
BCIN_05g00240	NC_037314.1	ccc2	0.513898	1.1522	0.142738	-1.2396	3.2745e-07	-2.07459
BCIN_01g10510	NC_037310.1	---	0.7681	1.1522	1.53442e-08	4.32599	2.37774e-07	3.927
BCIN_02g06450	NC_037311.1	coq9	0.743126	1.15219	0.00343746	2.12657	0.0110843	1.94864
BCIN_11g02600	NC_037320.1	---	0.547791	1.15217	1.44081e-09	2.37909	1.65116e-07	2.15385
BCIN_10g02510	NC_037319.1	---	0.57089	1.15216	1.03831e-07	2.2728	0.393135	1.16349
BCIN_01g01830	NC_037310.1	mix17	0.322013	1.15137	2.30517e-21	2.5061	3.83219e-23	2.61204
BCIN_02g04320	NC_037311.1	---	0.689581	1.15129	0.000515593	-2.19483	0.00568682	-1.93169
BCIN_10g02850	NC_037319.1	bni4	0.778162	1.15098	0.736637	1.11633	0.0148173	-2.07231
BCIN_03g02250	NC_037312.1	---	0.694428	1.15072	0.016877	-1.69181	3.4003e-10	-3.85401
BCIN_16g05080	NC_037325.1	---	0.659033	1.1505	0.000220696	2.04616	0.923043	-1.02302
BCIN_14g03600	NC_037323.1	---	0.649667	1.15031	9.22674e-06	2.28436	2.28204e-19	5.17527
BCIN_01g03930	NC_037310.1	---	0.60643	1.15031	3.33566e-05	-2.08178	0.000237218	-1.97273
BCIN_02g01330	NC_037311.1	---	0.729045	1.15029	5.74468e-06	-3.26309	0.000490112	-2.56923
BCIN_10g00770	NC_037319.1	---	0.534707	1.15002	4.45198e-45	-7.7018	1.13643e-24	-4.41828
BCIN_01g02780	NC_037310.1	cyp51	0.534405	1.14999	1.17061e-34	-5.68057	7.99909e-46	-7.7035
BCIN_07g05290	NC_037316.1	---	0.767536	1.14988	1.29442e-17	8.44627	3.7168e-08	4.16998
BCIN_02g01870	NC_037311.1	---	0.652969	1.14985	1.38098e-17	4.69909	5.84566e-09	2.94346
BCIN_06g05590	NC_037315.1	---	0.702407	1.14972	0.534008	-1.16274	8.31015e-06	-3.11841
BCIN_08g00240	NC_037317.1	---	0.557973	1.14857	8.02659e-07	-2.11101	3.50335e-08	-2.34859
BCIN_14g02400	NC_037323.1	---	0.690297	1.14851	3.99379e-05	2.22865	1.7555e-09	3.21774
BCIN_11g00810	NC_037320.1	---	0.741767	1.14773	0.0094134	1.91778	0.00478555	2.039
BCIN_12g05030	NC_037321.1	pio7	0.49506	1.14773	1.74315e-164	26.5667	0	141.472
BCIN_12g04810	NC_037321.1	---	0.554232	1.14765	1.89537e-38	-7.02326	4.3276e-25	-4.77963
BCIN_09g05100	NC_037318.1	---	0.666091	1.14756	1.46214e-08	-3.11078	5.6444e-08	-3.07382
BCIN_05g01340	NC_037314.1	---	0.677087	1.14754	7.27665e-13	3.86475	6.87882e-09	3.06207
BCIN_01g00730	NC_037310.1	---	0.716975	1.14696	1.19729e-05	2.56722	0.00217847	2.0025
BCIN_05g07230	NC_037314.1	---	0.55273	1.14639	5.19269e-13	2.7459	0.000239198	1.71564
BCIN_06g01370	NC_037315.1	---	0.551114	1.14607	3.98809e-22	-4.03804	1.47759e-22	-4.19219
BCIN_13g05150	NC_037322.1	---	0.500551	1.14604	1.99431e-11	2.37337	3.78148e-08	2.04691
BCIN_14g03840	NC_037323.1	---	0.643083	1.146	6.83671e-10	2.92724	0.00833194	1.63035
BCIN_03g03050	NC_037312.1	---	0.483144	1.14593	0.0769705	-1.26306	8.33033e-14	-2.72551
BCIN_08g06450	NC_037317.1	---	0.535249	1.14538	1.0568e-06	1.95154	5.6366e-21	3.54509
BCIN_06g02540	NC_037315.1	---	0.538419	1.14533	0.714306	1.05968	8.9059e-20	3.47354
BCIN_01g05660	NC_037310.1	coa4	0.778627	1.1452	0.00137178	2.44065	0.151374	1.53573
BCIN_04g06240	NC_037313.1	---	0.627667	1.14517	2.02202e-15	-3.87549	7.96921e-07	-2.35366
BCIN_07g04930	NC_037316.1	tim22	0.818894	1.14494	0.0275498	-2.139	0.092588	-1.8225
BCIN_05g06340	NC_037314.1	---	0.827966	1.14471	0.00107416	3.07334	0.249604	1.55356
BCIN_02g02570	NC_037311.1	atg8	0.403684	1.1447	1.21655e-22	2.83007	3.40135e-24	2.94419
BCIN_05g05350	NC_037314.1	---	0.570511	1.14469	2.34897e-37	-6.7435	2.71172e-52	-10.3335
BCIN_14g04950	NC_037323.1	dsc3	0.659887	1.14425	0.000170971	-2.0341	0.00333996	-1.76413
BCIN_09g04050	NC_037318.1	mrs6	0.729132	1.14403	5.16879e-15	-5.95323	2.99599e-17	-6.8958
BCIN_04g01840	NC_037313.1	---	0.6915	1.14373	7.48418e-06	-2.50493	2.76973e-08	-3.14479
BCIN_07g00110	NC_037316.1	---	0.483967	1.14368	2.80887e-09	-2.10105	1.47035e-09	-2.15439
BCIN_10g04500	NC_037319.1	---	0.656465	1.1434	2.57088e-08	2.59969	0.00179151	1.78221
BCIN_15g01450	NC_037324.1	---	0.640129	1.14305	0.349123	-1.19319	4.96989e-05	-2.09155
BCIN_07g06670	NC_037316.1	aim1	0.605314	1.14301	0.850046	1.03613	1.60146e-06	2.16275
BCIN_03g03900	NC_037312.1	---	0.748773	1.14255	4.42826e-05	2.69684	0.183188	1.42043
BCIN_13g04630	NC_037322.1	---	0.690394	1.14253	0.000179002	2.1256	6.28565e-05	2.24925
BCIN_05g02350	NC_037314.1	---	0.774528	1.14178	0.000467336	-2.57117	0.127628	-1.54809
BCIN_08g02720	NC_037317.1	pet191	0.710923	1.14168	4.56571e-09	-3.48136	8.29356e-07	-2.89452
BCIN_06g07500	NC_037315.1	gpi8	0.518028	1.1401	5.97451e-14	-2.66292	4.98287e-10	-2.28145
BCIN_06g03210	NC_037315.1	---	0.541945	1.13913	5.61409e-30	4.28621	3.17521e-21	3.41155
BCIN_09g05110	NC_037318.1	---	0.680831	1.1388	0.000159924	-2.09322	0.000269966	-2.07924
BCIN_06g01610	NC_037315.1	---	0.73617	1.13831	1.73471e-07	3.22903	0.781176	1.07812
BCIN_16g02910	NC_037325.1	med6	0.693295	1.13819	0.000544754	1.98096	5.734e-05	2.22232
BCIN_13g01110	NC_037322.1	---	0.722077	1.13818	4.9873e-06	2.56548	4.50685e-05	2.38194
BCIN_16g00700	NC_037325.1	dbf4	0.581908	1.13811	4.22712e-07	-2.11226	4.24223e-13	-2.94219
BCIN_08g03470	NC_037317.1	emc1	0.620411	1.13753	0.0040527	-1.59613	2.44599e-06	-2.14189
BCIN_05g02260	NC_037314.1	---	0.62344	1.13744	0.0248101	-1.44995	7.62383e-06	-2.07489
BCIN_09g04330	NC_037318.1	---	0.711317	1.13705	2.20426e-11	3.85811	0.00931145	1.74011
BCIN_10g00020	NC_037319.1	---	0.776269	1.13684	0.0700657	-1.64444	8.02179e-05	-3.07385
BCIN_15g03590	NC_037324.1	avl9	0.763565	1.13683	6.06573e-14	-6.81653	1.18738e-11	-5.87231
BCIN_08g00780	NC_037317.1	trs31	0.704301	1.1368	3.23747e-06	-2.57247	1.21376e-07	-2.95247
BCIN_03g03800	NC_037312.1	---	0.559138	1.13662	1.16257e-11	2.47843	1.50229e-09	2.2754
BCIN_16g01470	NC_037325.1	rny1	0.668517	1.13661	0.000174566	-2.00118	2.53805e-06	-2.41549
BCIN_03g06980	NC_037312.1	tyr1	0.719084	1.13528	7.19293e-05	2.30729	0.0019026	1.94647
BCIN_03g02430	NC_037312.1	rpc19	0.671693	1.13524	1.59316e-14	-3.96888	9.27445e-06	-2.25368
BCIN_09g00800	NC_037318.1	---	0.551616	1.13517	5.7405e-26	-4.23433	3.73228e-09	-2.2537
BCIN_15g00150	NC_037324.1	---	0.876937	1.13495	7.00913e-07	-9.32764	3.2064e-07	-10.4195
BCIN_14g02380	NC_037323.1	---	0.564054	1.13428	8.35757e-13	-2.66176	0.00468236	-1.49542
BCIN_16g00480	NC_037325.1	---	0.684622	1.13428	1.54452e-06	-2.64663	0.000136395	-2.25344
BCIN_15g01480	NC_037324.1	---	0.768041	1.13392	0.710989	1.10942	1.73372e-05	-2.97282
BCIN_09g00390	NC_037318.1	---	0.806962	1.1338	4.80798e-49	55.2006	2.50027e-40	37.7958
BCIN_11g00520	NC_037320.1	---	0.736728	1.13373	4.18419e-17	-6.28504	0.00044496	-2.20382
BCIN_12g02190	NC_037321.1	---	0.756271	1.13373	8.89017e-11	4.2672	0.0217699	1.74971
BCIN_12g04410	NC_037321.1	---	0.75091	1.13363	0.064191	-1.56765	2.8043e-07	-3.76572
BCIN_06g04050	NC_037315.1	---	0.736565	1.13344	1.06002e-22	-8.78153	2.4529e-18	-7.06279
BCIN_16g03640	NC_037325.1	---	0.81227	1.13317	0.00995056	2.1998	0.539625	1.23397
BCIN_09g02240	NC_037318.1	---	0.670849	1.13251	0.0111207	1.584	5.3679e-05	2.06157
BCIN_14g01060	NC_037323.1	---	0.736036	1.13244	0.0499446	-1.56928	0.000544327	-2.28916
BCIN_10g04880	NC_037319.1	---	0.657913	1.13225	2.53177e-15	-3.82378	1.19736e-22	-5.3871
BCIN_02g00720	NC_037311.1	---	0.776536	1.13164	3.69718e-12	4.76589	2.09249e-06	3.08762
BCIN_01g10650	NC_037310.1	---	0.652964	1.13144	2.59921e-08	2.50008	4.40832e-09	2.63957
BCIN_06g05430	NC_037315.1	uaY	0.812679	1.13117	0.000492742	-2.90279	9.17522e-09	-6.40167
BCIN_07g02120	NC_037316.1	---	0.645	1.13113	3.44273e-08	2.43492	3.06521e-06	2.14504
BCIN_05g00690	NC_037314.1	---	0.5773	1.1309	8.91312e-18	3.19249	0.0185198	1.40417
BCIN_07g06210	NC_037316.1	---	0.635212	1.13055	3.51238e-08	2.35307	3.38775e-05	1.93081
BCIN_09g04580	NC_037318.1	vac7	0.667656	1.12975	8.28115e-10	2.82832	0.356671	1.19455
BCIN_01g08220	NC_037310.1	---	0.564734	1.12956	2.22908e-207	50.9802	7.75499e-220	57.1793
BCIN_01g10090	NC_037310.1	---	0.791802	1.12956	3.26665e-10	5.07634	1.49676e-09	4.81876
BCIN_04g00290	NC_037313.1	---	0.633345	1.12907	1.33794e-11	2.77853	9.51111e-07	2.13363
BCIN_16g04760	NC_037325.1	las21	0.642899	1.12865	3.92475e-15	-3.56588	7.63458e-30	-7.14168
BCIN_08g00930	NC_037317.1	---	0.822356	1.12809	0.0617936	1.80256	0.00341282	2.49493
BCIN_08g00160	NC_037317.1	---	0.640129	1.12803	3.45691e-06	2.06698	0.846051	1.03721
BCIN_05g03740	NC_037314.1	irc20	0.773853	1.12787	0.000100476	2.54364	3.76846e-06	3.04105
BCIN_16g02230	NC_037325.1	sec22	0.632582	1.12779	1.35659e-08	-2.39024	4.75798e-05	-1.8892
BCIN_06g05930	NC_037315.1	---	0.552232	1.12772	2.68931e-15	2.66091	2.51945e-10	2.21732
BCIN_04g03670	NC_037313.1	gid7	0.692978	1.1275	0.0354856	-1.48862	1.55613e-10	-3.31524
BCIN_02g01820	NC_037311.1	ort1	0.637783	1.12677	2.04163e-10	-2.70815	1.15884e-23	-5.21126
BCIN_15g05530	NC_037324.1	---	0.800572	1.12548	3.46023e-06	3.31736	9.03943e-06	3.20581
BCIN_01g05320	NC_037310.1	---	0.783982	1.12538	2.21729e-13	5.65006	0.0375378	1.7119
BCIN_15g04280	NC_037324.1	---	0.635556	1.12537	2.31657e-12	-2.90022	0.76963	-1.05429
BCIN_03g00320	NC_037312.1	prd5	0.57635	1.12537	3.90842e-09	-2.29528	6.45109e-11	-2.72601
BCIN_16g03520	NC_037325.1	---	0.345983	1.12457	4.00204e-71	-4.79393	6.83571e-85	-6.09957
BCIN_16g01050	NC_037325.1	---	0.623007	1.12433	4.65145e-16	3.17628	0.523157	1.11302
BCIN_10g00560	NC_037319.1	---	0.701563	1.1242	7.23324e-06	2.23217	0.748329	1.07294
BCIN_05g04610	NC_037314.1	---	0.3999	1.12404	6.46414e-73	-5.47617	9.16816e-43	-3.64875
BCIN_02g06770	NC_037311.1	---	0.589871	1.12368	4.21522e-18	3.12701	5.069e-10	2.29522
BCIN_02g05330	NC_037311.1	---	0.703699	1.12326	4.61852e-34	-8.9295	5.95394e-35	-9.30299
BCIN_12g04500	NC_037321.1	nit4	0.660134	1.1231	0.000326134	-1.80718	2.67882e-07	-2.38253
BCIN_07g04530	NC_037316.1	---	0.67262	1.1231	4.07032e-13	-3.4107	3.00469e-16	-4.17334
BCIN_08g00620	NC_037317.1	mrp17	0.80767	1.12303	0.00447338	-2.20007	0.216872	-1.44293
BCIN_07g01990	NC_037316.1	---	0.753231	1.12287	0.0119394	1.73551	0.00103189	2.05036
BCIN_06g02730	NC_037315.1	---	0.593656	1.12262	1.40756e-24	3.7149	4.62666e-47	6.26289
BCIN_03g09140	NC_037312.1	---	0.785769	1.12261	1.96513e-09	4.11968	1.73927e-05	2.83216
BCIN_02g01280	NC_037311.1	rad24	0.658703	1.12255	2.69537e-10	-2.79878	0.00322064	-1.63901
BCIN_09g06880	NC_037318.1	lip1	0.828705	1.12225	4.44961e-13	6.69436	1.81707e-23	13.3416
BCIN_06g05120	NC_037315.1	---	0.853105	1.12208	8.82609e-14	11.9412	7.37795e-06	4.6282
BCIN_16g01390	NC_037325.1	---	0.822139	1.12199	0.0187034	-2.01478	3.46851e-06	-3.91685
BCIN_02g02420	NC_037311.1	---	0.65436	1.12185	2.63793e-11	2.70968	2.18634e-07	2.21861
BCIN_01g10540	NC_037310.1	---	0.463267	1.12169	1.35946e-15	-2.28996	2.45387e-05	-1.56657
BCIN_09g05790	NC_037318.1	---	0.772461	1.12157	1.11268e-08	-3.84876	7.07976e-10	-4.50613
BCIN_01g05200	NC_037310.1	tgs1	0.561384	1.12132	7.04489e-25	-3.65421	1.70314e-17	-2.96387
BCIN_08g05150	NC_037317.1	sho1	0.663681	1.12128	0.0204939	-1.46458	2.39596e-07	-2.31052
BCIN_05g01620	NC_037314.1	---	0.573303	1.12082	2.04362e-09	-2.14001	5.01136e-20	-3.21133
BCIN_07g01250	NC_037316.1	---	0.822058	1.12063	2.75337e-08	-4.91872	4.13416e-10	-6.10117
BCIN_09g02570	NC_037318.1	---	0.780305	1.12021	1.40059e-05	-2.82069	4.41963e-09	-4.18959
BCIN_12g01380	NC_037321.1	CHSII	0.671239	1.11951	6.93432e-07	-2.24741	3.86426e-19	-4.56571
BCIN_08g05600	NC_037317.1	---	0.641865	1.1193	4.21692e-19	3.4932	4.30627e-14	2.93578
BCIN_07g01070	NC_037316.1	---	0.757604	1.11924	3.84136e-05	2.29084	0.00109152	1.99749
BCIN_08g05880	NC_037317.1	mub1	0.603367	1.11901	1.01321e-13	2.65581	1.57449e-09	2.23292
BCIN_04g00120	NC_037313.1	---	0.741548	1.1187	0.214715	-1.3017	2.39903e-05	-2.40526
BCIN_09g02430	NC_037318.1	---	0.712941	1.11783	1.31395e-18	4.56345	1.01971e-06	2.39113
BCIN_09g01710	NC_037318.1	---	0.863491	1.11747	7.00407e-11	9.82667	0.0098546	2.57772
BCIN_14g01100	NC_037323.1	---	0.745981	1.11737	5.80024e-16	4.82427	0.0674645	1.47463
BCIN_08g02440	NC_037317.1	---	0.67262	1.11697	4.65698e-09	-2.70362	4.08092e-15	-4.72658
BCIN_06g01520	NC_037315.1	---	0.66721	1.11691	1.89448e-07	-2.26877	0.216174	1.2345
BCIN_15g03510	NC_037324.1	---	0.681406	1.1166	2.86628e-32	-6.99468	5.78976e-45	-11.6253
BCIN_15g00480	NC_037324.1	---	0.795751	1.11541	0.00405037	2.01339	0.253998	-1.35765
BCIN_09g00150	NC_037318.1	hex1	0.766705	1.11491	5.78113e-19	6.35364	4.45459e-24	8.1767
BCIN_13g04680	NC_037322.1	---	0.635556	1.11459	8.10268e-12	-2.63288	3.99055e-07	-2.08104
BCIN_03g04670	NC_037312.1	---	0.780087	1.11454	7.86688e-06	2.52791	0.029573	1.65694
BCIN_16g01740	NC_037325.1	---	0.667315	1.11445	7.00913e-07	2.12641	0.0347185	1.40316
BCIN_02g08310	NC_037311.1	ltf6	0.801751	1.11374	0.264881	-1.34132	7.81899e-06	-3.43492
BCIN_04g03390	NC_037313.1	---	0.566664	1.11362	2.40818e-28	-3.66776	9.55994e-33	-4.13458
BCIN_13g00280	NC_037322.1	---	0.722218	1.11345	1.25039e-25	-6.34044	3.42683e-41	-10.7297
BCIN_11g04460	NC_037320.1	atrA	0.710992	1.11338	1.51419e-63	16.1852	7.14799e-59	14.5573
BCIN_07g05490	NC_037316.1	fun26	0.745981	1.11291	1.33388e-07	-2.799	9.84671e-12	-3.86513
BCIN_02g07880	NC_037311.1	gpi1	0.710923	1.11288	0.0473401	-1.42272	1.94431e-06	-2.29469
BCIN_11g00190	NC_037320.1	---	0.817897	1.11251	0.00834899	-2.04369	0.00254567	-2.29201
BCIN_10g05070	NC_037319.1	---	0.779599	1.11239	1.5218e-25	7.52555	4.96616e-22	6.64209
BCIN_11g00390	NC_037320.1	gst3	0.854754	1.11238	2.47695e-07	5.24434	0.000200982	3.37997
BCIN_15g05180	NC_037324.1	---	0.663589	1.11213	2.74153e-12	2.66701	1.71689e-24	4.1461
BCIN_03g02260	NC_037312.1	---	0.802775	1.11212	1.00552e-08	3.65388	0.00526922	1.97847
BCIN_03g06040	NC_037312.1	---	0.75775	1.11209	2.20368e-10	3.50338	1.07516e-16	5.11772
BCIN_07g03380	NC_037316.1	---	0.758428	1.11166	1.55346e-10	-3.67674	3.40751e-10	-3.6785
BCIN_11g02190	NC_037320.1	hox3	0.781584	1.11162	0.51896	-1.16881	0.00164935	-2.04478
BCIN_01g03430	NC_037310.1	---	0.68542	1.11158	1.07398e-08	2.36943	0.00134905	1.66855
BCIN_10g00230	NC_037319.1	---	0.557577	1.11146	2.65284e-07	1.7762	6.11151e-19	2.66607
BCIN_09g06090	NC_037318.1	---	0.738023	1.11101	2.53608e-05	2.17878	0.578085	1.12627
BCIN_09g02840	NC_037318.1	rrg9	0.557176	1.11084	3.02768e-13	-2.30164	0.120769	-1.21
BCIN_01g01180	NC_037310.1	---	0.600567	1.11075	1.03928e-31	-4.3155	1.04607e-28	-4.08109
BCIN_06g01480	NC_037315.1	---	0.688436	1.11071	1.81804e-15	3.36055	5.78536e-11	2.75281
BCIN_11g03170	NC_037320.1	---	0.767068	1.11048	0.131951	1.37556	1.39e-06	2.63618
BCIN_15g04470	NC_037324.1	---	0.711728	1.10997	4.3239e-21	4.18901	0.144987	1.30738
BCIN_01g11020	NC_037310.1	---	0.828705	1.10977	0.00760917	2.06134	1.63757e-06	3.57752
BCIN_05g04320	NC_037314.1	---	0.641836	1.10959	3.59367e-21	-3.60347	9.50777e-15	-2.89278
BCIN_06g00390	NC_037315.1	spc105	0.798965	1.10939	0.249929	-1.32974	0.000300465	-2.37432
BCIN_03g05100	NC_037312.1	---	0.725931	1.10899	6.87256e-19	-4.67045	1.6946e-16	-4.23231
BCIN_15g04620	NC_037324.1	---	0.859821	1.10898	0.0183973	-2.19056	0.407078	-1.35085
BCIN_02g02820	NC_037311.1	---	0.711317	1.10887	0.00214918	-1.67924	1.646e-05	-2.06705
BCIN_03g08820	NC_037312.1	---	0.726643	1.10857	5.57041e-12	-3.32568	1.71869e-20	-5.1254
BCIN_11g03620	NC_037320.1	---	0.754897	1.10828	1.53587e-05	-2.30461	0.000453223	-1.9928
BCIN_07g05080	NC_037316.1	---	0.73142	1.10827	4.5525e-08	2.50831	9.19189e-09	2.67155
BCIN_05g00810	NC_037314.1	cdc20	0.719084	1.10799	2.88617e-05	-2.04046	1.73359e-08	-2.61132
BCIN_10g01630	NC_037319.1	ayr1	0.709769	1.10786	1.93256e-07	-2.44203	8.86328e-11	-3.32624
BCIN_08g03670	NC_037317.1	---	0.832768	1.10765	0.000218062	2.73708	0.00856609	2.08545
BCIN_08g01780	NC_037317.1	---	0.835957	1.10762	1.26773e-07	4.03251	6.48316e-13	6.58964
BCIN_04g05280	NC_037313.1	---	0.754665	1.10733	1.01511e-08	-2.96232	2.78418e-12	-3.79094
BCIN_14g01200	NC_037323.1	---	0.813123	1.10697	6.48606e-71	68.6927	4.72777e-40	23.561
BCIN_13g01180	NC_037322.1	---	0.794096	1.10657	2.26965e-12	4.48326	1.71743e-09	3.68767
BCIN_14g01080	NC_037323.1	---	0.685249	1.10643	2.77757e-05	-1.88182	7.79747e-12	-2.78706
BCIN_13g00430	NC_037322.1	---	0.819143	1.10628	5.50427e-10	3.97123	5.6626e-06	2.9134
BCIN_09g05060	NC_037318.1	pth2	0.724891	1.10586	4.19123e-21	-4.88139	1.9642e-13	-3.48116
BCIN_12g03060	NC_037321.1	---	0.73795	1.10517	0.0180193	-1.54135	2.77002e-09	-3.08621
BCIN_10g03380	NC_037319.1	---	0.690297	1.10482	3.69845e-18	3.33859	1.47159e-11	2.6364
BCIN_06g00910	NC_037315.1	---	0.677161	1.10462	6.02744e-21	-3.93409	2.85218e-08	-2.2684
BCIN_13g01000	NC_037322.1	---	0.746615	1.10454	2.19509e-09	2.86608	0.152433	1.32158
BCIN_03g06210	NC_037312.1	elf1	0.850841	1.10445	0.0732784	-1.72698	0.00885626	-2.21368
BCIN_05g05470	NC_037314.1	---	0.624311	1.10353	2.34961e-21	3.06897	1.09355e-07	1.91565
BCIN_02g05150	NC_037311.1	cdc7	0.805967	1.10349	1.21657e-10	-4.38921	1.93838e-05	-2.71635
BCIN_11g01620	NC_037320.1	rad51	0.662347	1.10332	5.37857e-08	2.09132	0.000835667	1.59436
BCIN_01g00130	NC_037310.1	boa13	0.778983	1.10329	1.53285e-05	2.34257	0.640679	1.1171
BCIN_09g01960	NC_037318.1	---	0.769642	1.10293	5.93147e-06	-2.46596	0.000910068	-1.97374
BCIN_02g00130	NC_037311.1	---	0.701563	1.10281	2.04868e-05	-1.93895	1.74297e-07	-2.29102
BCIN_15g01740	NC_037324.1	alg6	0.621026	1.1026	2.32086e-53	-6.60604	1.24752e-54	-7.10718
BCIN_04g00610	NC_037313.1	---	0.753079	1.10245	3.66259e-14	-3.92955	3.91853e-17	-4.68951
BCIN_13g05580	NC_037322.1	---	0.88814	1.10223	0.0329237	-2.27672	0.37952	-1.44296
BCIN_01g07870	NC_037310.1	---	0.763695	1.10217	2.36986e-64	21.3045	5.37377e-104	49.2549
BCIN_09g04120	NC_037318.1	rpc11	0.642899	1.10216	1.41431e-16	-2.89323	2.77772e-15	-2.80892
BCIN_15g00350	NC_037324.1	trs23	0.817495	1.10179	5.71128e-06	-2.96914	0.0145387	-1.83611
BCIN_01g10670	NC_037310.1	---	0.730737	1.10129	1.768e-27	5.31091	1.8759e-20	4.26046
BCIN_01g00630	NC_037310.1	---	0.715427	1.1007	8.21412e-06	2.00822	3.39182e-09	2.50944
BCIN_06g00550	NC_037315.1	---	0.860278	1.10042	2.48859e-37	37.9808	1.23634e-17	11.7812
BCIN_08g02290	NC_037317.1	---	0.849042	1.09975	5.55206e-05	-3.07513	0.000512043	-2.66838
BCIN_12g05270	NC_037321.1	---	0.871815	1.09958	1.83e-09	5.83727	1.78464e-14	9.37811
BCIN_09g03200	NC_037318.1	spc98	0.698596	1.09933	1.24129e-20	-3.93507	2.90684e-27	-5.08925
BCIN_14g00640	NC_037323.1	---	0.588368	1.09921	1.17253e-44	-4.88711	4.78016e-11	-2.09222
BCIN_10g04660	NC_037319.1	---	0.77415	1.09913	5.66861e-16	4.37289	1.07729e-10	3.30952
BCIN_01g06420	NC_037310.1	age1	0.637651	1.09879	4.35694e-06	-1.76563	8.30139e-11	-2.26772
BCIN_07g06360	NC_037316.1	met13	0.787519	1.09837	1.8401e-25	-7.80946	7.15897e-41	-14.5946
BCIN_02g02330	NC_037311.1	---	0.814634	1.09834	1.89955e-10	4.03566	0.367215	1.25924
BCIN_15g01330	NC_037324.1	PtpA	0.802738	1.09783	1.85514e-07	3.00271	6.35796e-05	2.35805
BCIN_10g02970	NC_037319.1	---	0.850709	1.09703	4.69835e-06	3.18398	0.000251509	2.63584
BCIN_03g06340	NC_037312.1	---	0.795751	1.0968	4.32152e-13	-4.57823	1.1055e-05	-2.5455
BCIN_01g07450	NC_037310.1	bud23	0.635556	1.09649	1.05334e-30	-3.90021	1.94317e-34	-4.3365
BCIN_13g04690	NC_037322.1	phy1	0.846278	1.09639	7.96362e-05	2.8197	0.566637	1.18854
BCIN_01g06860	NC_037310.1	---	0.673578	1.09574	2.54874e-07	-2.05469	8.67924e-06	-1.93523
BCIN_15g05340	NC_037324.1	mad1	0.854754	1.09555	0.256863	-1.39812	2.18416e-06	-3.88758
BCIN_01g04350	NC_037310.1	isd11	0.719904	1.09535	3.53945e-21	-4.11486	2.2892e-10	-2.61427
BCIN_07g04250	NC_037316.1	orc4	0.599671	1.09489	4.67307e-32	-3.63793	1.68753e-44	-5.07705
BCIN_14g04020	NC_037323.1	---	0.775066	1.09474	1.14567e-08	2.7222	0.000708148	1.86773
BCIN_13g03080	NC_037322.1	---	0.794096	1.09407	3.39213e-20	-8.04989	1.56571e-18	-9.21243
BCIN_08g00710	NC_037317.1	---	0.647653	1.09393	1.79994e-16	-2.76982	1.18183e-21	-3.50941
BCIN_05g03760	NC_037314.1	---	0.688158	1.0928	2.0257e-18	-3.19282	0.0128051	-1.4126
BCIN_12g03600	NC_037321.1	---	0.85217	1.09186	0.00474107	2.12321	0.00378	2.17941
BCIN_12g04510	NC_037321.1	---	0.840782	1.09181	0.732954	1.09924	0.00127265	-2.24799
BCIN_09g01400	NC_037318.1	---	0.830766	1.09133	2.6435e-10	4.19296	2.12132e-17	6.79722
BCIN_05g05050	NC_037314.1	---	0.809455	1.09108	0.000538556	1.97713	3.92758e-05	2.28121
BCIN_15g00390	NC_037324.1	---	0.844249	1.0909	0.00037795	2.37391	0.112531	1.51602
BCIN_10g00650	NC_037319.1	ycf1	0.779599	1.09089	2.32562e-11	-3.30157	8.61187e-15	-4.05497
BCIN_02g01950	NC_037311.1	---	0.852904	1.09014	4.85269e-26	10.7976	2.32694e-37	17.5794
BCIN_13g00440	NC_037322.1	tim23	0.82322	1.09009	1.01158e-06	-2.90816	0.0651827	-1.5314
BCIN_10g00630	NC_037319.1	fyv10	0.641836	1.08968	4.23815e-08	1.83423	2.37648e-29	3.3951
BCIN_01g05350	NC_037310.1	---	0.800279	1.08959	1.04459e-67	19.5626	2.21061e-62	17.4879
BCIN_04g05900	NC_037313.1	---	0.753292	1.08942	0.000134931	1.83982	4.20713e-06	2.08457
BCIN_08g02370	NC_037317.1	---	0.794804	1.08941	3.9478e-06	-2.39727	0.176163	-1.31883
BCIN_01g01500	NC_037310.1	bna4	0.723931	1.08932	1.19195e-19	-3.63878	1.69211e-14	-3.01013
BCIN_10g02580	NC_037319.1	---	0.88285	1.08928	0.006459	2.39972	0.693249	-1.15833
BCIN_12g01830	NC_037321.1	fad1	0.755016	1.08898	1.2785e-10	-2.77278	0.0222907	-1.46301
BCIN_05g08060	NC_037314.1	cry1	0.713373	1.08817	7.12483e-05	1.70623	4.52581e-17	3.01223
BCIN_06g02370	NC_037315.1	---	0.75091	1.0873	0.144951	-1.26733	7.95136e-11	-2.95431
BCIN_02g00190	NC_037311.1	ecm5	0.858175	1.0871	0.581971	-1.17133	0.00871891	-2.04574
BCIN_10g03520	NC_037319.1	kap104	0.862039	1.08703	0.000106397	-2.81531	0.000412146	-2.59989
BCIN_10g00420	NC_037319.1	---	0.820405	1.08702	4.86738e-41	13.0953	4.20289e-41	13.1986
BCIN_02g03660	NC_037311.1	---	0.768672	1.08698	5.73431e-30	5.45678	3.88949e-74	14.5519
BCIN_13g00490	NC_037322.1	---	0.863376	1.0865	0.0329033	-1.81116	9.06968e-05	-3.11334
BCIN_16g00690	NC_037325.1	icp55	0.811566	1.08617	1.71594e-22	-6.84939	3.91673e-10	-3.47035
BCIN_16g04820	NC_037325.1	---	0.786273	1.0861	1.55345e-09	2.82992	3.21719e-15	3.86731
BCIN_09g03730	NC_037318.1	---	0.804842	1.0859	2.56411e-08	-2.96292	5.44739e-05	-2.2373
BCIN_09g01950	NC_037318.1	---	0.75775	1.08572	6.82477e-16	3.35818	0.678256	1.07884
BCIN_06g03540	NC_037315.1	---	0.745595	1.08567	1.89472e-09	-2.43453	0.000355638	-1.72068
BCIN_16g03800	NC_037325.1	---	0.75775	1.08567	0.000563369	1.71441	1.31384e-10	2.68676
BCIN_07g01430	NC_037316.1	sec62	0.822139	1.08564	4.53274e-05	2.33074	0.200533	1.33349
BCIN_06g04660	NC_037315.1	gar1	0.789143	1.08546	8.81811e-06	2.17176	6.29008e-08	2.5685
BCIN_09g06810	NC_037318.1	---	0.88285	1.0848	4.72812e-06	3.77048	0.0508238	1.84504
BCIN_13g04220	NC_037322.1	---	0.902644	1.08459	9.82915e-05	3.87496	0.0132101	2.46005
BCIN_12g03860	NC_037321.1	tyw1	0.813134	1.08449	6.41507e-15	-4.55985	3.80969e-14	-4.41784
BCIN_01g01790	NC_037310.1	---	0.754861	1.08443	6.64096e-32	4.95515	6.73677e-17	3.25214
BCIN_02g00460	NC_037311.1	---	0.803302	1.08409	5.91006e-14	-3.94725	1.4411e-09	-3.05749
BCIN_01g02660	NC_037310.1	ire1	0.753231	1.08402	8.09604e-36	-6.43784	1.15066e-50	-9.89713
BCIN_11g03120	NC_037320.1	---	0.656103	1.08376	5.78538e-25	-3.19971	4.96439e-20	-2.89118
BCIN_12g04720	NC_037321.1	alg3	0.696758	1.08366	2.05097e-47	-6.45247	6.88029e-41	-5.90889
BCIN_02g02540	NC_037311.1	ggc1	0.794096	1.08295	8.65759e-14	-3.61469	3.91818e-17	-4.28146
BCIN_06g06350	NC_037315.1	nqo1	0.794398	1.08268	1.73553e-20	4.6495	1.22414e-24	5.47441
BCIN_01g06110	NC_037310.1	---	0.803823	1.0823	0.027393	-1.51858	1.32065e-11	-3.9035
BCIN_10g00620	NC_037319.1	---	0.870677	1.08223	0.00025628	2.62131	0.000310688	2.6115
BCIN_02g04450	NC_037311.1	alg9	0.822356	1.08214	0.000526023	-2.01697	0.0601953	-1.48845
BCIN_02g05620	NC_037311.1	---	0.794833	1.08212	2.72971e-08	-2.74772	5.57502e-11	-3.60045
BCIN_02g08280	NC_037311.1	swi1	0.755709	1.08159	0.11654	-1.27313	1.23843e-06	-2.05787
BCIN_02g05910	NC_037311.1	bud20	0.710033	1.08083	3.00024e-15	-2.66418	8.4696e-16	-2.75373
BCIN_05g02660	NC_037314.1	cts2	0.780328	1.08072	0.797204	1.0487	2.39234e-06	-2.19987
BCIN_03g00550	NC_037312.1	---	0.896908	1.08032	0.818351	-1.08958	0.012054	-2.34725
BCIN_15g02020	NC_037324.1	---	0.809253	1.08012	0.0263727	-1.51753	1.77682e-17	-5.00391
BCIN_01g06690	NC_037310.1	---	0.894939	1.07966	3.50931e-06	4.14758	0.0447822	1.92913
BCIN_04g05820	NC_037313.1	---	0.850709	1.07909	0.059602	-1.55148	0.000584178	-2.20759
BCIN_08g05860	NC_037317.1	---	0.784	1.07907	2.34007e-20	-4.5496	2.63509e-14	-3.55223
BCIN_03g03320	NC_037312.1	---	0.802775	1.07883	0.00903994	-1.59207	1.66334e-05	-2.1724
BCIN_11g02890	NC_037320.1	hnm1	0.871183	1.07874	1.87081e-11	4.79951	0.000360218	2.43059
BCIN_08g00850	NC_037317.1	PtpB	0.803395	1.07814	6.84023e-53	11.7433	2.50999e-36	7.71128
BCIN_14g02090	NC_037323.1	---	0.863636	1.07808	0.00379195	-2.03579	0.539354	-1.18439
BCIN_07g06010	NC_037316.1	thi4	0.825647	1.07786	4.1058e-20	-5.65034	3.33347e-15	-4.4552
BCIN_04g00160	NC_037313.1	---	0.895598	1.07772	1.68363e-25	13.9686	1.6329e-53	46.0979
BCIN_15g04730	NC_037324.1	---	0.794096	1.07768	5.11843e-16	-3.75054	3.89372e-06	-2.15225
BCIN_01g03390	NC_037310.1	ams1	0.878593	1.07744	0.000622801	2.4796	0.591399	1.17921
BCIN_06g02980	NC_037315.1	---	0.905479	1.07722	2.78709e-20	16.011	2.10421e-19	15.238
BCIN_03g06190	NC_037312.1	---	0.858175	1.07688	9.90204e-31	-13.7827	1.89988e-36	-18.2762
BCIN_13g04640	NC_037322.1	---	0.907931	1.07665	0.0179022	2.29858	0.00469892	2.70835
BCIN_03g04690	NC_037312.1	PIO4	0.872387	1.07635	9.14843e-50	30.3381	4.84446e-96	116.367
BCIN_02g01760	NC_037311.1	ade6	0.775552	1.07619	7.32602e-44	-7.6932	4.2091e-52	-9.54629
BCIN_01g04790	NC_037310.1	u6	0.866753	1.07612	0.00482435	1.98447	0.000180136	2.4784
BCIN_07g06790	NC_037316.1	---	0.777478	1.07593	5.7862e-14	-3.15047	0.00324978	-1.58658
BCIN_12g01010	NC_037321.1	---	0.905521	1.0757	0.00039209	3.23047	0.029591	2.11052
BCIN_01g06370	NC_037310.1	---	0.805119	1.07532	7.0387e-17	3.92055	0.00014133	1.9084
BCIN_09g03190	NC_037318.1	inn1	0.854754	1.07523	0.525783	-1.16613	0.000150779	-2.4009
BCIN_04g03110	NC_037313.1	u12	0.850841	1.07487	4.4556e-05	-2.4007	0.0949913	-1.46198
BCIN_09g01650	NC_037318.1	---	0.846322	1.07478	0.000182408	2.1596	2.62879e-08	3.11211
BCIN_06g00610	NC_037315.1	---	0.795751	1.07454	8.26371e-11	2.75917	1.63387e-30	5.88276
BCIN_16g01570	NC_037325.1	---	0.730284	1.07427	8.21069e-136	16.6233	2.20711e-134	16.42
BCIN_10g02870	NC_037319.1	---	0.794096	1.0742	3.84832e-07	-2.2201	9.69572e-08	-2.33641
BCIN_10g01030	NC_037319.1	prx9	0.888273	1.07417	0.0017193	2.40213	0.000258871	2.78337
BCIN_05g03910	NC_037314.1	---	0.915512	1.07413	0.000183642	3.72685	0.00637383	2.68709
BCIN_07g00310	NC_037316.1	---	0.803395	1.07382	6.35124e-08	2.33421	1.61901e-09	2.59886
BCIN_15g03470	NC_037324.1	npc2	0.85041	1.07294	0.00540156	-1.80038	1.80322e-06	-2.7111
BCIN_08g04370	NC_037317.1	nse4	0.804716	1.07271	0.335047	1.18242	1.35706e-05	-2.08091
BCIN_06g05960	NC_037315.1	mex67	0.846278	1.07261	0.371567	-1.21318	1.77862e-05	-2.39838
BCIN_15g03700	NC_037324.1	---	0.780134	1.07256	4.82074e-14	-3.07163	9.07258e-19	-4.01924
BCIN_05g07340	NC_037314.1	---	0.805252	1.07212	0.000259425	-1.81369	4.34299e-06	-2.11658
BCIN_01g01010	NC_037310.1	---	0.80057	1.07153	7.43026e-20	-4.21007	1.69337e-19	-4.28394
BCIN_08g05270	NC_037317.1	zrt2	0.769674	1.07089	1.24551e-32	-5.24506	9.06986e-34	-5.76268
BCIN_02g03810	NC_037311.1	fol2	0.716511	1.07082	1.76061e-36	-4.04603	1.37363e-34	-3.9409
BCIN_07g01310	NC_037316.1	---	0.854754	1.0707	5.69398e-14	4.0354	2.56552e-12	3.7902
BCIN_03g02880	NC_037312.1	---	0.910794	1.07055	3.94784e-13	9.02956	1.59682e-18	14.2399
BCIN_02g03870	NC_037311.1	---	0.900744	1.07042	0.771149	-1.10197	0.00554494	-2.31226
BCIN_06g00440	NC_037315.1	cac2	0.811139	1.07032	2.25567e-05	-2.00775	4.46495e-11	-3.02633
BCIN_10g03310	NC_037319.1	---	0.838538	1.07006	0.0104561	1.62156	0.000162325	2.02768
BCIN_01g08900	NC_037310.1	---	0.88143	1.06929	0.00371309	2.0482	0.754418	1.09496
BCIN_07g06500	NC_037316.1	srf1	0.785332	1.06901	3.72776e-17	-3.28881	7.08029e-16	-3.19148
BCIN_08g03650	NC_037317.1	bud14	0.878593	1.06872	0.00415216	-2.01161	4.64444e-08	-3.8851
BCIN_02g09310	NC_037311.1	---	0.895599	1.06848	9.59651e-12	6.12618	5.76647e-18	9.8801
BCIN_05g01820	NC_037314.1	---	0.899401	1.06842	0.00551774	2.19935	0.0187921	-2.03234
BCIN_05g04520	NC_037314.1	---	0.842489	1.06837	1.32033e-46	12.4308	3.61814e-46	12.3168
BCIN_02g02530	NC_037311.1	rpc82	0.884324	1.06823	0.0355912	-1.71056	0.00161612	-2.22589
BCIN_04g04390	NC_037313.1	---	0.881198	1.06815	4.1624e-19	5.95082	1.0884e-08	3.42515
BCIN_05g00850	NC_037314.1	---	0.859182	1.06795	1.03551e-14	-5.07372	6.91787e-16	-5.76588
BCIN_02g08370	NC_037311.1	prx7	0.833053	1.06794	1.04718e-07	2.50155	3.0423e-07	2.43783
BCIN_08g00580	NC_037317.1	---	0.756683	1.06767	1.88155e-11	-2.28794	9.02517e-12	-2.348
BCIN_05g03240	NC_037314.1	---	0.893341	1.06759	0.00560944	2.06631	0.217203	1.42752
BCIN_03g02500	NC_037312.1	---	0.77492	1.06759	1.26577e-21	3.32647	2.51761e-06	1.85742
BCIN_09g03990	NC_037318.1	spp1	0.83361	1.06742	1.18432e-10	-3.14194	9.97934e-06	-2.22792
BCIN_10g04210	NC_037319.1	---	0.730737	1.06708	6.75064e-44	4.36091	1.73766e-34	3.70373
BCIN_06g02860	NC_037315.1	---	0.856371	1.06653	0.0620656	-1.46691	0.000254097	-2.10329
BCIN_09g05220	NC_037318.1	---	0.896211	1.06652	0.804335	-1.07968	0.0071348	-2.21276
BCIN_14g03340	NC_037323.1	---	0.749309	1.06638	7.641e-07	-1.81378	7.21931e-10	-2.17431
BCIN_01g05720	NC_037310.1	---	0.799581	1.06535	7.67487e-25	-4.20204	7.28807e-54	-8.63316
BCIN_12g03670	NC_037321.1	---	0.923567	1.06513	0.0697081	1.90177	0.0312223	2.15752
BCIN_11g04360	NC_037320.1	---	0.848331	1.06492	6.25254e-07	-2.47928	0.00222628	-1.77298
BCIN_15g04600	NC_037324.1	taf7	0.792761	1.06491	1.65538e-20	-3.71048	7.90572e-17	-3.35768
BCIN_01g00640	NC_037310.1	---	0.827966	1.06489	1.59899e-07	2.29698	1.52504e-12	3.0608
BCIN_09g00190	NC_037318.1	---	0.855766	1.0647	3.17214e-08	-2.88403	7.80884e-06	-2.38488
BCIN_13g04430	NC_037322.1	---	0.872611	1.06457	0.00966851	1.74757	0.000130347	2.26831
BCIN_07g02000	NC_037316.1	fmp40	0.823504	1.06441	1.13717e-14	3.29459	2.67225e-16	3.55231
BCIN_16g04290	NC_037325.1	flx1	0.928226	1.06434	2.09861e-05	-4.6095	0.00945183	-2.61398
BCIN_01g10480	NC_037310.1	rrs1	0.883247	1.06403	2.72834e-19	-7.68884	4.52353e-17	-6.80468
BCIN_04g01170	NC_037313.1	mrm2	0.906721	1.0632	0.00565625	-2.21035	0.45064	-1.27027
BCIN_11g05530	NC_037320.1	rev1	0.863584	1.06319	2.9298e-09	-3.4412	3.35052e-17	-8.30251
BCIN_08g02230	NC_037317.1	---	0.848011	1.06318	0.0647475	-1.40551	2.67798e-08	-2.76123
BCIN_10g04370	NC_037319.1	---	0.833053	1.06199	1.48392e-06	-2.16111	2.5047e-09	-2.599
BCIN_12g05400	NC_037321.1	---	0.878593	1.06176	5.97326e-07	2.73585	1.04354e-09	3.43831
BCIN_11g04850	NC_037320.1	prf	0.89533	1.06153	1.18251e-07	-3.78399	1.00117e-09	-4.90552
BCIN_03g04300	NC_037312.1	---	0.888835	1.06148	3.55692e-08	3.16281	5.40599e-07	2.95995
BCIN_12g00110	NC_037321.1	---	0.893341	1.06118	7.0919e-14	5.24636	5.45586e-07	3.17232
BCIN_05g02960	NC_037314.1	---	0.812693	1.06064	4.32408e-25	-4.54523	3.95991e-19	-3.80063
BCIN_03g08860	NC_037312.1	---	0.805252	1.06059	8.24578e-09	-2.20211	0.0453581	1.33221
BCIN_11g03650	NC_037320.1	---	0.878593	1.06018	7.97178e-07	-2.85094	0.000196914	-2.24562
BCIN_06g07570	NC_037315.1	---	0.832903	1.05995	7.16134e-05	-1.85797	2.04982e-16	-3.60446
BCIN_10g03790	NC_037319.1	---	0.905325	1.05964	0.000462446	-2.49842	0.122814	-1.53459
BCIN_11g00320	NC_037320.1	---	0.832737	1.05952	0.0651071	-1.34115	7.62625e-06	-2.00942
BCIN_04g04280	NC_037313.1	---	0.883655	1.05944	0.000757146	2.0716	2.17881e-06	2.76943
BCIN_14g04130	NC_037323.1	---	0.878593	1.05914	1.13575e-22	6.79406	3.88096e-22	6.68481
BCIN_01g00860	NC_037310.1	---	0.910794	1.05912	2.44171e-11	-6.1819	3.73126e-13	-7.44079
BCIN_16g00880	NC_037325.1	---	0.794833	1.05912	3.60826e-38	-5.25367	7.31687e-29	-4.26587
BCIN_09g03420	NC_037318.1	---	0.797812	1.05908	5.74468e-06	-1.801	4.32059e-15	-2.85138
BCIN_03g04790	NC_037312.1	---	0.891255	1.05876	1.55539e-07	-3.25548	0.0114035	-1.80634
BCIN_13g01260	NC_037322.1	---	0.852082	1.05802	9.80355e-09	-2.87156	9.07836e-07	-2.61256
BCIN_02g02590	NC_037311.1	---	0.917375	1.05738	6.72168e-15	8.62388	1.2629e-13	7.83874
BCIN_02g08460	NC_037311.1	---	0.92232	1.05738	1.51024e-05	-3.65429	0.0159198	-2.11297
BCIN_16g03900	NC_037325.1	---	0.848606	1.05738	0.018187	-1.48415	1.70173e-07	-2.40571
BCIN_14g02370	NC_037323.1	cyc1	0.918116	1.05735	0.00712789	-2.18967	0.918972	1.03593
BCIN_01g08430	NC_037310.1	---	0.878593	1.05733	8.35788e-06	-2.4552	4.50228e-05	-2.30319
BCIN_15g05430	NC_037324.1	arg2	0.887594	1.05718	8.8432e-10	-3.68606	1.06198e-13	-4.94554
BCIN_12g00720	NC_037321.1	yvc1	0.884522	1.05718	0.000581349	-2.07885	0.426949	-1.20619
BCIN_02g08950	NC_037311.1	---	0.875149	1.05705	0.000367667	-2.02546	0.318164	-1.24069
BCIN_12g03280	NC_037321.1	---	0.811954	1.05666	1.01798e-06	1.89809	1.86969e-14	2.70362
BCIN_10g02140	NC_037319.1	---	0.878593	1.05642	4.25263e-05	-2.2491	3.35457e-16	-5.12656
BCIN_06g06980	NC_037315.1	---	0.838631	1.05625	1.33467e-21	-4.37124	9.29424e-29	-6.26168
BCIN_05g06150	NC_037314.1	---	0.863026	1.05621	7.25071e-05	1.98758	3.2667e-06	2.24538
BCIN_01g01730	NC_037310.1	---	0.888273	1.05587	0.00542888	1.79652	0.000968798	2.0128
BCIN_15g02580	NC_037324.1	---	0.881757	1.05577	1.77829e-05	-2.35493	1.34958e-05	-2.40188
BCIN_06g04520	NC_037315.1	cat3	0.923691	1.05517	1.23391e-27	16.7853	7.8523e-41	31.4264
BCIN_01g06610	NC_037310.1	---	0.91567	1.0548	3.76071e-34	15.7528	1.7368e-09	4.27093
BCIN_05g04710	NC_037314.1	---	0.893341	1.05443	2.66527e-24	6.88038	1.43153e-14	4.51086
BCIN_01g00790	NC_037310.1	---	0.933115	1.05434	0.016877	-2.21282	0.00072605	-3.05534
BCIN_09g04290	NC_037318.1	---	0.817564	1.05425	5.17527e-12	-2.51391	0.166716	-1.21972
[truncated: 2,817 more rows]
