# Supplementary material for: Serine peptidases and increased amounts of soluble proteins contribute to heat priming of the plant pathogenic fungus Botrytis cinerea
Source: mBio. 2023 Jul 6;14(4):e01077-23. doi: 10.1128/mbio.01077-23 (PMC10470532; doi:10.1128/mbio.01077-23)
Supplement: Table S7 — Summary of 4492 proteins that were identified in LC-MS/MS. [file mbio.01077-23-s0008.xlsx]

## Sheet: 70796-819proteinGroups_perseus
Table S7. Summary of 4492 proteins that were identified in LC-MS/MS
P: pellet protein, S: soluble protein; A: optimal temperature (OT), B: severely high temperature (SHT), C: moderately high temperature (MHT), D: severely high temperature with priming (SHT-P)
Protein IDs	Majority protein IDs	Protein Name	Gene Name	T-test p-value LFQ P_B_LFQ P_A	T-test q-value LFQ P_B_LFQ P_A	T-test Difference (log 2 fold change) LFQ P_B_LFQ P_A	T-test p-value LFQ P_C_LFQ P_A	T-test q-value LFQ P_C_LFQ P_A	T-test Difference (log 2 fold change) LFQ P_C_LFQ P_A	T-test p-value LFQ P_D_LFQ P_A	T-test q-value LFQ P_D_LFQ P_A	T-test Difference (log 2 fold change) LFQ P_D_LFQ P_A	T-test p-value LFQ S_B_LFQ S_A	T-test q-value LFQ S_B_LFQ S_A	T-test Difference (log 2 fold change) LFQ S_B_LFQ S_A	T-test p-value LFQ S_C_LFQ S_A	T-test q-value LFQ S_C_LFQ S_A	T-test Difference (log 2 fold change) LFQ S_C_LFQ S_A	T-test p-value LFQ S_D_LFQ S_A	T-test q-value LFQ S_D_LFQ S_A	T-test Difference (log 2 fold change) LFQ S_D_LFQ S_A	log 2 LFQ P_A1	log 2 LFQ P_A2	log 2 LFQ P_A3	log 2 LFQ P_B1	log 2 LFQ P_B2	log 2 LFQ P_B3	log 2 LFQ P_C1	log 2 LFQ P_C2	log 2 LFQ P_C3	log 2 LFQ P_D1	log 2 LFQ P_D2	log 2 LFQ P_D3	log 2 LFQ S_A1	log 2 LFQ S_A2	log 2 LFQ S_A3	log 2 LFQ S_B1	log 2 LFQ S_B2	log 2 LFQ S_B3	log 2 LFQ S_C1	log 2 LFQ S_C2	log 2 LFQ S_C3	log 2 LFQ S_D1	log 2 LFQ S_D2	log 2 LFQ S_D3	T-test Significant LFQ P_B_LFQ P_A	T-test Significant LFQ P_C_LFQ P_A	T-test Significant LFQ P_D_LFQ P_A	T-test Significant LFQ S_B_LFQ S_A
A0A384K386	A0A384K386	Uncharacterized protein	BCIN_14g04580	2.56364e-05	0.0059917	5.00085	0.00137601	0.0344977	2.16878	0.000479368	0.0079093	2.98411	2.06142e-07	0.0397778	3.19163	0.00302185	0.0139858	1.53982	0.000238557	0.0177984	2.1032	26.4128	26.3125	25.7118	31.0469	31.1258	31.267	28.3587	28.0098	28.5748	29.0815	28.8367	29.4711	29.1406	29.1615	29.0466	32.2832	32.3585	32.2818	30.4386	30.3998	31.1298	31.0988	31.0137	31.5459	+	+	+	+
A0A384JEJ4	A0A384JEJ4	Bcyfh7	Bcyfh7	0.00964349	0.00636809	3.7653	0.0339478	0.0453512	2.59983	0.00523654	0.00710018	4.64277	0.00581811	0.0261189	1.24879	0.000503538	0.0182512	1.91272	0.000143817	0.017284	2.69729	22.7168	20.9829	23.7376	26.2598	26.3956	26.0777	24.8164	25.3841	25.0362	27.1426	27.5327	26.6902	24.6951	24.0892	24.4455	25.4392	25.9516	25.5854	26.4178	26.2104	26.3398	27.1111	26.9792	27.2313	+	+	+	+
A0A384JN60	A0A384JN60	Epimerase domain-containing protein	BCIN_07g05270	0.00200013	0.00524179	2.0845	0.00565674	0.0291886	1.81343	0.00226511	0.00711439	2.16781	0.000118698	0.0371282	2.30594	2.61468e-05	0.0304698	1.9476	8.00148e-05	0.0184556	2.8615	27.2464	26.4813	27.3521	29.0268	29.0041	29.3024	28.5723	29.2139	28.7339	28.9954	29.1007	29.4871	24.8633	24.654	24.936	26.9163	27.092	27.3628	26.751	26.7242	26.8209	27.6913	27.4101	27.9365	+	+	+	+
A0A384JUR6	A0A384JUR6	CENP-V/GFA domain-containing protein	BCIN_10g02660	1.98674e-05	0.00624645	7.64131	0.00654936	0.0290624	1.65348	1.42795e-05	0.0101359	7.61736	0.000139498	0.0365268	2.93735	0.000403351	0.01911	1.88377	3.91068e-06	0.0151648	2.98689	23.8179	23.5725	22.8442	30.9507	30.8664	31.3414	24.8968	25.3119	24.9865	31.0503	30.9038	31.1327	24.8223	24.6223	24.8832	27.5113	27.5356	28.0929	26.861	26.7608	26.3573	27.7083	27.8184	27.7617	+	+	+	+
A0A384JXC4	A0A384JXC4	Aldo	BCIN_11g04710	1.97072e-05	0.00626128	4.92635	0.000276875	0.0461156	2.50429	8.1558e-05	0.00841869	4.46269	1.63479e-06	0.0430435	3.11058	1.29795e-06	0.04312	1.9419	4.80505e-07	0.0322424	3.03813	26.1013	26.0948	25.4902	30.8096	30.9252	30.7304	28.308	28.4817	28.4094	30.4518	30.6167	30.0058	28.8507	28.9013	28.8435	31.8443	32.0066	32.0764	30.7771	30.7621	30.8821	31.844	31.8681	31.9979	+	+	+	+
A0A384JBU1	A0A384JBU1	Bcsis1	Bcsis1	0.00133216	0.00532016	2.87497	0.00468297	0.0310098	2.20579	0.00117381	0.00741645	2.91689	4.19521e-07	0.0377143	3.32965	3.57538e-06	0.0394054	2.10084	7.98413e-07	0.0252766	3.07629	25.6826	24.7817	25.9462	28.315	28.237	28.4834	27.838	27.8332	27.3567	28.3422	28.4162	28.4028	27.3134	27.3291	27.4339	30.6822	30.6246	30.7585	29.4679	29.5323	29.3787	30.4391	30.3552	30.511	+	+	+	+
A0A384JX26	A0A384JX26	Bchsp78	Bchsp78	6.1997e-06	0.00720833	6.08178	0.00063009	0.0390429	2.09658	8.4587e-06	0.0100843	5.49546	1.15924e-06	0.0390769	3.9715	2.06598e-05	0.0321986	2.21816	3.35633e-06	0.0141429	3.91642	28.3533	28.1785	27.7201	34.0844	34.171	34.2418	30.3854	30.1166	30.0397	33.5933	33.5426	33.6023	28.0096	27.9142	27.7464	31.8	31.9076	31.877	30.1953	30.1288	30.0005	31.9532	31.7576	31.7085	+	+	+	+
A0A384K3L1	A0A384K3L1	Uncharacterized protein	BCIN_15g00100	1.68173e-05	0.00628713	5.66973	0.000679432	0.0387186	2.16207	2.3622e-05	0.00996143	5.12963	0.0116444	0.0301161	3.11019	0.000194615	0.0227403	3.19286	3.68294e-05	0.0196135	4.10155	25.1988	25.0084	24.4598	30.43	30.6752	30.571	26.9697	27.0416	27.142	29.9154	30.1199	30.0206	24.5842	24.4569	24.7499	28.2425	28.5616	26.3175	27.6702	28.2308	27.4686	28.7585	28.9877	28.3495	+	+	+	+
A0A384JVJ6	A0A384JVJ6	Bchsp104	Bchsp104	9.27206e-07	0.00502778	5.575	0.000834251	0.0362645	1.15963	1.1546e-05	0.0103724	3.42757	1.05066e-07	0.0476923	5.70355	6.94164e-05	0.0265	1.42495	3.54587e-06	0.0133483	4.3063	27.8427	27.811	28.1455	33.4895	33.5657	33.469	28.9853	29.2286	29.0642	31.3188	31.4986	31.2646	29.2122	29.075	29.0588	34.7463	34.8983	34.812	30.6369	30.5747	30.4092	33.4254	33.6088	33.2306	+	+	+	+
A0A384J6V0	A0A384J6V0	SHSP domain-containing protein	BCIN_01g09530	1.34072e-05	0.00577428	11.3191	0.0019316	0.0324252	3.21651	1.03755e-05	0.00985714	11.1755	2.06289e-06	0.04176	14.8782	1.91046e-05	0.0323504	8.82126	3.51248e-06	0.0135	14.3545	25.4605	24.2811	25.4722	36.0599	36.7205	36.3907	28.0773	28.0921	28.694	36.0712	36.3929	36.2762	20.3216	21.1645	20.0286	35.4777	35.1468	35.5247	29.4246	29.53	29.0238	34.5693	35.2561	34.7528	+	+	+	+
A0A384JRQ2	A0A384JRQ2	Uncharacterized protein	BCIN_09g01400	0.962919	0.977745	0.00831159	0.00172644	0.0335207	1.21295	0.0246428	0.012931	0.59877	2.59648e-06	0.0422308	1.31134	2.31068e-06	0.0406349	1.23604	2.84226e-06	0.0152308	1.69261	28.8114	29.3506	28.9598	29.1461	29.0062	28.9943	30.2297	30.2288	30.302	29.6888	29.5261	29.7031	31.413	31.3364	31.3103	32.6893	32.6618	32.6426	32.5901	32.5891	32.5887	32.9911	33.0443	33.1021		+	+	+
A0A384JCE1	A0A384JCE1	Bcdoa1	Bcdoa1	0.40103	0.316614	-0.922266	0.0338223	0.0453032	2.16187	0.991102	0.993713	-0.0160446	0.0100742	0.0291139	1.98916	0.0330801	0.0321368	1.42949	0.0135003	0.0170106	1.87873	20.4723	22.4133	20.9748	20.001	19.2114	21.8811	22.9723	23.2294	24.1443	23.5381	19.3522	20.9219	26.461	26.428	27.7424	28.8588	28.8937	28.8464	28.2402	28.5288	28.1508	28.7884	28.9203	28.559		+		+
A0A384J901	A0A384J901	Nucleotide exchange factor SIL1	BCIN_02g03430	0.0044942	0.00552959	-0.896102	0.000231152	0.0472885	1.68702	0.00169758	0.00711076	1.21641	0.0017843	0.0256466	1.35635	0.00195302	0.0144078	1.5164	9.36644e-05	0.0186277	3.02036	29.2676	29.2678	28.9585	28.1586	28.1458	28.5012	30.7192	30.8225	31.0133	30.4153	30.1487	30.5792	25.7105	25.2576	25.1419	26.7304	26.6211	26.8275	27.0679	26.9274	26.6638	28.4232	28.238	28.5098	+	+	+	+
A0A384JUH7	A0A384JUH7	Uncharacterized protein	BCIN_10g02060	0.000119742	0.00654682	1.51122	0.000113788	0.0592624	1.21212	0.00108747	0.00747027	0.942972	7.45732e-05	0.040975	1.52623	3.23185e-05	0.0313247	1.55717	1.65564e-05	0.0213077	1.69576	26.2927	26.5076	26.5109	28.0787	27.9349	27.8313	27.5831	27.706	27.6585	27.2804	27.3094	27.5503	28.0418	27.8248	28.0196	29.394	29.4721	29.5988	29.5001	29.5787	29.4789	29.6445	29.6596	29.6694	+	+	+	+
A0A384K7Y0	A0A384K7Y0	Aldo	BCIN_16g04040	0.00274559	0.00512337	5.03352	0.0686292	0.0704582	1.85083	0.00392733	0.00707692	4.47645	0.000682623	0.0292368	2.02755	0.000120811	0.0242957	1.73508	0.0012114	0.0125812	1.92045	21.5997	24.0605	23.4634	27.7062	28.2827	28.2353	24.6888	24.9912	24.9961	27.3253	27.5431	27.6846	23.903	24.1784	24.124	26.0016	26.4725	25.8139	25.6819	25.7707	25.958	26.2034	26.2121	25.5512	+		+	+
A0A384JRG1	A0A384JRG1	ATPase GET3	Bcget3	8.05339e-05	0.00603636	2.43704	0.0441804	0.051782	0.803808	0.00013242	0.0085312	1.37853	6.41941e-05	0.0425946	2.13215	0.000341331	0.0198404	1.09061	5.90931e-06	0.0192222	1.96579	27.5258	27.6763	27.3793	30.0375	29.7276	30.1276	27.9106	28.2652	28.8171	28.8388	28.8967	28.9815	28.2957	28.4995	28.393	30.436	30.4061	30.7427	29.6226	29.4767	29.3608	30.3435	30.3411	30.4011	+		+	+
A0A384JTV2	A0A384JTV2	Mediator of RNA polymerase II transcription subunit 11	MED11	4.47279e-07	0.00629565	5.66323	NaN	1	0	0.117103	0.0595444	3.47262	0.00424835	0.0249335	1.70527	0.00229999	0.0143285	1.10008	0.000144919	0.0175262	2.19015	18	18	18	23.5361	23.6077	23.8458	18	18	18	18	22.9494	23.4685	23.362	22.8797	23.3141	24.3958	25.1186	25.1572	24.2123	24.3594	24.2843	25.3356	25.3853	25.4053	+			+
A0A384K390	A0A384K390	Uncharacterized protein	BCIN_14g04530	0.00434076	0.00543537	2.08797	0.0936089	0.0934477	0.785947	0.160954	0.0937344	0.689456	5.14718e-05	0.046229	3.50212	0.00287634	0.0137054	1.47095	0.000480664	0.0150945	2.39362	25.142	26.2571	25.2493	27.6479	27.545	27.7194	26.293	26.2774	26.4359	26.4591	26.3904	25.8673	26.6227	26.812	27.2524	30.4303	30.4419	30.3212	28.112	28.4797	28.5083	29.3174	29.0438	29.5068	+			+
A0A384JN95	A0A384JN95	Uncharacterized protein	BCIN_07g04950	0.0579347	0.016678	5.47048	0.0661599	0.0676414	5.20444	0.0391999	0.0169318	6.26527	0.00707263	0.0255869	1.07971	0.000159036	0.0230207	2.27541	0.000266296	0.0173598	2.46672	24.7161	18	23.5727	27.4006	27.5667	27.7329	27.254	27.3305	27.3175	28.2538	28.4145	28.4162	26.775	26.7174	27.1263	27.8882	27.6962	28.2735	29.1981	28.9488	29.2981	29.1662	29.1966	29.6562	+		+	+
A0A384JSV9	A0A384JSV9	Bcdcd1	Bcdcd1	0.0987875	0.0301466	3.05324	0.189319	0.202433	2.25466	0.129591	0.0733168	2.77438	0.0226177	0.0402324	1.09468	0.00371038	0.0144823	2.54905	0.00324445	0.0136042	2.47141	18	21.7508	22.6255	23.6706	23.7585	24.107	23.3399	22.8078	22.9926	23.4956	23.0313	24.1726	23.0119	22.0074	22.4699	23.6804	23.4139	23.6791	24.4559	25.462	25.2185	24.7357	25.4944	24.6734	+			+
A0A384JAA8	A0A384JAA8	ANK	BCIN_02g07680	0.0469687	0.0136822	3.44202	0.0559416	0.0617884	3.27246	0.0160823	0.010839	4.73503	1.96429e-06	0.0426122	1.85297	6.22759e-06	0.0379535	2.14774	5.25751e-05	0.0185913	2.68768	18	21.5313	18	22.1987	23.1815	22.4772	23.0507	22.4435	21.8545	23.683	24.0105	24.0429	24.2196	24.1016	24.145	26.0525	25.9567	26.0159	26.243	26.2445	26.4219	26.7135	27.1284	26.6874	+		+	+
A0A384JI78	A0A384JI78	PKS	BCIN_05g06280	0.00744059	0.00593756	9.63498	0.948703	0.969038	0.173845	0.00883668	0.00782413	9.21498	0.000170831	0.0328421	2.62221	0.000760112	0.0162548	1.07987	1.9877e-05	0.0215714	2.89851	18	20.7832	24.6304	30.7313	30.9024	30.6849	23.1486	18	22.7866	30.3121	30.7014	30.045	26.6962	26.4067	26.6454	29.0367	29.0304	29.5478	27.5352	27.6568	27.7958	29.5569	29.3094	29.5775	+		+	+
A0A384J8L0	A0A384J8L0	Epimerase domain-containing protein	BCIN_02g02940	0.0232441	0.00884606	3.81771	0.492235	0.606879	0.794607	0.206285	0.124174	1.86811	0.000238553	0.0307137	2.96715	0.000594387	0.0170464	2.2332	0.000325527	0.0164055	3.00306	18	21.1363	18	22.8277	22.508	23.2536	19.9389	19.5997	19.9815	19.5813	21.5855	21.5738	23.5483	24.3031	23.9096	26.791	27.0793	26.792	26.2659	26.0523	26.1424	26.8247	27.2061	26.7393	+			+
A0A384JAU3	A0A384JAU3	Oxidored	BCIN_02g07090	0.000156537	0.00639348	2.67994	8.07017e-05	0.0595238	-2.23236	0.778832	0.863555	-0.0680784	0.00391506	0.0250167	6.26213	0.0413447	0.0375457	3.19964	0.0281861	0.0236374	3.30886	26.7919	26.6799	27.0243	29.3311	29.3646	29.8402	24.4859	24.7788	24.5345	26.879	26.3699	27.043	18	20.9021	18	24.7603	24.907	26.0212	22.6266	21.2108	22.6635	22.2025	22.6134	22.0128	+	+		+
A0A384JRP7	A0A384JRP7	NmrA domain-containing protein	BCIN_09g00910	0.0513333	0.0149183	3.97733	0.909903	0.945356	0.269378	0.0727385	0.0295749	3.49684	3.09337e-05	0.0456147	4.40637	0.00144231	0.0153898	3.68342	3.27392e-06	0.0143133	4.43487	18	18	22.3212	23.3095	23.6688	23.2748	18	23.1293	18	23.1621	22.8154	22.8342	18	18	18	22.0338	22.4219	22.7634	20.9857	22.5802	21.4844	22.3273	22.6758	22.3015	+		+	+
A0A384JXW5	A0A384JXW5	Bcgcn2	Bcgcn2	0.104377	0.0327443	3.81243	0.373901	0.45041	-1.82021	0.0908127	0.0385402	4.16294	5.39813e-05	0.0451095	4.23003	2.34202e-05	0.0310959	4.28011	4.92273e-06	0.0162062	5.83712	23.4606	18	18	23.6983	23.545	23.6547	18	18	18	24.1585	24.6735	23.1174	18	18	18	22.474	22.4515	21.7645	22.5099	21.9012	22.4292	23.5122	23.8826	24.1166	+		+	+
A0A384K055	A0A384K055	Uncharacterized protein	BCIN_12g05530	1.80261e-06	0.00527273	6.12452	0.119198	0.135276	3.54742	5.97479e-05	0.00877207	6.63307	9.72537e-05	0.0382951	6.00953	4.48023e-06	0.0369114	5.93237	1.93928e-05	0.0223704	6.24275	18	18	18	24.12	24.3753	23.8782	23.7901	22.8521	18	24.8962	25.1089	23.894	18	18	18	23.4069	23.8988	24.7229	24.2797	23.7909	23.7265	24.6964	24.2549	23.777	+		+	+
A0A384JDV8	A0A384JDV8	Bczim17	Bczim17	0.0674047	0.0199564	4.82438	0.165623	0.182247	3.28047	0.0915637	0.0389445	4.31376	0.000167655	0.03328	5.995	5.98695e-06	0.0388571	6.93141	5.36496e-06	0.0163107	6.26678	23.1376	24.272	18	26.4173	26.5122	26.9533	25.31	25.1928	24.7482	26.1642	25.5912	26.5955	18	18	18	24.3656	23.1189	24.5005	24.632	25.359	24.8032	24.2762	24.5963	23.9279	+		+	+
A0A384K4V2	A0A384K4V2	tRNA	BCIN_15g03820	3.88748e-08	0.00426667	10.7051	7.35901e-07	0.0727619	6.71468	9.98122e-08	0.0148772	11.8063	0.0221376	0.0398441	5.90852	0.00864375	0.0168557	7.63794	0.00942754	0.0152378	7.45577	18	18	18	28.5275	28.7302	28.8574	24.9113	24.7521	24.4806	29.8507	30.0132	29.555	22.7706	18	18	25.0087	25.3232	26.1643	27.1274	27.2701	27.2869	26.9846	26.9516	27.2017	+	+	+	+
A0A384JYX0	A0A384JYX0	Bcopi10	Bcopi10	1.97769e-08	0.00673684	8.56943	NaN	1	0	2.86827e-08	0.0227879	6.57647	0.00880563	0.0275451	8.74072	0.0530354	0.0454392	4.99638	0.0134997	0.0170227	7.71566	18	18	18	26.4396	26.6339	26.6348	18	18	18	24.6478	24.6126	24.469	18	18	23.4869	28.4915	28.714	28.5035	24.6559	24.641	25.1791	27.589	27.562	27.4829	+		+	+
A0A384J809	A0A384J809	Uncharacterized protein	BCIN_01g11220	0.00105274	0.00539167	3.86713	0.0445501	0.0521074	1.19104	0.000389326	0.00802375	4.39602	0.00775819	0.026639	6.37995	0.00998036	0.0180134	5.92917	0.00376692	0.0135518	7.80712	24.3827	23.9567	25.2861	28.0694	28.8513	28.3062	25.9196	25.4897	25.7894	28.7828	29.0468	28.9839	18	18	21.8602	25.5264	25.7644	25.7091	25.2433	25.2481	25.1563	27.1216	26.9108	27.2492	+		+	+
A0A384JXW8	A0A384JXW8	Protein transport protein BOS1	Bcbos1	8.80546e-06	0.0064472	-1.54436	0.0015576	0.0329211	-0.371838	0.000129635	0.00858615	-1.52339	0.0113454	0.0297403	1.37334	0.0163055	0.021804	1.06695	0.00101929	0.0131707	2.39583	28.9556	29.0045	28.8945	27.4357	27.464	27.3218	28.5505	28.5362	28.6524	27.2505	27.5955	27.4384	23.2165	23.9345	23.3393	25.1634	24.4493	24.9977	24.3738	24.458	24.8595	26.0434	25.5525	26.0819	+	+	+	+
A0A384JMQ6;A0A384JM20	A0A384JMQ6;A0A384JM20	Bcpmr1	Bcpmr1	8.39152e-05	0.00609682	-3.06313	0.0700062	0.0712969	-0.432582	0.000130301	0.00855859	-3.47957	0.0117036	0.0303502	1.3169	0.0500178	0.0430017	1.88889	0.000679653	0.0135513	2.56112	30.1676	30.249	29.8427	27.2199	27.1022	26.7478	29.8386	29.4156	29.7074	26.8501	26.2	26.7705	20.4538	21.1169	20.4069	22.122	22.2118	21.5945	23.8136	21.7421	22.0885	23.4044	23.3127	22.9438	+		+	+
A0A384K6J0	A0A384K6J0	Protein transport protein SEC22	Bcsec22	0.00154507	0.005363	-1.91247	0.0632007	0.0665563	-0.476184	0.00295893	0.00715892	-1.4911	0.000580949	0.0283584	1.22474	0.00473396	0.0158066	1.69043	3.10545e-05	0.0203282	2.90719	28.9264	28.5655	28.4019	26.7255	26.378	27.053	28.2516	27.9473	28.2665	26.9489	26.99	27.4816	22.331	21.967	22.039	23.287	23.4442	23.2801	24.2772	23.3217	23.8094	25.0311	24.8693	25.1582	+		+	+
A0A384JXK8	A0A384JXK8	Uncharacterized protein	BCIN_11g05770	0.00142779	0.00526124	-1.96157	0.232242	0.246667	-0.266381	0.00336049	0.00720641	-1.22535	0.00658252	0.0258003	4.23522	0.00405556	0.0148915	5.23665	0.00549498	0.0140881	4.41142	29.9341	29.5856	29.478	28.0772	27.355	27.6808	29.1899	29.6376	29.371	28.7201	28.3156	28.286	18	18	20.265	23.4381	22.3909	23.1416	24.1417	23.1335	24.6998	23.7424	22.9446	22.8123	+		+	+
A0A384JDJ1	A0A384JDJ1	Uncharacterized protein	BCIN_03g07490	0.107054	0.0338087	-5.49513	0.0980139	0.0975509	0.40786	0.00131866	0.00732255	-1.43891	3.6467e-05	0.0456897	4.66929	0.00138593	0.0152687	6.66936	1.21394e-05	0.0193714	8.50533	28.5781	29.0404	28.5807	26.5382	18	25.1756	28.9825	29.0848	29.3555	27.2176	27.1854	27.4795	18	18	18	23.0384	22.239	22.7305	26.0812	23.1629	24.764	25.8978	26.6264	26.9917	+		+	+
A0A384K7K0	A0A384K7K0	Uncharacterized protein	BCIN_16g02790	0.0830678	0.0243176	-5.36203	0.000162309	0.0522807	2.2577	0.804613	0.882177	0.0636921	0.000190407	0.0323915	2.15193	0.000126322	0.0242759	2.37961	0.00112452	0.0127906	1.56296	25.9054	25.3987	25.7655	24.9835	18	18	27.9709	27.8262	28.0457	25.6977	25.4599	26.1031	25.7389	25.2312	25.68	27.7059	27.7512	27.6488	27.9784	27.8894	27.9212	27.3035	26.9899	27.0456	+	+		+
A0A384JKP1	A0A384JKP1	Uncharacterized protein	BCIN_06g05560	0.116887	0.0441285	-3.38867	0.045357	0.0524023	5.05294	0.63499	0.745557	1.54109	7.73651e-05	0.039494	2.04076	0.000929506	0.0158129	1.33122	7.92003e-05	0.0185992	2.45865	23.3067	22.8593	18	18	18	18	26.8932	25.5316	26.9	18	24.9643	25.8249	28.2246	27.8039	28.0446	30.0515	30.0987	30.045	29.5178	29.3433	29.2056	30.3722	30.6522	30.4246	+			+
A0A384K2L2	A0A384K2L2	Bcarf3	Bcarf3	0.000183183	0.00629457	-1.80197	0.0102283	0.0299366	0.346919	0.00860036	0.00781415	-0.769062	0.00991571	0.0291383	3.2147	0.0093316	0.0177338	3.41373	0.00530307	0.0142027	3.85257	28.4653	28.2522	28.2996	26.6241	26.3022	26.685	28.6222	28.759	28.6767	27.2777	27.7301	27.7021	22.8358	21.5795	20.4819	24.6796	24.7139	25.1478	25.462	25.0986	24.5777	25.6694	25.1577	25.6278	+	+	+	+
A0A384JZQ6	A0A384JZQ6	Ubiquitin carboxyl-terminal hydrolase	BCIN_12g06130	0.436489	0.374418	-1.24174	0.988585	0.992017	0.00893784	0.0312933	0.014235	-3.11854	0.00250891	0.025286	1.51816	0.00235468	0.0143087	1.39291	0.0015406	0.0129443	1.46435	22.698	22.1265	20.9697	18	22.0604	22.0086	21.6659	21.6273	22.5278	18	20.4386	18	25.5085	26.0654	25.4848	27.4381	27.0351	27.14	27.168	27.1324	26.9371	27.1487	27.1817	27.1214			+	+
A0A384K096;A0A384K0G0	A0A384K096;A0A384K0G0	Bchbs1	Bchbs1	0.371586	0.253851	2.51171	0.521801	0.643098	1.50415	0.47264	0.458391	1.75666	0.0277097	0.0447913	1.37979	0.0204199	0.024125	1.38064	0.00922819	0.0151298	1.7445	18	22.4805	18	24.0126	24.0031	18	21.8869	23.1061	18	23.2512	22.4993	18	24.0791	24.8329	25.306	26.1885	26.42	25.7489	26.312	26.0692	25.9788	26.3011	26.5175	26.633				+
A0A384K5K8	A0A384K5K8	Uncharacterized protein	BCIN_15g05440	NaN	1	0	0.373901	0.44813	2.35569	NaN	1	0	0.0167245	0.0347977	1.12261	0.00409639	0.0148437	1.66767	0.00282735	0.0128802	1.90137	18	18	18	18	18	18	18	18	25.0671	18	18	18	22.9203	23.6111	23.8334	24.6509	24.4372	24.6444	25.0097	25.2276	25.1305	25.2752	25.2484	25.5452				+
A0A384JXX8	A0A384JXX8	Mitochondrial import inner membrane translocase TIM40	Bcmia40	0.774479	0.879626	-0.0694809	0.808214	0.891382	-0.057778	0.233609	0.142905	0.540664	0.00844767	0.0273238	1.09868	0.00512932	0.015488	1.45391	0.00116165	0.012763	2.14867	29.5702	29.5538	30.2126	29.6468	29.6405	29.8408	29.8161	29.641	29.7061	30.1986	29.8376	30.9224	25.4121	25.4983	26.1102	26.7764	26.871	26.6691	26.8461	27.2357	27.3004	27.965	27.9554	27.5461				+
A0A384J751	A0A384J751	TUG-UBL1 domain-containing protein	BCIN_01g09340	0.432114	0.366182	-0.866398	0.366346	0.403224	-1.98706	0.241247	0.149145	-1.31265	0.00557974	0.026221	2.25938	0.0086167	0.0168997	1.57733	0.00109732	0.012866	2.29458	25.0947	22.0202	23.0466	21.7235	23.0937	22.7451	18	23.6612	22.5391	22.0279	21.565	22.6308	25.809	24.9336	25.3137	26.9604	27.8438	28.0303	26.7247	26.717	27.3466	27.6638	27.8134	27.4629				+
A0A384JFV1	A0A384JFV1	Bcrqc1	Bcrqc1	0.537617	0.604646	-0.726099	0.550495	0.680325	0.699373	0.833555	0.897752	-0.246333	0.012375	0.0309507	2.52338	0.0436193	0.0389721	1.76162	0.0114213	0.0159378	2.54005	23.0011	26.2309	26.1584	24.4423	24.0911	24.6787	25.5928	25.8118	26.0839	25.3567	24.4203	24.8744	24.6134	22.8554	24.4977	26.246	26.6418	26.6488	25.9191	25.998	25.3342	26.6484	26.3763	26.5619				+
A0A384JHN8	A0A384JHN8	CinA domain-containing protein	BCIN_05g04810	NaN	1	0	NaN	1	0	NaN	1	0	4.09574e-05	0.0473277	5.36522	3.33352e-08	0.0378667	5.6552	5.74052e-06	0.0194019	5.74203	18	18	18	18	18	18	18	18	18	18	18	18	18	18	18	23.1138	23.0665	23.9154	23.5585	23.7152	23.6919	23.4042	23.8039	24.018				+
A0A384JUV5	A0A384JUV5	Uncharacterized protein	BCIN_10g03830	NaN	1	0	0.373901	0.435472	1.84652	0.373901	0.293298	1.65389	2.1733e-07	0.0358	5.98319	2.6848e-06	0.038209	6.78194	8.19109e-06	0.0217479	6.33674	18	18	18	18	18	18	23.5395	18	18	18	22.9617	18	18	18	18	24.1277	23.9802	23.8417	24.5763	25.1313	24.6382	24.5518	24.5557	23.9027				+
A0A384JHP5	A0A384JHP5	Uncharacterized protein	BCIN_05g03010	0.125002	0.0530346	1.63743	0.373901	0.41368	0.0616023	0.373901	0.305312	0.995773	5.35822e-05	0.0457778	8.58275	0.00529634	0.0152742	4.24979	0.000147449	0.0173131	7.79149	18	18	18	20.0874	20.8249	18	18.1848	18	18	20.9873	18	18	18	19.5786	19.1007	27.4126	27.4141	27.6009	22.4201	22.6452	24.3634	27.2143	26.1912	26.6483				+
A0A384JRZ6	A0A384JRZ6	Uncharacterized protein	BCIN_09g02320	1.11704e-05	0.00583146	6.25117	0.0312279	0.043287	2.15219	1.70704e-05	0.0103804	5.49365	0.0243161	0.0424788	0.791115	0.00617929	0.0155783	1.30582	0.0172573	0.0184242	1.01886	23.1957	23.6978	23.0597	29.481	29.8176	29.4081	25.0374	26.7149	24.6575	28.6994	29.044	28.6908	27.5674	27.8289	27.0953	28.1587	28.3398	28.3664	28.6892	29.0488	28.671	28.6666	28.6587	28.2228	+	+	+	+
A0A384K6E3	A0A384K6E3	Phosphoenolpyruvate carboxykinase (ATP)	Bcpck1	0.0070613	0.00599427	1.32166	0.00233989	0.0323501	1.76461	0.00814452	0.00777511	1.36172	0.609989	0.750521	-0.0458679	1.33894e-05	0.0332174	1.52907	5.05868e-05	0.0185133	1.05426	27.2952	26.512	27.197	28.3634	28.4426	28.1633	28.7937	28.8739	28.6305	28.3769	28.5824	28.1301	29.5769	29.4727	29.5374	29.6099	29.4963	29.3432	31.127	31.0883	30.9588	30.5607	30.6759	30.5131	+	+	+
A0A384JLY8	A0A384JLY8	Bcdys1	Bcdys1	0.00257629	0.005088	2.0797	0.00044082	0.0427491	2.3978	4.37839e-05	0.00951376	3.17036	0.0222008	0.0398481	0.166202	6.5937e-05	0.0272871	1.10821	1.13862e-05	0.0197956	1.0897	22.2857	22.8156	22.7386	24.1845	25.0605	24.8339	25.0715	24.7211	25.2406	25.793	25.7663	25.7916	26.7669	26.745	26.6553	26.8848	26.9432	26.8376	27.8371	27.7334	27.9212	27.8529	27.8051	27.7782	+	+	+	+
A0A384JCN3	A0A384JCN3	Uncharacterized protein	BCIN_03g05840	0.000309987	0.00582749	1.49401	0.00079489	0.0367709	1.2951	0.000483237	0.00786471	2.18835	0.193634	0.224112	-1.36535	0.00341144	0.014268	1.71372	0.0181233	0.0189994	1.16288	27.6773	27.2459	27.4543	28.9186	29.0138	28.9272	28.8688	28.759	28.635	29.4098	29.5566	29.9761	26.2445	25.955	26.2327	23.11	25.1878	26.0384	27.383	27.9157	28.2746	26.7353	27.5811	27.6044	+	+	+
A0A384JEW7;A0A384JEY2	A0A384JEW7;A0A384JEY2	SET domain-containing protein	BCIN_04g02220	2.46865e-05	0.00587234	3.59914	0.000478266	0.0422254	4.13137	1.20197e-08	0.0241818	4.25876	0.177383	0.211442	0.214205	0.000456085	0.0185899	1.32029	0.000731545	0.0133942	1.18462	18	18	18	21.3907	21.9197	21.487	22.0114	21.5129	22.8699	22.2129	22.311	22.2524	24.0931	24.3546	24.0604	24.217	24.5352	24.3985	25.3587	25.6451	25.4652	25.5175	25.2253	25.3192	+	+	+
A0A384JU82	A0A384JU82	ATP	BCIN_10g01090	0.0663827	0.0197101	4.78552	0.0346577	0.0452125	5.97113	0.0904962	0.0384306	4.22866	0.000242335	0.0305937	-0.960818	0.00875835	0.0168908	1.04207	0.0431376	0.0341709	1.21183	18	18	23.6608	24.3629	24.3892	25.2653	26.2007	25.487	25.8865	24.6194	23.8229	23.9045	25.1505	25.1051	25.343	24.2534	24.2745	24.1881	26.6185	26.1942	25.912	27.226	25.9582	26.0497	+	+	+	+
A0A384JKV9	A0A384JKV9	Bcgar1	Bcgar1	0.00355218	0.00510027	3.07096	0.0296853	0.0430184	1.64712	0.00245451	0.007114	3.52432	0.0123592	0.0310158	0.423159	0.000283348	0.0203944	1.45163	0.000145325	0.0174724	1.28871	25.9413	25.9259	24.4551	28.4083	28.6731	28.4537	27.1907	27.1186	26.9543	29.1929	29.0517	28.6506	28.0296	27.8467	28.0396	28.4969	28.2488	28.4397	29.6162	29.2577	29.3968	29.1761	29.3911	29.2148	+	+	+	+
A0A384K2C9	A0A384K2C9	Oxidored	BCIN_14g00210	2.41125e-05	0.00597403	8.15954	0.000585742	0.0404516	3.58211	2.47516e-05	0.00985286	8.07923	0.000377106	0.0301892	0.980204	0.000301731	0.0201202	1.14762	0.000195588	0.0178726	1.31584	23.0155	21.8399	22.804	30.6561	30.6516	30.8304	26.1175	26.1623	26.126	30.6493	30.7106	30.5371	28.0028	27.7168	27.927	28.9022	28.8606	28.8243	29.0308	28.9472	29.1114	29.0976	29.2214	29.275	+	+	+	+
A0A384JZA4	A0A384JZA4	UDP-glucose 4-epimerase	Bcgal10	1.1437e-05	0.00579888	3.96827	0.00141858	0.0337345	1.13918	1.10301e-05	0.0105175	4.22231	0.000553898	0.0285782	0.729824	1.1463e-06	0.0458723	1.2871	1.49644e-05	0.0213333	1.39791	26.3088	26.4633	26.0369	30.0884	30.2663	30.3591	27.4297	27.2713	27.5255	30.6264	30.5373	30.3121	28.2459	28.2498	28.2749	28.8765	28.961	29.1224	29.5676	29.4933	29.5709	29.6851	29.5481	29.731	+	+	+	+
A0A384JYQ6	A0A384JYQ6	Spliceosomal protein DIB1	Bcdib1	0.00175629	0.00530279	7.66264	0.0270651	0.0412905	3.55025	0.00117058	0.00742301	8.6926	0.10745	0.114023	-0.54226	0.000318481	0.0197957	2.00851	0.00715188	0.0141457	1.49651	18	18	21.0757	26.452	26.8056	26.806	22.8041	22.2119	22.7105	27.5333	28.1861	27.4342	24.0556	24.3424	24.5582	23.8037	24.1399	23.3859	26.142	26.3871	26.4527	25.4728	25.6543	26.3186	+	+	+
A0A384J8C2	A0A384J8C2	Uncharacterized protein	BCIN_02g01010	4.80836e-05	0.00583305	2.93795	0.000590846	0.0399363	3.28136	1.44307e-06	0.00995683	6.24497	0.0463447	0.0597521	-4.06585	0.00092933	0.0158414	2.91282	0.0124344	0.016448	1.59012	22.5837	23.0028	22.6138	25.7973	25.6948	25.5221	25.4175	26.2172	26.4097	28.9798	28.9247	29.0308	24.9433	23.8791	24.6551	18	22.8154	20.4645	27.2348	27.415	27.5662	26.4534	25.9112	25.8833	+	+	+
A0A384JQN5	A0A384JQN5	Uncharacterized protein	BCIN_08g04430	0.00908346	0.00622894	4.31686	0.0275144	0.04169	3.086	0.00516678	0.00711726	5.25302	0.00436988	0.0248726	0.747636	0.00230078	0.0143097	1.5524	6.47285e-06	0.0185357	1.6287	20.7093	18	18	22.9936	23.4353	23.2309	22.152	22.0438	21.7714	23.8824	24.726	23.8599	22.9053	23.0518	23.0463	23.5663	23.7065	23.9735	24.7374	24.1164	24.8068	24.5867	24.6534	24.6494	+	+	+	+
A0A384JNJ2	A0A384JNJ2	3-isopropylmalate dehydratase	Bcleu1	7.59495e-05	0.0060578	4.28928	0.00134956	0.0348924	1.98149	0.000281072	0.00816976	3.41121	1.93144e-05	0.0525393	1.84594	0.000156408	0.0235901	1.22912	1.13863e-05	0.0196522	1.88107	26.8082	26.0659	26.7915	30.9434	30.9034	30.6867	28.4531	28.5465	28.6104	30.0963	30.1299	29.673	29.3383	29.1827	29.3554	31.0601	31.1074	31.2467	30.3828	30.5801	30.6009	31.1495	31.1128	31.2573	+	+	+	+
A0A384K570	A0A384K570	4-hydroxyphenylpyruvate dioxygenase	BCIN_15g03370	0.0183962	0.00787934	6.59414	0.02855	0.0421272	5.77288	0.0134765	0.00946955	7.28595	0.663624	0.795517	0.175006	0.00377344	0.0147311	2.20252	0.00544675	0.01419	2.05029	23.1433	18	18	26.3738	26.3601	26.1917	25.183	25.7726	25.5063	27.0008	27.353	26.6473	25.878	25.0926	26.333	25.855	25.8507	26.123	27.9052	27.97	28.0359	28.0084	27.7563	27.6897	+	+	+
A0A384K282	A0A384K282	Uncharacterized protein	BCIN_14g01360	0.012212	0.00657719	4.14696	0.0137846	0.0329335	4.00545	0.00474459	0.0071092	5.56449	0.939878	0.96294	-0.0284532	8.42385e-05	0.0254054	3.03258	0.000332411	0.0163303	2.51593	25.3119	22.158	24.5837	28.2578	28.1335	28.1031	28.1495	27.9668	27.9536	29.5894	29.9701	29.1875	26.7881	27.124	27.4019	27.106	26.5305	27.5921	30.0477	30.2466	30.1174	29.4613	29.523	29.8775	+	+	+
A0A384JDY4	A0A384JDY4	Uncharacterized protein	BCIN_04g00180	0.00125684	0.00537683	3.69992	0.00139812	0.0341119	2.10781	0.00130179	0.00737907	4.46635	0.249757	0.282398	0.286946	4.09206e-06	0.0378701	2.76625	9.23885e-06	0.020704	2.64766	20.4488	19.7436	20.5598	23.5445	24.7057	23.6017	22.3436	22.2312	22.5008	25.699	24.3137	24.1385	22.3764	22.5464	22.6451	22.7387	22.507	23.1831	25.2881	25.3125	25.2661	25.1517	25.0932	25.2661	+	+	+
A0A384JYG0	A0A384JYG0	NmrA domain-containing protein	BCIN_12g00030	0.00112498	0.00546877	7.09197	0.0171366	0.0341497	4.14666	0.000324391	0.00854109	9.76535	0.218226	0.246498	0.192244	2.38968e-07	0.029037	2.82873	9.46594e-06	0.020378	2.73954	18	18	20.5354	25.7736	26.0597	25.9781	23.0035	24.0818	21.8901	28.6162	28.7236	28.4916	24.8853	24.856	24.8097	24.959	24.8713	25.2973	27.709	27.6124	27.7157	27.6814	27.6878	27.4003	+	+	+
A0A384JKM2	A0A384JKM2	Pirin domain-containing protein	BCIN_06g05110	0.0228693	0.0088496	1.66383	0.0159989	0.033212	1.94475	0.00373346	0.00708371	2.79554	0.764238	0.866188	0.805946	0.0560436	0.047392	4.18719	0.0686453	0.0482993	3.8908	24.2524	24.0093	22.7655	25.3801	25.2463	25.3922	25.577	25.3814	25.9031	26.508	26.4363	26.4694	22.2811	23.0485	18	18	23.8183	23.9291	25.2971	25.2965	25.2976	25.046	24.8469	25.1091	+	+	+
A0A384JAW8	A0A384JAW8	N-acetyltransferase domain-containing protein	BCIN_02g08350	0.00387766	0.00528617	6.82414	0.0321804	0.0438879	4.31416	0.00175938	0.00700471	8.36548	0.373901	0.464459	-1.70336	0.0302977	0.0305556	5.63573	0.0548402	0.0401094	4.65599	21.3778	18	18	25.7272	25.8673	26.2557	24.8076	22.3457	23.167	27.4939	27.5827	27.3976	18	18	23.1101	18	18	18	24.9667	25.4243	25.6263	24.6585	23.7223	24.6973	+	+	+
A0A384JYK1	A0A384JYK1	MaoC-like domain-containing protein	BCIN_11g06000	0.0596178	0.0171231	1.34952	0.000732406	0.0375793	5.38174	0.00186398	0.00697452	3.53794	0.760034	0.864073	0.761158	0.0339959	0.0328686	5.98208	0.0550868	0.0404426	5.08692	23.271	24.8169	24.1103	25.4929	25.8248	24.929	28.7268	29.7201	29.8965	27.8086	27.7713	27.2321	23.6675	18	18	22.5	18	21.451	25.8814	25.7956	25.9368	24.8235	24.7993	25.3055	+	+	+
A0A384K5M6	A0A384K5M6	Mannitol-1-phosphate 5-dehydrogenase	CND9	0.000690407	0.00535073	5.78409	0.0261155	0.0405507	2.63686	0.000274491	0.0082243	7.36595	0.0882233	0.0966632	3.04594	0.0368524	0.0354035	4.12755	0.0175783	0.0187025	5.23017	22.9884	22.401	24.4493	28.9991	29.0681	29.1237	26.1546	25.0228	26.572	30.5415	30.6225	30.7726	26.5128	22.1506	25.6743	27.7197	27.4771	28.2787	28.7789	28.872	29.0694	29.9948	29.8067	30.2266	+	+	+
A0A384J4N0;A0A384J4N7	A0A384J4N0;A0A384J4N7	Inositol oxygenase	BCIN_01g02510	0.000355758	0.0056303	6.49668	0.0138415	0.0328953	3.86343	7.15104e-07	0.00992593	9.50554	0.116285	0.131418	1.49578	2.01153e-05	0.0318849	4.37817	4.26435e-05	0.0196432	5.82645	18	18	18	24.4048	23.5455	25.5398	22.6066	22.9548	20.0289	27.7302	27.6295	27.1569	18	18	18	20.2899	20.1975	18	22.7262	22.327	22.0813	24.3458	23.2991	23.8345	+	+	+
A0A384JIJ0	A0A384JIJ0	Bcap5	Bcap5	0.0776227	0.0227138	-1.87464	0.000616894	0.039352	1.6066	0.0228835	0.0124996	-1.5153	0.0257485	0.0433817	-0.758916	9.55867e-06	0.0349903	2.51679	0.000419511	0.0151632	1.31583	25.1798	25.2546	25.5772	24.5296	21.9323	23.9258	26.7822	27.1552	26.894	23.8769	23.0969	24.4919	25.1803	24.9996	25.2488	24.018	24.4024	24.7315	27.618	27.7593	27.6017	26.2823	26.4778	26.616	+	+	+	+
A0A384JN16	A0A384JN16	3-phytase	BCIN_07g04290	0.0355741	0.0114961	-4.26232	0.00325136	0.0319347	1.33769	0.00570235	0.00720047	-1.22546	0.325017	0.362851	-2.39059	0.0416893	0.0378338	1.39964	0.0703062	0.0495019	1.50479	25.0234	25.1083	24.5976	18	21.4493	22.493	26.0066	26.4983	26.2374	23.5106	24.0102	23.5321	22.684	23.1122	21.6363	18	24.2607	18	23.7649	24.227	23.6395	24.2167	23.1493	24.5808	+	+	+
A0A384JGN5	A0A384JGN5	Uncharacterized protein	BCIN_04g06680	2.32669e-05	0.00576805	-6.14356	0.00324866	0.0319869	1.28155	8.67736e-05	0.008234	-4.72462	0.818285	0.897762	0.29583	0.0112839	0.018559	3.17688	0.0166276	0.0183531	3.1221	27.8557	27.3507	27.6008	21.6127	21.7599	21.0038	29.0872	28.6106	28.954	22.5983	22.6492	23.3857	20.0756	18	18	18	20.9631	18	21.7554	21.6318	22.2191	21.2116	21.7238	22.5065	+	+	+
A0A384JX57	A0A384JX57	Bcerg2	Bcerg2	0.000395482	0.00545328	-3.33769	0.00956435	0.0303654	1.2413	0.00762053	0.00776575	-2.09925	0.400379	0.508137	-1.23183	0.0228297	0.0266177	4.04528	0.00527716	0.0142679	5.80137	29.1217	29.9429	29.2125	26.3945	25.859	26.0106	30.7522	30.6909	30.558	27.5685	27.7416	26.6694	18	21.3495	20.7645	18	20.4185	18	24.902	23.9774	23.3705	25.7717	26.2137	25.5328	+	+	+
A0A384J6E3	A0A384J6E3	Carboxypeptidase	BCIN_01g06210	1.55811e-05	0.00612594	-7.31682	0.000525291	0.0414384	3.07556	0.0726677	0.0295233	0.72567	0.0103309	0.0291307	-1.70748	3.17268e-06	0.0405	3.21953	0.00368778	0.0134949	1.46701	25.5089	24.7386	25.703	18	18	18	28.2642	28.4177	28.4953	25.952	26.1437	26.0318	24.4261	24.5074	24.6839	23.5162	22.7166	22.2621	27.6829	27.765	27.8281	26.2564	26.2127	25.5493	+	+	+	+
A0A384K4U0	A0A384K4U0	Peptidase S53 domain-containing protein	BCIN_15g03150	3.80522e-05	0.00564791	-5.72047	0.00020975	0.0472438	2.9782	0.815562	0.887867	0.0729847	0.00325126	0.0246264	-1.84677	0.000139098	0.0236044	3.46897	0.000850693	0.0132382	2.64645	27.7867	28.5684	28.1459	22.5191	22.7141	22.1065	31.1081	31.084	31.2436	28.033	28.6125	28.0745	26.1799	25.5812	26.3846	24.4019	24.3335	23.8699	29.5695	29.4742	29.5088	28.3565	28.8798	28.8486	+	+		+
A0A384K566	A0A384K566	Bcser8	Bcser8	0.00172037	0.00524301	-3.87108	0.000362326	0.0443294	2.56245	0.752584	0.845989	0.0958481	0.00891879	0.0276393	-1.22283	5.09721e-05	0.0276757	3.77406	0.000183639	0.017427	3.07184	26.8464	27.5984	27.0577	23.4285	24.0322	22.4284	29.7025	29.6652	29.822	27.5769	27.239	26.9741	25.7923	25.2042	25.805	24.1356	24.6894	24.3079	29.3901	29.2787	29.4548	28.4489	28.8495	28.7185	+	+		+
A0A384J964	A0A384J964	Ribulose-phosphate 3-epimerase	Bcrpe1	0.0118455	0.00655154	-1.4937	0.00294713	0.0318516	2.08984	0.325762	0.22603	0.449467	0.0275466	0.0448	0.90763	0.00277115	0.0138054	1.2348	0.00493335	0.0141886	1.03936	24.944	24.4883	23.9137	22.9007	22.6999	23.2643	26.2931	26.702	26.6204	25.217	25.1143	24.3631	27.6414	28.1266	27.8156	29.1378	28.8137	28.355	29.0728	28.8954	29.3198	28.9723	28.6687	29.0606	+	+		+
A0A384K2C4	A0A384K2C4	Cytochrome b5 heme-binding domain-containing protein	BCIN_14g01530	0.000186375	0.00625303	-1.0481	0.000281597	0.0461322	2.60954	0.0131471	0.00942222	0.531403	0.98459	0.989102	0.00420443	0.00053292	0.0179955	1.18482	0.00185326	0.0128596	1.34169	28.3753	28.2368	28.1697	27.1219	27.2184	27.2973	30.4503	31.0749	31.0852	28.7868	28.984	28.6053	25.5621	25.2204	25.3724	25.2654	25.7423	25.1598	26.4498	26.6	26.6595	26.7466	26.4499	26.9835	+	+	+
A0A384J777	A0A384J777	Glucosidase 2 subunit beta	Bcgtb1	2.05106e-05	0.00614452	-2.39915	0.000559935	0.04112	1.10587	0.00103161	0.00746935	-0.79508	0.102401	0.109831	0.135167	0.011206	0.0186191	1.01331	0.000395786	0.0155871	1.39867	31.8633	31.8506	31.6042	29.4054	29.2574	29.4578	32.8176	32.7973	33.0209	31.0525	30.9617	30.9186	26.73	26.8789	26.8683	26.9367	26.9025	27.0434	28.1366	27.9765	27.4041	28.4377	28.2071	28.0284	+	+	+
A0A384JBN5	A0A384JBN5	Bclhs1	Bclhs1	7.24459e-05	0.00606815	-1.7775	0.00029192	0.0449442	1.36464	0.194448	0.115756	-0.136735	0.506632	0.637296	0.054554	0.000384357	0.0194504	1.11924	1.07712e-05	0.020391	1.43176	34.0854	34.1367	33.8736	32.2369	32.1463	32.38	35.2589	35.3862	35.5444	33.947	33.8283	33.9102	30.1715	30.0884	30.0241	30.2673	30.1202	30.0602	31.3598	31.2383	31.0436	31.5863	31.5073	31.4856	+	+
A0A384JID3	A0A384JID3	Probable Xaa-Pro aminopeptidase P	BCIN_05g05850	0.11404	0.0372575	-4.26905	0.00448427	0.0310558	1.56044	0.295961	0.19449	-2.40362	0.86881	0.926378	-0.111683	0.0111614	0.0185617	1.67754	0.01668	0.0183287	1.46642	24.7271	23.9399	24.4556	18	18	24.3155	26.1195	26.0269	25.6576	24.128	23.7838	18	24.25	23.5156	24.7759	24.6348	23.0333	24.5384	26.0327	25.7996	25.7418	25.663	25.7413	25.5365	+	+
A0A384J7Z9	A0A384J7Z9	Probable alpha/beta-glucosidase agdC	Bcrot2	1.1741e-05	0.00571901	-2.54833	0.000276475	0.0463214	1.14478	0.00175729	0.00701021	-0.824593	0.216282	0.244789	0.367173	0.00191121	0.0145501	1.25215	0.000200033	0.0176284	1.47927	32.9336	32.9514	32.8885	30.4118	30.1991	30.5177	33.9445	34.011	34.2524	32.2324	31.8827	32.1846	27.7456	27.464	27.6767	28.0067	28.3984	27.5828	29.1707	28.8048	28.6673	29.2251	29.1322	28.9669	+	+	+
A0A384JAC6	A0A384JAC6	Cytochrome b5 heme-binding domain-containing protein	BCIN_02g07220	0.000122912	0.0064901	-2.20991	0.000502975	0.0417241	2.00394	0.526869	0.576029	-0.288759	0.0266257	0.0441012	-0.970352	0.000733855	0.0160234	1.90869	0.00191095	0.0128829	1.65719	29.0394	29.2972	29.2891	27.1354	27.1087	26.7519	30.9236	31.5292	31.1846	29.3912	29.2619	28.1063	25.454	24.9029	25.5423	24.6183	23.9442	24.4257	27.2693	27.1267	27.2293	26.7439	27.0167	27.1102	+	+		+
A0A384J9E5;REV__A0A384JYF6	A0A384J9E5	Bckre5	Bckre5	8.55671e-05	0.00603836	-2.47287	0.0014289	0.0337231	1.17409	0.00559494	0.00725163	-0.735153	0.0074684	0.0261516	0.599566	0.00133847	0.0150677	1.46858	0.000455918	0.0150788	1.6604	31.8318	31.7901	31.422	29.2958	29.0483	29.2812	32.8844	32.7153	32.9664	31.0208	30.9048	30.9129	26.9593	26.7966	26.9728	27.6668	27.5519	27.3086	28.6959	28.347	28.0915	28.7466	28.6847	28.2786	+	+	+	+
A0A384JIZ5	A0A384JIZ5	Bctpp2	Bctpp2	0.000758905	0.00520687	-1.55881	0.00110549	0.0355381	1.54445	0.102763	0.0451092	0.321386	0.00165803	0.0258354	-0.624472	8.86497e-05	0.0256	2.52212	2.12952e-05	0.0215402	1.75486	27.597	27.5022	27.969	25.9755	26.1291	26.2872	29.0656	29.1779	29.4581	27.9902	27.9285	28.1137	27.1194	26.9968	27.2334	26.5088	26.4039	26.5635	29.555	29.4459	29.9151	28.8333	28.9397	28.8413	+	+	+	+
A0A384K0D3	A0A384K0D3	Endoplasmic reticulum chaperone BiP	Bckar2	0.000262305	0.00574603	-1.48165	0.000312346	0.0436898	1.27853	0.553624	0.631612	0.0864423	0.000410327	0.0299608	0.747083	0.000289451	0.0201111	1.30956	1.44873e-05	0.0206174	1.94361	36.3338	36.3998	36.1533	34.8434	34.6332	34.9654	37.4728	37.5141	37.7355	36.3982	36.181	36.5671	32.1851	32.0374	31.973	32.8496	32.8306	32.7565	33.5366	33.3653	33.2223	34.0876	34.0044	33.9344	+	+		+
A0A384J4H3	A0A384J4H3	Bcsss1	Bcsss1	0.00114176	0.00545007	-1.36434	0.000580684	0.0405342	1.04489	0.0324234	0.0147915	-0.336335	0.14632	0.18221	0.646273	0.0193818	0.0236841	1.38484	0.00275697	0.0129305	2.2501	29.7267	29.8243	29.6475	28.4065	28.0815	28.6175	30.677	30.6944	30.9618	29.5451	29.2304	29.414	25.5539	26.0322	24.8938	26.4156	25.9465	26.0565	26.9522	27.1078	26.5745	27.915	27.6984	27.6168	+	+	+
A0A384JWH7	A0A384JWH7	Phosphatidyl-N-methylethanolamine N-methyltransferase	Bcopi3	0.000813911	0.00520971	-1.75321	0.000317334	0.042988	1.5549	0.729724	0.829158	-0.0648448	0.542186	0.681746	-0.22787	0.00668639	0.0154842	1.79145	0.00119221	0.0126171	2.51042	28.8706	29.3224	29.1657	27.3449	27.1347	27.6194	30.6317	30.7027	30.6889	29.0974	28.8389	29.2279	23.639	23.6632	24.5286	23.3601	23.8807	23.9063	26.1064	25.5809	25.5178	26.5802	26.2867	26.4951	+	+
A0A384JIR4	A0A384JIR4	Thioredoxin domain-containing protein	BCIN_05g08370	0.00187994	0.00528789	-1.60018	0.000330449	0.0431339	1.52528	0.0639944	0.0258214	0.401098	0.00112516	0.0265948	0.935907	0.00167289	0.0150379	1.5781	1.54851e-05	0.0218684	2.6851	31.7753	31.9565	31.6459	30.13	29.8812	30.5659	33.1501	33.3142	33.4893	32.196	31.9678	32.4172	27.183	27.4888	27.4371	28.3634	28.185	28.3683	29.2603	28.9704	28.6126	30.1138	29.9509	30.0995	+	+	+	+
A0A384J507	A0A384J507	Uncharacterized protein	BCIN_01g03160	3.3642e-06	0.00626009	-2.71119	0.000302171	0.0438159	2.232	0.0277548	0.0133834	-0.147298	0.326327	0.363866	0.995982	0.00238579	0.0142348	3.5969	0.0051802	0.0140938	3.12218	27.3981	27.534	27.4131	24.6458	24.7142	24.8517	29.3199	29.9355	29.7858	27.3148	27.2961	27.2925	22.864	21.2918	21.3532	23.4017	21.3872	23.7079	25.3623	25.2898	25.6475	24.6449	25.4068	24.8237	+	+	+
A0A384J973	A0A384J973	Uncharacterized protein	BCIN_02g03330	0.00102586	0.00542179	-1.07247	0.000271644	0.0467387	1.38064	0.235367	0.144257	0.204728	0.373901	0.426647	-1.31229	0.05692	0.0481307	3.67256	0.0411435	0.0331187	3.93549	27.8544	27.8787	28.1014	26.7262	27.0578	26.833	29.2947	29.199	29.4827	28.3567	28.1636	27.9283	18	18	21.9369	18	18	18	23.7627	22.9664	22.2254	23.6149	23.0715	23.0569	+	+
A0A384JC30	A0A384JC30	Bcale1	Bcale1	0.000264591	0.00571767	-1.57504	0.00408512	0.0307221	1.48437	0.298438	0.196792	0.157307	0.373901	0.426938	-1.26952	0.0282108	0.030069	4.40063	0.0276722	0.0232667	4.32073	27.6761	27.8952	27.5469	26.2725	25.993	26.1276	28.9474	28.975	29.6488	28.0288	27.8037	27.7575	18	21.8086	18	18	18	18	24.276	23.5243	23.2101	23.7997	23.6325	23.3386	+	+
A0A384JVG1	A0A384JVG1	Uncharacterized protein	BCIN_10g03620	0.000971109	0.00506967	-1.91433	0.00401656	0.0303892	1.09523	0.00874303	0.00784095	-0.881534	0.373901	0.46298	0.964767	1.05558e-08	0.0344	4.90958	6.20571e-05	0.0184268	4.72912	27.5884	27.0348	27.3872	25.629	25.5076	25.1307	28.5991	28.2999	28.3971	26.6228	26.4187	26.3242	18	18	18	18	18	20.8943	22.9523	22.929	22.8474	23.2591	22.5504	22.3779	+	+	+
A0A384JA88	A0A384JA88	Carboxylic ester hydrolase	BCIN_02g08230	0.0272435	0.0100576	-4.9717	0.000984322	0.0346292	1.41864	0.0514258	0.0209498	-0.185323	0.373901	0.465095	-1.36049	0.0121811	0.0189228	5.94588	0.0245791	0.0220771	4.78315	24.4389	24.542	24.3148	18	22.3806	18	25.8954	26.0856	25.5706	24.2633	24.2164	24.26	18	22.0815	18	18	18	18	25.4816	25.03	25.4075	24.1859	24.0621	24.183	+	+	+
A0A384JV54	A0A384JV54	Uncharacterized protein	BCIN_10g04070	0.000241183	0.00585051	-1.61285	0.000307517	0.0444149	3.0685	0.000743217	0.0074337	1.11004	0.535077	0.67291	1.0181	0.0400835	0.0373563	4.46402	0.0375217	0.0301866	4.91941	26.7903	26.8143	26.4524	25.0655	25.1742	24.9788	29.3255	30.137	29.8	27.7712	27.7717	27.8442	18	22.248	18	19.5846	21.3195	20.3981	24.3766	22.9547	24.3087	22.8568	24.792	25.3574	+	+	+
A0A384JA89	A0A384JA89	Bcjem1	Bcjem1	0.000160449	0.00634913	-1.87496	0.000314552	0.043336	1.93674	0.176315	0.103748	0.24349	0.464553	0.581501	0.537482	0.00272062	0.0138898	4.38355	0.001437	0.0127126	5.05717	31.3244	31.5686	31.1502	29.4394	29.3871	29.5918	33.1396	33.2034	33.5104	31.6213	31.4304	31.722	24.3144	24.2474	22.3487	24.4216	23.8583	24.243	28.3338	27.9025	27.8249	28.7717	28.695	28.6153	+	+
A0A384JTN4	A0A384JTN4	Bczrt1	Bczrt1	0.0376542	0.011742	-6.12961	0.0285329	0.0421587	3.08506	0.448346	0.417619	0.836193	0.373901	0.423958	-0.88061	0.00833777	0.0165272	5.30222	0.0026796	0.0126711	6.24362	28.4129	27.2082	25.2868	24.1312	20.3878	18	30.2578	30.1115	29.7938	28.2444	28.1732	26.9988	18	20.6418	18	18	18	18	24.7678	24.8914	22.8893	25.6572	25.2016	24.5139	+	+
A0A384JSB3	A0A384JSB3	Peptidase S53 domain-containing protein	BCIN_09g01190	0.0222764	0.00874508	-2.65119	0.000773384	0.0367324	6.94763	0.371926	0.284431	1.23576	NaN	1	0	1.04928e-08	0.0382222	8.32748	8.89124e-06	0.0210407	6.45248	21.7884	19.2853	20.8799	18	18	18	27.4596	27.3709	27.9659	22.7972	19.9112	22.9525	18	18	18	18	18	18	26.4149	26.2293	26.3382	24.0282	24.5318	24.7974	+	+
A0A384JZF2;A0A384JX20	A0A384JZF2	MFS domain-containing protein	BCIN_12g02300	0.00486139	0.00571198	-2.89377	0.000412476	0.0431011	2.8674	0.00390309	0.00709512	1.54897	NaN	1	0	1.53985e-05	0.0334237	7.31808	5.32271e-07	0.0287568	8.16625	27.6543	27.0629	27.9277	25.457	24.5865	23.9201	30.2924	30.4179	30.5368	29.0878	29.1732	29.0308	18	18	18	18	18	18	25.9035	24.9838	25.0669	26.171	25.9197	26.408	+	+	+
A0A384JCC0	A0A384JCC0	NMO domain-containing protein	BCIN_03g04860	0.223492	0.112199	0.312323	0.000238826	0.0466161	3.60479	0.000668932	0.0076866	2.05133	0.242936	0.274835	-2.62443	0.00118084	0.0151457	1.72018	0.00548167	0.0141134	1.47355	25.5367	25.9137	26.2186	26.0494	26.3627	26.1939	29.071	29.7007	29.7117	28.0722	27.9678	27.783	23.9284	24.2188	24.4806	22.2301	24.5244	18	26.1541	25.9455	25.6888	25.3126	25.6689	26.0671		+	+
A0A384K122	A0A384K122	Uncharacterized protein	BCIN_13g03510	0.0155939	0.00725995	-0.74582	0.000789116	0.0366292	2.93806	0.0092893	0.00806589	1.001	0.913629	0.950597	-0.0742931	0.00558583	0.0152209	1.83194	0.00670379	0.0143364	1.69607	25.3403	25.4979	25.798	24.7709	25.0319	24.5959	28.3838	29.0305	28.0361	26.4631	26.8649	26.3112	23.4362	23.3815	22.429	21.9662	23.8559	23.2018	24.8893	25.0696	24.7837	24.7419	24.7464	24.8467	+	+	+
A0A384JVU0	A0A384JVU0	AB hydrolase-1 domain-containing protein	BCIN_11g00410	0.195127	0.0948935	-1.56245	0.00028229	0.0457293	5.84066	0.16324	0.0952294	1.16445	0.373901	0.427551	-0.62061	0.0242168	0.0272064	2.89269	0.0569942	0.0418876	1.80889	22.1748	21.0527	21.0334	18	20.9155	20.6581	27.2316	27.8148	26.7365	22.9323	23.3492	21.4727	18	19.8618	18	18	18	18	21.4115	20.6419	22.4865	20.9784	20.2839	20.0262		+
A0A384K1L2	A0A384K1L2	PKS	BCIN_13g05580	0.156341	0.0719326	-0.347092	0.00372912	0.0309831	1.30072	0.0050097	0.00715599	1.17642	0.340167	0.381149	0.280282	0.00271993	0.0139069	1.64224	0.00202014	0.0126915	1.82505	28.0421	27.4317	27.6658	27.3528	27.5278	27.2177	28.8035	29.0197	29.2185	28.9332	29.0586	28.677	28.0232	27.163	27.5711	27.8187	27.7693	28.0101	29.214	29.2289	29.2412	29.483	29.4533	29.2962		+	+
A0A384JW84	A0A384JW84	Bcdap1	Bcdap1	0.00255491	0.00502288	-0.891801	0.000994219	0.0349645	1.02704	0.101516	0.0445203	0.300517	0.419742	0.529181	0.371157	0.00286486	0.0137548	1.934	0.000597577	0.0139143	2.72604	29.6895	29.5699	29.3189	28.6335	28.5041	28.7653	30.5088	30.5026	30.648	29.8361	29.6653	29.9784	24.1352	24.2952	23.4604	23.6865	24.6377	24.6801	26.178	25.8526	25.6622	26.8797	26.5127	26.6765	+	+	+
A0A384J9E9	A0A384J9E9	Mechanosensitive ion channel protein	BCIN_02g03960	0.0522514	0.0150598	-0.941924	0.000434274	0.0430623	2.80985	0.0075336	0.00778726	1.91078	0.399166	0.505822	-0.990229	0.00117791	0.0151708	2.63688	0.000265309	0.0174464	3.29592	25.8176	26.2597	25.3669	24.4162	25.0772	25.125	28.7231	28.604	28.5467	28.2886	27.3946	27.4933	21.0341	21.2485	20.7942	18	20.6647	21.4414	23.9971	23.0817	23.9086	24.7677	23.9547	24.2421	+	+	+
A0A384K1N9	A0A384K1N9	Uncharacterized protein	BCIN_13g03810	0.14927	0.0678861	-0.879208	0.00462237	0.0310535	3.02981	0.169912	0.0996239	1.04318	0.976132	0.984224	0.066665	0.0563699	0.0477752	3.86403	0.064894	0.0456027	3.65778	22.9844	22.7248	24.2758	22.2453	22.4577	22.6443	26.1058	26.8065	26.162	24.8125	24.7274	23.5745	18	18	22.3416	18	22.5416	18	23.544	23.2657	23.124	23.1482	23.1347	23.0321		+
A0A384K1W5	A0A384K1W5	Beta-glucosidase	BCIN_14g00480	0.318572	0.189288	0.804276	0.00145495	0.0335755	4.82328	0.000692431	0.00757724	6.2744	0.447902	0.562352	-0.917417	0.00232224	0.0142723	4.39735	0.00558035	0.0140125	3.77924	22.3069	20.3172	20.8214	22.4576	22.187	21.2138	26.25	25.6984	25.9668	27.6606	27.755	26.8531	25.083	23.4848	25.5853	22.8015	23.026	25.5734	29.0173	29.0609	29.267	28.0475	28.4075	29.0358		+	+
A0A384JZ76	A0A384JZ76	Bcdao1	Bcdao1	0.963906	0.978193	0.0224813	0.00245617	0.0321022	3.18726	0.0307873	0.0142442	1.53546	0.116526	0.135667	3.05875	9.14585e-05	0.0250553	6.36896	0.00201795	0.0127067	5.52095	25.3484	23.8041	24.8149	24.6251	24.5133	24.8965	27.5988	27.9337	27.9968	26.4387	26.0857	26.0494	18	18	18	18	22.441	22.7353	23.6341	24.46	25.0127	24.2172	24.3653	21.9803		+	+
A0A384JXX4	A0A384JXX4	Alpha-glucosidase	BCIN_11g06440	0.153436	0.070257	-2.63042	0.00296482	0.0316913	9.69388	0.00995588	0.00833596	6.91032	0.105402	0.112002	-2.352	0.000634823	0.0165574	7.44066	0.00200141	0.0127527	5.56908	23.179	20.7123	18	18	18	18	30.097	30.3118	30.5641	27.5208	27.7245	27.3769	22.9942	22.4601	20.4747	18	20.7111	20.1619	29.4436	29.48	29.3274	27.553	27.7569	27.3264		+	+
A0A384K3P1	A0A384K3P1	Bcgod1	Bcgod1	0.373901	0.262033	-1.72566	0.0219616	0.0375596	6.31311	0.931306	0.953619	-0.210692	NaN	1	0	1.12869e-07	0.0435556	9.31391	6.80556e-06	0.0180522	8.50957	18	18	23.177	18	18	18	25.8705	25.8614	26.3844	18	22.5449	18	18	18	18	18	18	18	27.3724	27.4667	27.1026	26.8845	26.6782	25.9661		+
A0A384K569	A0A384K569	Bcacp1	Bcacp1	0.81064	0.899919	-0.556788	0.00574057	0.0292786	9.16871	0.0080743	0.00779639	8.3046	NaN	1	0	7.27009e-08	0.04325	11.195	1.59272e-07	0.0352	10.1742	23.6058	18	22.2667	21.9457	22.2565	18	30.5581	30.0761	30.7445	29.8884	29.4764	29.4215	18	18	18	18	18	18	29.3005	28.9604	29.324	27.9152	28.2864	28.321		+	+
A0A384JLI0	A0A384JLI0	Uncharacterized protein	BCIN_07g00530	0.0195056	0.00805412	1.63478	0.796616	0.884549	0.328166	0.0338077	0.0151627	1.48425	0.747296	0.856594	-0.0653617	0.00265916	0.0139256	1.02393	0.00221849	0.0126892	1.04046	24.7341	26.1462	25.2777	27.128	27.1826	26.7517	25.2659	27.8358	24.0409	27.2343	26.9125	26.4639	26.0188	26.4337	26.4895	26.3631	26.0137	26.3691	27.3592	27.3961	27.2585	27.3615	27.3275	27.3743	+		+
A0A384JF82	A0A384JF82	Uncharacterized protein	BCIN_04g04280	0.000547002	0.00528857	3.75812	0.0674052	0.0695075	1.381	0.00465686	0.00712231	3.64654	0.202481	0.232011	0.276417	0.000412093	0.0192836	1.17628	0.000564979	0.0144564	1.08608	22.794	23.6024	22.4464	26.8906	26.8142	26.4123	23.4675	24.8778	24.6405	26.9005	27.3365	25.5454	26.3799	26.1526	26.3364	26.5278	26.2968	26.8736	27.5415	27.2996	27.5567	27.5303	27.2436	27.3532	+		+
A0A384K1D0	A0A384K1D0	Protein DOM34 homolog	Bcdom34	3.48692e-05	0.00579516	5.68911	0.60219	0.739204	-1.03726	5.95136e-05	0.00879012	4.50319	0.346129	0.389089	0.357743	0.00979298	0.0180456	1.49196	0.0319262	0.0265091	1.10887	22.8878	22.1066	22.8318	28.2333	28.5375	28.1228	22.765	23.9495	18	27.1795	27.0968	27.0595	25.0183	25.9981	25.8857	25.7801	26.2247	25.9706	27.2874	26.9808	27.1098	26.4883	27.0008	26.7397	+		+
A0A384JB13	A0A384JB13	Uncharacterized protein	BCIN_02g07690	2.61395e-05	0.00594239	1.89203	0.00895448	0.0298761	0.928201	0.000499519	0.00780313	2.0024	0.515998	0.649071	-0.0685705	1.72217e-07	0.0373333	1.56322	9.4338e-06	0.0205397	1.12465	28.1382	27.8937	27.8796	29.8257	29.8609	29.901	29.2459	28.6713	28.7789	29.8896	29.7199	30.3092	26.3105	26.3103	26.3403	26.0604	26.3388	26.3563	27.8504	27.9111	27.8894	27.5139	27.3802	27.441	+	+	+
A0A384JBZ7	A0A384JBZ7	Bccdc34	Bccdc34	0.106723	0.0336869	3.89388	0.174569	0.188812	3.1068	0.0892111	0.0379924	4.25436	0.0350666	0.0525117	0.356637	4.18283e-05	0.0295954	1.08507	7.74517e-05	0.0188933	1.12555	24.0198	23.1391	18	25.6567	25.6203	25.5635	25.1509	24.5996	24.7288	26.0539	26.4856	25.3825	25.9846	25.9278	25.8323	26.1857	26.149	26.4801	26.9447	27.0622	26.9931	27.0249	26.9605	27.1361	+		+
A0A384J852	A0A384J852	Uncharacterized protein	BCIN_02g00470	0.0131891	0.00685071	2.7696	0.0502517	0.0567848	1.79512	0.0172725	0.0110201	2.54873	0.00391577	0.0249787	0.74229	0.000661726	0.0162249	1.37597	0.000512283	0.0147179	1.13713	25.4732	23.5358	25.4817	27.7155	27.6369	27.447	26.6655	26.5806	26.6299	27.3105	27.5085	27.3178	27.4558	27.2073	27.329	28.0467	28.2599	27.9125	28.7204	28.9148	28.4849	28.5472	28.5579	28.2985	+		+	+
A0A384K712	A0A384K712	Uncharacterized protein	BCIN_16g02220	0.006549	0.00599807	4.28221	0.488348	0.602154	-0.949767	0.00445471	0.0071205	4.78078	0.918801	0.952899	0.022075	0.000393696	0.019303	1.73262	0.0165228	0.0183776	1.22377	25.0865	22.8377	25.4839	28.8242	28.7173	28.7131	25.203	21.9742	23.3814	29.3444	29.3059	29.1	26.4819	26.83	26.3076	26.36	26.8138	26.5119	28.1994	28.3238	28.2941	27.9599	27.2351	28.0959	+		+
A0A384K5G1	A0A384K5G1	E3 ubiquitin-protein ligase listerin	Bcrkr1	0.051122	0.0148051	2.91881	0.864258	0.919667	-0.20171	0.12875	0.0723612	1.94018	0.13036	0.163449	0.471803	0.0194662	0.0236507	1.115	0.00636226	0.0140137	1.25019	20.7345	22.3129	24.1897	24.7213	25.9473	25.3248	22.0727	21.4617	23.0975	24.2489	24.0953	24.7133	25.3065	25.579	26.0713	26.2126	26.2502	25.9095	26.8788	27.0304	26.3926	26.9229	26.7489	27.0356	+
A0A384JVI3	A0A384JVI3	Uncharacterized protein	BCIN_10g05270	0.0518263	0.0150195	1.26696	0.0592885	0.0640818	1.16206	0.0159698	0.0106863	1.87692	0.771727	0.869344	0.227639	0.00949719	0.0177487	1.65687	0.0180263	0.0189434	1.28436	24.0294	23.0428	24.459	25.3592	24.7273	25.2456	25.25	24.7362	25.0312	25.8331	25.3183	26.0106	23.9596	23.9185	23.0563	23.1952	23.2067	25.2155	25.4902	25.508	24.9069	25.0564	25.1075	24.6237	+		+
A0A384JZC0	A0A384JZC0	PKS	BCIN_12g02050	2.85493e-07	0.00786957	8.8469	1.71488e-05	0.076	7.12155	1.06582e-07	0.0146207	10.4452	0.420086	0.529054	0.13771	0.000552529	0.0176805	1.27345	0.00172862	0.0129616	1.32194	18	18	18	26.5916	26.9257	27.0234	24.6711	25.6731	25.0204	28.4186	28.2509	28.6661	26.0743	26.1342	26.4091	26.2218	26.2382	26.5706	27.3407	27.5045	27.5927	27.3463	27.4243	27.8127	+	+	+
A0A384JA00	A0A384JA00	Bcdal1	Bcdal1	0.103191	0.0320739	2.98301	0.127919	0.147133	2.78211	0.0492628	0.0201931	3.94337	0.80458	0.888772	-0.0607033	0.000260411	0.0210465	2.90979	0.00410237	0.0134749	1.51153	18	22.6699	21.5313	23.4052	24.0415	23.7036	23.7022	24.0332	22.8122	24.5244	24.9588	24.5481	23.983	24.7256	24.2417	24.3013	24.3543	24.1126	27.2409	27.3893	27.0495	26.0872	25.6366	25.7612	+		+
A0A384K1V4	A0A384K1V4	Aldo	BCIN_14g00290	3.20416e-07	0.00754167	7.07291	NaN	1	0	2.86527e-06	0.0101333	6.32198	0.689383	0.8152	-0.884187	0.00163135	0.0151483	1.19279	0.00150808	0.0127084	1.54641	18	18	18	24.8909	25.0646	25.2632	18	18	18	24.6285	24.2809	24.0566	22.7482	23.0115	23.2054	18	24.1165	24.1961	24.3483	24.1268	24.0684	24.2805	24.5244	24.7994	+		+
A0A384JLQ5	A0A384JLQ5	Peroxin-7	Bcpex7	1.67865e-07	0.00882353	5.49548	0.000106853	0.058446	5.43822	1.9552e-09	0.02	5.85473	0.794574	0.8832	-0.137836	0.00360497	0.0141611	1.75366	0.00699156	0.0141569	1.58771	18	18	18	23.4386	23.6368	23.4111	23.7545	23.8321	22.7281	23.8073	23.8656	23.8913	23.3232	23.9336	23.1089	23.1177	22.6942	24.1403	25.459	24.957	25.2107	25.2866	25.1727	24.6695	+	+	+
A0A384K026	A0A384K026	Aminotran	BCIN_12g06520	0.000951541	0.00509117	4.36365	0.373901	0.432061	0.92446	0.118509	0.0623697	3.98146	0.742571	0.853341	0.0550226	0.000787268	0.01603	1.58391	0.00270875	0.0129002	1.62002	18	18	18	22.3248	21.5173	23.2489	18	18	20.7734	24.4359	23.5085	18	24.4095	24.5612	24.0929	24.431	24.5247	24.2729	26.0387	25.7302	26.0464	26.1938	26.1596	25.5703	+
A0A384JDW4	A0A384JDW4	Epimerase domain-containing protein	BCIN_03g08170	0.0350515	0.0114755	6.25471	0.0932314	0.0933654	4.53425	0.0434088	0.0184659	6.0256	0.500072	0.628268	0.364375	0.00459785	0.0155343	1.94455	0.0105774	0.0158611	1.63081	23.9249	18	18	26.6007	26.4248	25.6635	25.0242	25.2047	23.2988	26.519	26.6929	24.7898	25.6976	24.8319	25.8509	25.073	26.2284	26.1721	27.1682	27.5654	27.4805	26.9786	27.4253	26.8689	+		+
A0A384JVL1	A0A384JVL1	Uncharacterized protein	BCIN_10g05550	5.73689e-08	0.007	4.67629	0.117524	0.129571	3.00193	NaN	1	0	0.0143876	0.0329129	0.634299	0.00127032	0.0153826	1.41504	0.0026434	0.0127419	1.79138	18	18	18	22.7634	22.6597	22.6058	22.2349	18	22.7709	18	18	18	22.9748	23.2888	23.4969	23.8915	23.849	23.923	24.4968	24.7292	24.7797	24.6339	25.3967	25.1041	+			+
A0A384JGY3	A0A384JGY3	Uncharacterized protein	BCIN_05g02500	2.0481e-05	0.0061733	3.71654	NaN	1	0	0.373901	0.291529	1.15906	0.969615	0.980805	0.0129884	0.00745802	0.0161622	1.4005	0.0281806	0.0236651	1.82061	18	18	18	21.4	21.9185	21.8311	18	18	18	18	21.4772	18	22.0994	22.8754	22.9606	22.5774	22.4191	22.9779	24.1413	24.0502	23.9454	25.3605	24.248	23.7888	+
A0A384J510	A0A384J510	Bcdss1	Bcdss1	0.00146407	0.00522043	4.23343	0.848423	0.91144	-0.127398	0.030468	0.014096	1.91651	0.201837	0.231714	-2.47057	0.0454886	0.0402572	1.77732	0.000365282	0.0158575	1.89834	24.4173	23.6449	22.6622	28.1207	27.849	27.4551	22.7191	23.8218	23.8013	25.01	26.0076	25.4564	21.7953	22.1418	22.3118	18	22.8372	18	23.0412	25.0304	23.5093	24.0259	23.8333	24.0848	+		+
A0A384JNK6	A0A384JNK6	Thiamine thiazole synthase	Bcthi4	0.0318789	0.0108074	4.68464	0.0692597	0.0707511	3.56726	0.0142656	0.0097054	5.99677	0.997105	0.997319	0.00110944	1.41175e-05	0.0337094	2.46979	0.00386809	0.0135936	2.06227	22.7643	18	21.701	25.6419	25.2658	25.6116	24.5275	24.42	24.2196	26.8457	26.7025	26.9075	24.2931	24.5759	24.3511	24.0352	24.2457	24.9425	26.9641	26.8449	26.8204	26.9004	26.6913	25.8153	+		+
A0A384JMN5	A0A384JMN5	Uncharacterized protein	BCIN_07g04150	0.0207283	0.00834309	3.96559	0.103406	0.102589	2.14404	0.00599024	0.00727357	5.41232	0.304073	0.339453	0.541813	0.0552648	0.0471653	1.22838	0.0105999	0.0158492	2.07822	18	20.8485	21.1141	24.5695	24.0571	23.2328	21.7763	22.0952	22.5232	25.0449	25.417	25.7377	21.9642	23.3707	23.1906	23.5953	23.4011	23.1545	24.3074	23.901	24.002	24.7553	24.841	25.1638	+		+
A0A384J7H9	A0A384J7H9	Glyco	BCIN_01g09100	0.000773338	0.00517979	5.53969	0.148629	0.166969	1.62493	0.000409355	0.00796698	6.70829	0.0003208	0.0295286	0.850681	3.8557e-05	0.0288862	1.5568	8.12509e-05	0.0186667	2.11332	22.1572	21.4302	20.103	26.8105	26.7532	26.7459	22.0707	24.2151	22.2794	28.0488	28.1125	27.654	25.6296	25.6709	25.5889	26.4522	26.3763	26.6129	27.0394	27.2347	27.2857	27.9269	27.8025	27.4999	+		+	+
A0A384JTR3	A0A384JTR3	D-malate dehydrogenase [decarboxylating]	BCIN_09g05530	0.114726	0.0377527	3.24123	0.07608	0.0768776	3.79844	0.0184759	0.0113789	6.19531	0.0365607	0.0536487	0.773759	0.0013472	0.0152138	2.1526	0.0026666	0.0126852	2.14698	22.8333	18	22.7417	24.7165	23.9842	24.5979	25.0808	24.9577	24.9317	27.6851	27.5607	26.9151	25.3265	24.4721	24.9666	25.6744	25.645	25.767	27.0879	27.2548	26.8803	27.2474	27.3041	26.6546	+		+
A0A384JH71	A0A384JH71	Aldedh domain-containing protein	BCIN_05g03380	1.47026e-05	0.00591349	7.33321	0.123986	0.142901	3.10842	1.14112e-05	0.0104083	8.74336	0.770185	0.868337	0.104017	0.00561998	0.0152812	1.83483	0.00203396	0.0126459	2.37764	18	18	18	24.8269	25.3381	25.8346	23.321	22.0043	18	26.6788	27.3365	26.2147	23.2515	23.84	23.8771	24.2865	23.4626	23.5315	25.5763	24.9844	25.9124	25.6684	25.886	26.5471	+		+
A0A384JAB5	A0A384JAB5	Cysteine protease	BCIN_02g06770	9.91539e-06	0.00610588	2.90706	NaN	1	0	4.3235e-07	0.0107253	2.59022	0.388269	0.493599	1.14412	0.0282066	0.0300885	2.51253	0.0417784	0.0333744	2.47747	18	18	18	21.0873	20.9085	20.7254	18	18	18	20.5083	20.6117	20.6506	20.1653	18	18	18	20.9567	20.641	21.0819	21.6162	21.0048	22.0523	20.7991	20.7463	+		+
A0A384J953	A0A384J953	MINDY	BCIN_02g02010	0.000105182	0.00636057	2.9598	NaN	1	0	0.120075	0.0650756	2.34725	NaN	1	0	0.00021501	0.0226959	2.5454	0.00102518	0.0131307	2.52721	18	18	18	20.6054	21.2689	21.0051	18	18	18	21.1689	21.8728	18	18	18	18	18	18	18	20.6528	20.8235	20.1599	21.1017	20.3596	20.1203	+
A0A384K3S5	A0A384K3S5	Cytidine deaminase	Bccdd1	0.00071447	0.00529787	3.34112	2.50123e-05	0.0692821	3.7362	0.00028281	0.00814815	5.21683	0.0065733	0.0257143	0.92557	1.96826e-05	0.0321159	3.21846	0.000422471	0.0151	2.88168	18	18	18	21.2461	20.7784	21.9989	22.0728	21.5344	21.6015	22.4496	23.9639	23.237	24.9647	24.662	24.4994	25.696	25.4114	25.7956	27.9517	27.8946	27.9352	27.7567	27.8795	27.1351	+	+	+	+
A0A384JDB6	A0A384JDB6	Uncharacterized protein	BCIN_03g06720	0.00579823	0.00586299	3.1383	0.866749	0.920272	-0.0851606	0.00190496	0.00704308	3.58248	0.0521926	0.0641021	3.38836	0.0441318	0.0394047	3.56358	0.0663309	0.0465551	3.19935	20.9526	22.4466	22.2016	25.2901	25.4291	24.2964	22.003	21.7086	21.6336	25.4688	25.7344	25.145	18	18	21.6777	22.802	22.7864	22.2544	22.9153	22.8295	22.6237	21.713	22.7666	22.7962	+		+
A0A384JVZ4	A0A384JVZ4	Bcgst3	Bcgst3	0.0168523	0.00753158	5.55542	0.787193	0.8785	-0.715612	0.0155856	0.0105067	5.88632	0.0936107	0.10146	3.22731	0.048721	0.0423628	3.95024	0.0630043	0.0447965	3.65816	21.8554	22.4431	18	26.0926	26.7137	26.1585	18	24.1517	18	26.1675	26.2927	27.4972	18	18	22.0991	21.4967	23.2257	23.0586	23.1005	22.8524	23.9969	22.2406	23.1155	23.7174	+		+
A0A384J5Z6	A0A384J5Z6	Bcpot1	Bcpot1	9.65701e-08	0.00669231	4.5196	0.12007	0.137622	2.21342	8.96397e-07	0.0090084	5.42809	0.984965	0.989133	0.0328153	0.0154347	0.0211917	4.64301	0.034387	0.0279127	3.70278	18	18	18	22.4801	22.6206	22.4581	21.6518	20.9885	18	23.5187	23.2153	23.5503	21.4226	18	18	18	21.521	18	23.8639	23.579	23.9087	22.7513	22.4163	23.3633	+		+
A0A384JRL9	A0A384JRL9	Citrate synthase	Bccit3	0.00790774	0.00602058	2.47965	0.0833151	0.0833027	1.35615	0.00499944	0.00716465	2.89557	0.351089	0.395999	-1.55565	0.0136209	0.0201534	3.61293	0.0101613	0.0155681	4.06363	26.8693	25.1272	26.0651	28.5261	28.475	28.4994	27.2889	27.9504	26.8906	29.0022	29.0653	28.6808	21.2159	23.4296	20.6708	18	22.1664	20.483	25.127	25.6817	25.3464	25.7211	25.4303	26.3558	+		+
A0A384J4M8	A0A384J4M8	Uncharacterized protein	BCIN_01g02490	9.8904e-05	0.00628121	6.1084	NaN	1	0	1.23362e-05	0.0106169	7.11407	0.941032	0.963676	0.16591	0.0391449	0.0370431	4.32402	0.0423976	0.0338652	4.18416	18	18	18	23.7459	23.6878	24.8914	18	18	18	25.1823	25.5439	24.616	18	18	22.2148	18	22.7125	18	23.8059	24.1619	23.219	23.8247	23.1335	23.809	+		+
A0A384JSQ4	A0A384JSQ4	Bcspp1	Bcspp1	5.26918e-06	0.00628148	5.54741	NaN	1	0	6.98593e-06	0.0103471	5.65977	0.373901	0.465019	-1.8045	0.0504774	0.0433794	4.99732	0.0652649	0.0459659	4.55357	18	18	18	23.8856	23.4103	23.3464	18	18	18	24.0206	23.5596	23.3991	23.4135	18	18	18	18	18	24.6736	24.9223	24.8097	24.4385	24.2101	24.4256	+		+
A0A384JZ81	A0A384JZ81	PPR	BCIN_12g04580	0.00232242	0.00510465	8.09689	0.504023	0.621914	1.26262	0.0014109	0.00733	9.29387	0.119751	0.147042	3.65574	0.0351518	0.034027	5.60023	0.0407103	0.0327083	5.36392	21.472	18	18	26.8972	27.5932	27.2722	22.325	20.9348	18	28.9036	28.1024	28.3476	18	18	23.3403	24.1665	23.6969	22.4441	25.6143	25.4881	25.0386	25.6275	24.719	25.0856	+		+
A0A384JL39	A0A384JL39	FAD	BCIN_06g07120	0.118386	0.047751	2.36485	NaN	1	0	6.38185e-06	0.0101603	10.3543	NaN	1	0	5.97628e-05	0.0282292	6.29026	5.25447e-06	0.0166337	5.737	18	18	18	21.8155	18	21.279	18	18	18	28.208	28.9903	27.8646	18	18	18	18	18	18	24.8552	24.3809	23.6347	23.6518	23.4842	24.075	+		+
A0A384JZR1;A0A384JZ66	A0A384JZR1;A0A384JZ66	Adaptin	BCIN_12g04150	0.00179808	0.00525721	1.16767	0.176915	0.190494	-3.08693	0.00368316	0.00710677	0.820188	0.117384	0.140789	3.98777	4.96985e-07	0.0437778	6.1976	2.22209e-07	0.0270769	5.92651	22.8613	23.0936	22.9584	23.9554	24.0401	24.421	18	23.6526	18	23.6475	23.7041	24.0224	18	18	18	24.3195	23.6438	18	24.1703	24.0306	24.3919	24.0718	23.9207	23.7871	+		+
A0A384JSP8	A0A384JSP8	CCHC-type domain-containing protein	BCIN_09g03840	8.53911e-08	0.00547826	11.4829	6.16643e-06	0.0748444	7.47441	7.77625e-09	0.0214737	12.4824	0.0367861	0.0537441	6.17169	0.017387	0.02233	7.73402	0.0176674	0.018678	7.71362	18	18	18	29.3123	29.4088	29.7275	25.7023	25.7231	24.9978	30.583	30.5282	30.336	18	23.9254	18	26.1174	25.605	26.718	27.9131	27.6059	27.6084	27.8568	27.3557	27.8538	+	+	+
A0A384JQH5	A0A384JQH5	Uncharacterized protein	BCIN_08g03990	0.000537008	0.00531406	-3.12956	0.0126876	0.0315366	-1.15394	8.69273e-05	0.00820401	-3.98401	0.155007	0.190512	-2.04391	0.00260079	0.0140652	1.31887	0.000396852	0.0155536	2.33442	29.0332	28.7406	28.2399	25.8218	25.1424	25.6609	27.3572	27.4069	27.7879	24.855	24.6425	24.5643	21.8639	21.7432	22.1365	19.6113	22.0005	18	23.55	23.105	23.0451	24.523	24.3112	23.9126	+	+	+
A0A384JG49	A0A384JG49	Bcscs2	Bcscs2	3.69774e-05	0.00568921	-1.30889	0.00261426	0.0318719	-1.66367	0.000732579	0.00747844	-0.967595	0.489522	0.612564	0.486258	0.0291694	0.0305138	2.07911	0.0282665	0.0236098	2.08849	31.5253	31.6639	31.494	30.1939	30.2351	30.3275	30.2112	30.0633	29.4177	30.6809	30.4145	30.685	26.5895	24.4569	25.6019	26.2579	25.6974	26.1517	27.7793	27.6756	27.4307	27.7947	27.5831	27.5359	+	+	+
A0A384JQ98	A0A384JQ98	Uncharacterized protein	BCIN_08g02390	0.000443099	0.00549239	-5.92024	0.00011473	0.0588451	1.69054	0.000135347	0.00866032	-2.0825	0.0160575	0.0342852	-2.0409	0.000112873	0.0246798	1.87243	0.00103492	0.0132163	1.11411	29.1916	29.3024	29.4693	24.3148	22.4108	23.477	30.8978	30.9749	31.1623	27.0514	27.2019	27.4625	29.3513	28.9436	29.2529	28.1292	26.6947	26.6012	31.0755	31.0711	31.0184	30.2546	30.385	30.2505	+	+	+	+
A0A384JWE0	A0A384JWE0	Uncharacterized protein	BCIN_11g02410	0.00456785	0.00555943	-2.48932	0.0991943	0.0983212	-0.949319	0.00277916	0.00711142	-2.60848	0.441773	0.554547	-0.192669	0.00765526	0.0162395	1.50323	0.025304	0.022379	1.01043	26.0922	26.6508	27.4	24.6393	24.0896	23.9461	25.3035	25.9719	26.0196	24.2232	23.8679	24.2265	22.117	22.8285	22.5565	22.1287	22.4068	22.3885	24.2574	23.565	24.1893	23.105	23.7075	23.7208	+		+
A0A384J4T8	A0A384J4T8	Uncharacterized protein	BCIN_01g03010	0.00153651	0.00537667	-1.97581	0.137738	0.156815	-0.251786	0.00152289	0.00722167	-1.97242	0.0263656	0.0437738	0.808287	0.0021585	0.014118	1.27753	0.0118342	0.0159824	1.02376	27.4393	27.3016	27.4888	25.9315	25.1311	25.2396	27.1021	26.9771	27.3952	25.4411	25.868	25.0033	26.7936	26.4692	26.1693	27.0083	27.3209	27.5278	27.7729	27.7828	27.7091	27.7444	27.2322	27.5268	+		+	+
A0A384J4E0	A0A384J4E0	Bcsac1	Bcsac1	1.34692e-05	0.00574413	-2.04775	0.0304141	0.0431474	0.294357	0.000111044	0.00846259	-1.45354	0.131654	0.164762	-0.714971	0.00186	0.0146743	1.43475	0.00129739	0.0125084	1.5234	32.2476	32.0632	32.0119	30.0597	30.0001	30.1197	32.3229	32.3777	32.5052	30.7372	30.5281	30.6967	26.3512	26.5619	26.9658	25.6623	25.502	26.5697	28.1938	28.0636	27.9258	28.2556	28.0555	28.138	+	+	+
A0A384JDF9	A0A384JDF9	Protein YIP	BCIN_03g08160	0.000369199	0.00555516	-1.52147	0.307156	0.329431	0.31195	0.000496453	0.00782063	-1.5044	0.39232	0.498998	0.253063	0.0100733	0.0179983	1.26729	0.00352729	0.0135337	1.67095	27.9734	27.9765	27.5979	26.432	26.2955	26.2558	28.1718	27.7485	28.5633	26.4549	26.3748	26.2049	24.7175	23.9415	23.9765	24.6086	24.3514	24.4347	25.696	25.3413	25.4	25.9876	25.9734	25.6873	+		+
A0A384K4Q2	A0A384K4Q2	Dolichyl-phosphate-mannose--protein mannosyltransferase	Bcpmt2	6.58842e-06	0.00713402	-2.58162	5.14268e-05	0.0692083	0.752282	1.09716e-05	0.0101193	-1.32977	0.644884	0.779334	-0.163726	0.0331374	0.0321939	1.04542	0.00743956	0.0143487	1.70336	33.113	33.1579	33.0956	30.4632	30.4546	30.7037	33.8268	33.8505	33.946	31.8666	31.7101	31.8005	27.3777	26.9504	26.2589	26.7133	26.6144	26.768	27.9413	27.9369	27.8449	28.747	28.4163	28.5338	+	+	+
A0A384JMZ5	A0A384JMZ5	Uncharacterized protein	BCIN_07g04370	1.4756e-08	0.00853333	-8.75034	2.60581e-06	0.06675	2.45684	0.000963512	0.00738749	-1.36242	0.115888	0.123534	-3.81233	8.45743e-06	0.0355102	3.227	0.000578435	0.014219	1.74594	26.6501	26.7384	26.8625	18	18	18	29.2143	29.2266	29.1806	25.6645	25.3195	25.1797	25.8223	25.5107	25.5139	23.7312	23.6787	18	28.848	28.912	28.7679	27.178	27.6418	27.2649	+	+	+
A0A384JZB8	A0A384JZB8	Uncharacterized protein	BCIN_12g02810	0.000218974	0.00598966	-2.24471	0.643796	0.776767	0.0854702	0.00102231	0.00748991	-1.74635	0.820171	0.898989	0.137426	0.0271655	0.0294829	1.37267	0.00672768	0.0143122	2.05776	31.0545	31.4117	30.9671	29.1225	28.766	28.8107	31.252	31.0398	31.3979	29.4177	29.1255	29.6511	25.6114	24.4947	25.7173	26.173	24.7696	25.2931	26.8242	26.6316	26.4856	27.2919	27.4873	27.2174	+		+
A0A384K0D1	A0A384K0D1	L-type lectin-like domain-containing protein	BCIN_13g00700	0.000192905	0.00615152	-1.86694	0.160655	0.177104	0.221752	0.00027566	0.00821333	-1.42403	0.0472706	0.0601382	-4.23867	0.00347299	0.0144027	1.59399	0.000231798	0.0180787	2.10785	31.3862	31.3324	31.0074	29.3829	29.2356	29.5067	31.3666	31.5407	31.484	29.8316	29.8173	29.805	25.2371	25.24	24.8526	21.6071	23.0067	18	27.0815	26.7217	26.3085	27.388	27.2475	27.0178	+		+
A0A384J8L2	A0A384J8L2	Dolichyl-diphosphooligosaccharide--protein glycotransferase	Bcstt3	1.2733e-05	0.00586667	-2.25946	0.00184438	0.032696	0.654616	0.000149591	0.00849844	-1.06229	0.0375106	0.0537933	-0.88186	0.00916626	0.0171839	1.45343	0.00179732	0.0130872	2.19631	32.0149	31.9432	31.7643	29.6443	29.5739	29.7257	32.5173	32.5084	32.6605	30.8205	30.8485	30.8666	26.0609	25.2593	25.2752	24.4235	24.7672	24.759	27.2168	27.0541	26.6847	27.9938	27.5428	27.6477	+	+	+
A0A384JQS1	A0A384JQS1	Uncharacterized protein	BCIN_08g04830	3.35187e-08	0.00492308	-4.88831	0.332404	0.360604	0.127426	1.68545e-06	0.0102585	-4.39923	0.282665	0.318346	0.572591	0.00863555	0.016885	2.97917	0.00699958	0.0141451	2.21691	32.8631	32.8297	32.9442	28.0025	27.9425	28.027	32.8747	33.226	32.9185	28.3286	28.6565	28.4541	23.0101	22.2029	22.6568	23.5341	23.6512	22.4024	25.0868	26.75	24.9707	25.5282	24.2752	24.7172	+		+
A0A384JY77	A0A384JY77	Bcspf1	Bcspf1	5.22372e-06	0.00599251	-1.97298	0.00669453	0.028862	0.317112	7.56317e-05	0.00845385	-1.26735	0.750517	0.858024	0.07606	0.026706	0.0292903	1.20443	0.000676783	0.0135986	2.29136	33.0496	32.9603	32.8552	30.9881	30.941	31.017	33.2677	33.2313	33.3174	31.7806	31.6041	31.6784	26.1731	26.724	25.9886	26.3306	26.3477	26.4357	27.983	27.4812	27.0349	28.7724	28.5274	28.4601	+	+	+
A0A384JEK0	A0A384JEK0	Uncharacterized protein	BCIN_04g01150	1.08928e-06	0.00485906	-2.33079	0.000158917	0.0538554	0.518977	2.47114e-06	0.00974713	-1.19224	0.250118	0.28252	-0.382813	0.00631945	0.0155194	1.56531	0.000655447	0.0136942	2.39643	31.6342	31.6039	31.5483	29.2931	29.1837	29.3172	32.0619	32.157	32.1244	30.4359	30.3938	30.38	24.9697	24.3314	24.7797	23.916	24.3701	24.6463	26.7205	26.0273	26.0289	27.3882	26.8293	27.0526	+	+	+
A0A384JY44;A0A384JXB6	A0A384JY44;A0A384JXB6	Bcemp24	Bcemp24	0.00020919	0.00612262	-1.99755	0.0167604	0.0336466	0.459122	0.000577413	0.0076254	-1.33406	0.707743	0.830589	0.0940685	0.0047881	0.0157096	2.01112	0.000371629	0.0157174	2.62661	31.321	31.0091	31.0748	29.2201	28.8963	29.296	31.4736	31.6043	31.7045	29.8222	29.6267	29.9539	24.5828	24.3283	24.0357	24.3996	24.117	24.7124	26.5773	26.7074	25.6954	27.1785	26.5995	27.0486	+	+	+
A0A384J8H5	A0A384J8H5	Signal peptidase subunit 3	Bcspc3	0.00231837	0.00510762	-2.72736	0.115793	0.115351	0.347255	0.00341967	0.00715859	-1.18775	0.106362	0.112825	-2.17371	0.000123833	0.0242016	1.85257	0.0314046	0.0261466	2.67675	30.3895	29.8985	29.9829	27.5726	26.652	27.8642	30.5553	30.4832	30.2742	29.1229	28.8587	28.726	21.3423	21.2492	21.059	18	18	21.1294	23.2053	23.1145	22.8884	24.051	25.228	22.4018	+		+
A0A384K437	A0A384K437	Bcspc2	Bcspc2	1.86227e-05	0.00636715	-2.01613	0.00201943	0.0322879	0.513364	0.00051608	0.00772536	-1.022	0.894846	0.94036	0.126031	0.0500913	0.0430383	1.61111	0.00633438	0.0140377	2.75222	30.5447	30.5053	30.447	28.4832	28.3442	28.6213	30.9184	30.9793	31.1394	29.4729	29.313	29.645	24.5683	23.4157	22.8612	24.3451	22.2677	24.6105	25.6008	25.4234	24.6544	26.6664	26.1764	26.2591	+	+	+
A0A384J8M8	A0A384J8M8	Bcktr4	Bcktr4	8.86736e-05	0.00617439	-2.11429	0.829799	0.900394	-0.0432663	4.51176e-05	0.00930045	-2.1167	0.366849	0.418061	-1.91813	1.27443e-05	0.0335088	1.79589	1.9785e-05	0.0217006	2.79138	29.8781	29.7773	29.5623	27.8118	27.531	27.532	29.9813	29.4132	29.6934	27.7132	27.6479	27.5064	23.7699	23.5784	23.6632	23.9625	23.2946	18	25.5367	25.4667	25.3958	26.6625	26.4192	26.304	+		+
A0A384JFI8	A0A384JFI8	DUF2012 domain-containing protein	BCIN_04g04060	0.00178519	0.00526691	-1.75665	0.0437717	0.0515108	0.666145	0.0160893	0.0108339	-1.08158	0.0466379	0.059708	1.12743	0.00915897	0.0171986	1.63835	0.000745144	0.0133042	3.35068	28.9805	29.4595	28.6899	27.4421	27.195	27.2228	29.6389	29.6932	29.7962	27.8786	28.2538	27.7527	21.4281	22.4764	22.3352	22.9065	23.0756	23.64	23.8787	23.773	23.5031	25.5235	25.1399	25.6284	+		+
A0A384JL04	A0A384JL04	Uncharacterized protein	BCIN_06g04990	2.47269e-05	0.00585987	-2.55098	0.266803	0.282969	-0.322397	0.00302921	0.00728552	-1.70362	0.907137	0.946754	0.365352	0.0479871	0.042246	2.67407	0.000587109	0.0140904	3.45091	29.049	29.3032	28.9458	26.6355	26.5241	26.4855	28.9828	28.3248	29.0233	27.8337	26.9932	27.3603	21.1575	20.4788	20.0371	18	18	26.7695	23.1415	24.8195	21.7346	24.2582	23.8997	23.8683	+		+
A0A384K2P3	A0A384K2P3	Bcerv41	Bcerv41	7.57933e-06	0.00669677	-2.4329	0.00121392	0.0348162	0.663449	5.59052e-05	0.00891858	-1.25067	0.688466	0.814906	-0.486121	0.0473525	0.0416484	3.08433	0.0306402	0.0254054	3.58042	31.1924	31.1988	31.0007	28.786	28.6927	28.6146	31.7133	31.8809	31.7881	29.863	29.9283	29.8486	20.3664	23.8961	23.0177	21.1809	22.358	22.283	26.0096	25.2923	25.2313	26.5185	25.6389	25.8641	+	+	+
A0A384JQ48	A0A384JQ48	ER membrane protein complex subunit 1	Bcemc1	2.76859e-05	0.00605622	-1.96068	0.0362965	0.0466915	0.255207	5.34214e-05	0.00907006	-1.26765	0.239274	0.271878	0.67851	0.00517655	0.0153803	2.66573	0.00108722	0.013	3.81039	31.8142	31.8924	31.7073	29.8789	29.7024	29.9506	31.9397	32.0901	32.1498	30.6007	30.4518	30.5585	22.753	23.2985	24.1875	24.3595	24.3389	23.5761	26.4393	26.1663	25.6306	27.5204	26.9222	27.2277	+	+	+
A0A384K360	A0A384K360	Bcdpl1	Bcdpl1	1.76269e-05	0.00647666	-2.43186	0.00595453	0.0291277	0.591782	0.000106214	0.008609	-1.43567	0.780887	0.87535	0.346874	0.0443564	0.0396345	3.52848	0.0268653	0.0231122	3.83094	30.8599	30.7213	31.003	28.433	28.3242	28.5314	31.3171	31.5779	31.4645	29.459	29.3335	29.4846	20.5569	18	21.7219	21.1761	20.2882	19.8552	24.4786	23.7239	22.6618	24.3604	23.7711	23.6401	+	+	+
A0A384K500	A0A384K500	Alpha-1,3-glucosyltransferase	Bcalg6	0.000909245	0.00516416	-2.93334	0.665169	0.795378	0.140925	0.00670248	0.00770798	-2.00831	0.373901	0.426278	-0.994244	0.0571657	0.048287	2.96752	0.0183327	0.0189754	3.99185	28.3484	27.6755	28.4153	25.4604	25.4329	24.7459	28.5403	28.4026	27.9191	26.1992	26.6409	25.5743	18	18	20.9827	18	18	18	22.8256	22.0253	21.0344	23.5164	22.9487	22.4932	+		+
A0A384JXW9	A0A384JXW9	Uncharacterized protein	BCIN_12g00320	3.43285e-05	0.00583865	-2.44294	0.203547	0.217418	-0.242384	8.36619e-06	0.0101231	-2.51274	0.478224	0.597673	0.767393	0.0577917	0.04859	2.50669	0.0132453	0.0168063	4.04397	31.6285	31.8833	31.8554	29.3288	29.2018	29.5078	31.7572	31.2875	31.5954	29.2452	29.3387	29.2451	25.2447	23.6518	22.0621	23.7266	24.7836	24.7506	26.4274	25.6708	26.3804	27.9603	27.9427	27.1875	+		+
A0A384JDG9	A0A384JDG9	Uncharacterized protein	BCIN_03g08260	2.12133e-05	0.00605977	-2.12004	0.917561	0.949266	-0.0175883	0.000123286	0.00876974	-1.97455	0.549818	0.690893	-0.338277	0.00386823	0.0148118	1.97459	8.68335e-05	0.0189037	4.18742	32.4055	32.4756	32.2614	30.2785	30.1364	30.3674	32.5683	32.0792	32.4423	30.3716	30.2211	30.6261	24.1538	24.0232	23.3301	24.142	22.6281	23.7221	26.166	25.8151	25.4498	27.9591	27.9952	28.1151	+		+
A0A384JVS0;A0A384JWF6	A0A384JVS0;A0A384JWF6	Peroxin-14	Bcpex14	0.000328185	0.00583551	-2.22392	0.441488	0.539664	-0.199028	0.00169829	0.0071051	-2.38284	0.24925	0.281789	1.57997	0.0122914	0.0191359	3.04255	0.00289183	0.0131831	4.25746	30.9788	30.9012	30.3765	28.5344	28.5967	28.4538	30.4035	30.8254	30.4305	28.4449	28.7696	27.8935	20.7146	21.0309	18.9478	20.9577	20.7141	23.7614	23.3471	23.6984	22.7755	24.3657	24.4235	24.6765	+		+
A0A384JG67	A0A384JG67	Bcero1	Bcero1	3.64643e-07	0.00709804	-2.7183	0.000673454	0.0388348	0.751244	0.000190518	0.00846715	-1.06297	0.564914	0.703957	-0.868814	0.0147897	0.0207598	2.86262	0.00394762	0.0135394	4.34916	30.5079	30.4408	30.5338	27.8404	27.7373	27.7498	31.1683	31.1752	31.3927	29.4822	29.2823	29.529	20.0087	21.3958	22.2217	20.8689	22.1508	18	24.5717	23.6785	23.9638	26.2252	25.302	25.1465	+	+	+
A0A384JRH7	A0A384JRH7	Bcgpi16	Bcgpi16	1.22585e-05	0.00565668	-2.97872	0.0624874	0.0659646	0.256551	0.000276991	0.00819149	-1.44313	0.373901	0.473978	-0.723981	0.0581677	0.0487753	3.69787	0.00463206	0.0140171	4.37633	29.2785	29.2989	29.1066	26.4211	26.0931	26.2336	29.6052	29.5137	29.3348	27.9846	27.7334	27.6366	20.1719	18	18	18	18	18	20.9693	21.4824	24.8138	23.5587	22.7036	23.0386	+		+
A0A384K353	A0A384K353	Bcgpi11	Bcgpi11	8.50066e-05	0.00606327	-2.45231	0.0164308	0.0335185	0.595284	0.00251026	0.00716259	-1.02925	NaN	1	0	0.000546846	0.0177582	4.12812	3.48014e-06	0.0136552	4.9174	26.9987	27.3278	27.0983	24.765	24.8412	24.4618	27.5928	27.6569	27.961	26.3459	26.0144	25.9768	18	18	18	18	18	18	22.9456	21.6655	21.7733	23.189	22.7884	22.7748	+	+	+
A0A384JY98	A0A384JY98	Uncharacterized protein	BCIN_12g01690	0.00154355	0.00536641	-2.4146	0.00349607	0.0313668	0.664392	0.00624065	0.00740484	-1.63745	0.265544	0.299141	1.13746	0.00995898	0.0180285	4.11457	0.00583119	0.0141805	4.99532	28.2476	28.2728	28.1722	26.4371	25.4391	25.5725	29.1018	28.7889	28.795	27.0003	25.9857	26.7941	20.5416	20.6916	18	20.8112	20.7467	21.0876	23.904	24.1542	23.5187	25.3488	24.6246	24.2458	+	+	+
A0A384K0A8	A0A384K0A8	t-SNARE coiled-coil homology domain-containing protein	BCIN_13g01060	0.102538	0.0318367	-1.43203	0.192484	0.205678	-0.814444	0.0093863	0.0081741	-2.33186	0.116624	0.136756	4.32354	2.4988e-06	0.0387879	7.24278	0.00225934	0.012645	5.43517	27.1944	27.5269	25.9876	26.4468	25.0935	24.8726	26.0226	25.7311	26.512	24.8723	24.2867	24.5543	18	18	18	24.2537	24.7169	18	24.922	25.2463	25.5601	24.8131	23.3897	22.1027	+		+
A0A384J8Q3	A0A384J8Q3	Uncharacterized protein	BCIN_02g01740	8.4916e-06	0.0065283	-1.84458	0.00586733	0.0291015	0.254431	6.11668e-05	0.00868293	-1.47558	NaN	1	0	1.1179e-07	0.0461176	4.88915	1.75409e-07	0.0306087	5.44649	27.2827	27.2719	27.3307	25.5712	25.4068	25.3735	27.5619	27.468	27.6187	25.8808	25.6574	25.9204	18	18	18	18	18	18	22.9914	22.7939	22.8821	23.5876	23.393	23.3589	+	+	+
A0A384JYN1	A0A384JYN1	ER membrane protein complex subunit 4	Bcemc4	0.000346275	0.00571795	-2.19331	0.139087	0.158186	0.3012	0.00068188	0.00761593	-1.5392	NaN	1	0	0.000195293	0.0226667	4.9229	0.00025086	0.0178926	5.50648	27.9309	27.5376	27.4363	25.2219	25.462	25.6411	27.8506	28.0588	27.8991	26.2125	26.0469	26.0279	18	18	18	18	18	18	23.5543	22.9592	22.2553	24.0619	22.6207	23.8368	+		+
A0A384JGR8	A0A384JGR8	TPT domain-containing protein	BCIN_05g00570	0.0038042	0.00509841	-2.81243	0.234532	0.248866	0.563366	0.11193	0.049695	-4.70145	0.425094	0.533768	2.17421	0.0213581	0.0249566	5.50606	0.0237152	0.0217856	5.56578	27.7011	26.5876	27.5365	24.1495	24.1532	25.0852	28.0122	28.0725	27.4305	24.9423	18	24.7785	22.4342	18	18	22.2707	18	24.6861	25.4449	24.5723	24.9352	26.0786	24.4943	24.5587	+		+
A0A384J4T9	A0A384J4T9	Golgi apparatus membrane protein TVP23	Bctvp23	6.30525e-05	0.00612963	-2.29541	0.364246	0.400216	0.41997	0.000256809	0.00839237	-2.01981	0.373901	0.472871	0.998035	5.06962e-06	0.03645	6.20314	0.000389086	0.0157223	5.6916	24.9319	24.8613	24.6442	22.3329	22.5467	22.6715	24.4324	25.6898	25.5751	22.7552	22.5699	23.0529	18	18	18	18	20.9941	18	24.4262	24.3545	23.8287	23.9354	24.4412	22.6982	+		+
A0A384JXW3	A0A384JXW3	Signal peptidase complex catalytic subunit SEC11	Bcsec11	1.96838e-06	0.00571739	-3.19176	0.00402137	0.0303438	0.713444	3.13305e-05	0.00930348	-2.29128	0.577262	0.715938	0.364681	0.00220724	0.0141514	4.42399	0.000570749	0.0143499	5.71278	30.0418	29.913	29.9204	26.6955	26.7099	26.8945	30.8147	30.7511	30.4497	27.7208	27.4703	27.8102	19.8241	18	19.5649	19.1737	19.4657	19.8436	23.733	23.9163	23.0116	24.9399	24.7169	24.8706	+	+	+
A0A384JX04	A0A384JX04	Golgi SNAP receptor complex member 1	Bcgos1	0.00180013	0.00525399	-2.39504	0.219417	0.233075	-0.531646	0.000884732	0.00730352	-2.71519	0.373901	0.464227	1.67193	0.00144626	0.015319	3.51949	2.683e-05	0.0209297	5.93472	28.5413	28.4332	28.1631	25.83	25.5509	26.5716	28.3849	27.1966	27.9612	25.7439	25.1371	26.111	18	18	18	23.0158	18	18	20.911	22.3987	21.2488	24.4747	23.5851	23.7444	+		+
A0A384K175	A0A384K175	Bcssp120	Bcssp120	7.95709e-05	0.00608745	-2.24387	0.00643863	0.0289507	0.898062	0.00145788	0.00728146	-1.36534	0.373901	0.468152	1.91589	0.000246033	0.0214201	5.91982	2.3171e-05	0.0205934	6.17234	28.4204	28.3651	28.4251	25.8902	26.3053	26.2834	29.1163	29.1452	29.6433	26.9834	26.768	27.3632	18	18	18	18	18	23.7477	24.8767	23.4074	23.4753	24.1362	24.6649	23.716	+	+	+
A0A384JM34	A0A384JM34	Peptidase	BCIN_07g01720	0.0014732	0.00544258	-6.37027	1.17869e-05	0.0704828	2.80304	0.480989	0.475047	0.180852	0.00016271	0.0340364	-4.11442	0.000260711	0.0209855	3.04447	0.00549043	0.0141007	1.42862	26.1046	25.8445	26.0437	20.5285	18	20.3535	28.805	28.6773	28.9196	26.6054	26.0525	25.8775	25.7471	24.9088	25.2892	21.4464	20.8595	21.296	28.4797	28.2795	28.3193	26.8997	26.7723	26.559	+	+		+
A0A384JZ26	A0A384JZ26	Phosphatidylethanolamine N-methyltransferase	Bccho2	0.000201506	0.00605325	-1.43891	0.0263644	0.0407427	0.538888	0.0212221	0.0119766	-0.390935	0.0087659	0.0274642	-1.35994	0.00181502	0.0147794	1.38748	0.00266427	0.0127135	1.52414	31.4848	31.7697	31.4515	30.1174	30.0585	30.2134	31.9706	32.0055	32.3466	31.192	31.1147	31.2265	26.8038	26.1686	26.5067	25.5098	24.757	25.1325	27.9656	27.8508	27.8251	28.2371	27.7637	28.0507	+	+	+	+
A0A384JYE3	A0A384JYE3	Bcap8	Bcap8	0.000348916	0.00569708	-3.66881	7.86676e-05	0.06	3.39937	0.0125491	0.00930673	0.816613	0.00615539	0.0260027	-1.30069	1.40126e-05	0.034	4.10271	0.00026577	0.017403	2.72819	28.3239	28.2032	28.1431	25.0803	23.9752	24.6083	31.4746	31.3773	32.0164	28.6887	29.1341	29.2973	27.8182	27.4526	27.7851	26.811	26.2389	26.1039	31.6272	31.7369	31.9999	30.0436	30.5064	30.6905	+	+	+	+
A0A384J8S0	A0A384J8S0	Ditrans,polycis-polyprenyl diphosphate synthase ((2E,6E)-farnesyldiphosphate specific)	Bcnus1	5.04826e-05	0.00593311	-1.12774	0.00606045	0.029273	0.554738	0.0102631	0.00838393	0.575376	0.310529	0.345608	0.313644	0.00698206	0.0155865	1.1222	0.0142942	0.0174105	1.1872	27.3393	27.4155	27.4152	26.2039	26.3732	26.2096	27.9037	28.1373	27.7932	28.1396	27.727	28.0295	24.127	24.5735	24.8259	24.9308	25.0602	24.4763	25.4718	25.7421	25.6791	25.2971	25.8598	25.9311	+	+	+
A0A384JAL6	A0A384JAL6	Autophagy-related protein 27	BCIN_03g00180	0.000920877	0.00514204	-1.22343	0.0138368	0.0329269	0.561357	0.00539063	0.00718046	-0.77849	0.155292	0.19053	0.593318	0.0298162	0.0303924	1.13311	0.0240233	0.0220157	1.22332	28.5911	28.6575	28.3565	27.2922	27.1404	27.5023	29.0473	28.9563	29.2856	27.6776	27.6205	27.9716	26.0667	26.2121	25.1332	26.3789	26.4559	26.3573	26.9768	26.8231	27.0115	26.9086	27.0158	27.1576	+	+	+
A0A384JH03	A0A384JH03	Bcpis1	Bcpis1	0.000444622	0.00548311	-1.90992	0.00429784	0.0310988	0.932337	0.0222388	0.0123883	-0.630841	0.685544	0.812787	-0.240545	0.0260838	0.0289186	1.55593	0.0373624	0.0302181	1.75609	28.5253	28.254	28.7691	26.7212	26.4049	26.6926	29.3331	29.4912	29.5211	27.9859	27.7052	27.9648	23.4102	22.4792	21.9163	23.0394	22.0429	22.0017	24.3439	24.1891	23.9405	25.0681	23.8148	24.191	+	+	+
A0A384JQR7	A0A384JQR7	Alkaline phosphatase	Bcpho8	7.86435e-05	0.00614815	-2.35474	3.48635e-05	0.0714023	1.48053	0.00263862	0.00707605	-0.702117	0.767101	0.867985	0.164354	0.000341659	0.0197878	1.68414	0.000216826	0.0182258	1.77334	30.2452	30.2575	30.044	27.9982	27.5849	27.8995	31.6268	31.706	31.6556	29.638	29.3849	29.4175	25.7594	25.3239	25.6398	24.7417	26.3386	26.1358	27.1294	27.3753	27.2708	27.3624	27.4245	27.2562	+	+	+
A0A384J6U9	A0A384J6U9	Dolichyl-diphosphooligosaccharide--protein glycosyltransferase subunit 2	BCIN_01g08400	3.70625e-05	0.00567883	-2.14223	0.00396825	0.0305723	0.693782	0.000896461	0.00727583	-0.863065	0.289277	0.325659	0.19579	0.00692974	0.015416	1.05523	0.000132897	0.0170446	1.79898	32.4788	32.7082	32.4207	30.5067	30.2946	30.3797	33.0963	33.2321	33.3607	31.7546	31.6506	31.6133	26.611	26.6189	26.6625	27.0076	26.9638	26.5084	28.068	27.628	27.3621	28.676	28.2924	28.321	+	+	+
A0A384JWF4	A0A384JWF4	Dolichol-phosphate mannosyltransferase subunit 1	Bcdpm1	8.19762e-05	0.00600278	-1.63396	0.00448778	0.0309672	0.519895	0.00112729	0.00741682	-0.803378	0.709263	0.83082	0.145049	0.00253205	0.0140861	1.0547	0.000198078	0.0176767	1.86867	31.2741	31.3811	31.0848	29.7091	29.5423	29.5866	31.7497	31.7342	31.8157	30.3765	30.4325	30.5208	25.7869	25.8967	26.0861	26.599	25.4037	26.2021	27.2309	26.9032	26.7997	28.0183	27.677	27.6804	+	+	+
A0A384K698	A0A384K698	L-type lectin-like domain-containing protein	BCIN_16g01170	8.0036e-05	0.0060533	-1.88356	0.00435297	0.0308745	0.413025	0.000213977	0.00825036	-0.976142	0.138604	0.172841	0.356042	0.00119789	0.0151974	1.52436	0.000318077	0.0166745	1.87628	31.3498	31.2116	31.1272	29.5311	29.2214	29.2856	31.5851	31.6767	31.666	30.2377	30.3291	30.1934	26.5748	26.0796	26.4994	26.5409	26.7381	26.9428	28.1113	27.77	27.8455	28.3601	28.1966	28.2259	+	+	+
A0A384J8Q5	A0A384J8Q5	Autophagy-related protein	Bcatg8	0.000188696	0.00620524	-1.00619	0.00204276	0.0321006	0.555574	0.0286524	0.0137619	-0.457884	0.0591159	0.0690361	0.841428	0.00132495	0.0151153	1.33732	0.000279388	0.0171471	1.88106	26.8911	26.97	26.8253	25.7909	26.0081	25.869	27.5571	27.3308	27.4653	26.1821	26.5212	26.6095	25.8403	25.6795	25.6221	25.9977	27.0884	26.58	26.7459	27.1706	27.2374	27.3146	27.7836	27.6869	+	+	+
A0A384JU95	A0A384JU95	Sec39 domain-containing protein	BCIN_10g01130	9.05082e-06	0.00634862	-1.1528	0.760536	0.860915	-0.0305818	0.00667306	0.00772109	-0.409375	0.927864	0.957107	-0.0449823	0.00252835	0.0141039	1.74845	0.00057391	0.0142711	1.91784	28.6649	28.7755	28.6616	27.5174	27.5676	27.5586	28.5366	28.6431	28.8305	28.1551	28.3864	28.3323	23.9044	23.512	24.1208	22.938	24.2204	24.2439	25.9714	25.3976	25.4135	25.8341	25.6162	25.8404	+		+
A0A384JX34	A0A384JX34	Bcerv29	Bcerv29	2.45346e-05	0.00591006	-2.06554	0.00346921	0.031224	0.761348	0.00479773	0.00708746	-0.655032	0.516323	0.649157	-0.158138	0.00309308	0.0140118	1.22045	6.96522e-05	0.0185574	2.00763	29.8164	30.062	29.8456	27.7389	27.892	27.8965	30.5778	30.5697	30.8605	29.4247	29.1717	29.1624	25.2151	25.227	25.2132	24.6402	25.3968	25.1438	26.8202	26.2725	26.2239	27.4563	27.0679	27.1538	+	+	+
A0A384JRZ9	A0A384JRZ9	Bcscj1	Bcscj1	5.13185e-05	0.00590349	-2.13008	0.000170348	0.0507955	1.13372	0.0013159	0.00734757	-0.756712	0.29634	0.332958	-0.289008	0.00196347	0.0143877	1.77596	0.00108841	0.0129807	2.00978	32.2733	32.3241	32.146	30.2134	29.912	30.2277	33.2936	33.3435	33.5073	31.3755	31.4575	31.6401	26.4742	26.4768	25.7884	26.0476	26.0149	25.8097	28.2037	27.9394	27.9241	28.3894	28.2029	28.1763	+	+	+
A0A384J6W8	A0A384J6W8	Bccne1	Bccne1	0.000109358	0.00641741	-1.45908	0.000138234	0.0554214	1.12095	0.826605	0.894767	0.0185267	0.242997	0.274718	0.14876	0.000916698	0.0159275	1.29397	6.25989e-05	0.0188667	2.05134	35.6617	35.7743	35.6454	34.2342	34.0842	34.3857	36.6957	36.8211	36.9275	35.6863	35.6095	35.8411	31.1315	30.7724	30.9063	31.1353	31.0349	31.0863	32.4161	32.2158	32.0602	33.0831	32.9015	32.9796	+	+
A0A384JM18	A0A384JM18	Bcpho88	Bcpho88	2.48089e-05	0.0058351	-1.26922	6.13291e-05	0.0644037	0.905691	0.0275612	0.0133533	-0.162509	0.00298598	0.0249662	0.630538	0.00217344	0.0140802	1.05709	5.62013e-05	0.0183519	2.10815	32.5504	32.4561	32.6129	31.2271	31.245	31.3397	33.4089	33.4369	33.4906	32.4044	32.3745	32.3529	27.8711	27.6984	27.7347	28.5605	28.2897	28.3457	29.1076	28.684	28.6839	30.0842	29.7501	29.7944	+	+	+	+
A0A384JL89	A0A384JL89	BcFrt1	BcFrt1	3.38266e-05	0.00591635	-2.03186	0.000101465	0.0583942	1.35739	0.3156	0.214091	-0.108827	0.462898	0.579932	0.146064	0.00104469	0.0152933	1.49019	7.6163e-05	0.0190438	2.18752	30.6373	30.5806	30.8452	28.6379	28.5649	28.7648	32.0625	31.978	32.0948	30.6626	30.5858	30.4883	26.1942	25.8569	26.2698	26.2055	26.4943	26.0593	27.6775	27.3601	27.7538	28.3572	28.2414	28.2849	+	+
A0A384J6N2	A0A384J6N2	Calcium-transporting ATPase	BCIN_01g09320	2.29293e-05	0.00581898	-1.78303	8.66893e-05	0.0576923	1.13169	0.00494276	0.00719077	-0.328459	0.247702	0.279729	-0.261129	0.00157508	0.0153741	1.33845	5.77026e-05	0.0181957	2.20022	33.0041	33.0215	32.8581	31.1888	31.0698	31.276	34.0777	34.0194	34.1816	32.6811	32.5871	32.6301	27.4394	27.0886	27.2702	27.3337	26.8361	26.8451	28.8614	28.5844	28.3677	29.5799	29.3384	29.4806	+	+	+
A0A384JKQ6	A0A384JKQ6	Bcerv46	Bcerv46	0.000187641	0.00623246	-1.8807	0.000159919	0.0532143	0.67551	0.000552347	0.00759086	-0.854858	0.916244	0.951891	0.0507348	0.00616074	0.0155932	1.23791	0.000269802	0.0172741	2.23873	31.879	31.9388	31.8128	30.1344	29.7217	30.1323	32.5541	32.4948	32.6082	31.1221	30.8708	31.0731	26.1482	25.6024	25.8335	26.2492	26.4186	25.0685	27.4239	27.0402	26.8338	28.2478	27.9181	28.1344	+	+	+
A0A384K6X5	A0A384K6X5	Uncharacterized protein	BCIN_16g03180	0.000152274	0.00646879	-1.33559	0.000180278	0.0507978	2.36087	0.00442622	0.00712935	0.661125	0.53979	0.678691	0.186175	0.000275024	0.0205682	2.59134	8.31783e-05	0.0188636	2.30227	28.9525	28.8289	29.1468	27.6094	27.6243	27.6878	31.0983	31.6143	31.2983	29.5273	29.7584	29.626	24.9571	24.8509	24.7348	24.8217	25.5709	24.7087	27.8093	27.4097	27.0979	27.3316	26.9079	27.2101	+	+	+
A0A384JBP7	A0A384JBP7	Uncharacterized protein	BCIN_03g02920	3.35449e-05	0.00592762	-1.99722	0.000858536	0.0357717	0.862477	0.0011093	0.00743011	-0.911696	0.0404557	0.0558818	-4.55979	0.0438818	0.0390586	1.0754	0.00127332	0.0125963	2.30755	30.6846	30.8658	30.5584	28.7806	28.6476	28.689	31.5207	31.6369	31.5387	29.8541	29.8529	29.6668	23.7896	24.4562	23.9741	18	18	22.5406	25.6837	25.1603	24.6021	26.7264	26.0169	26.3994	+	+	+
A0A384JFL7	A0A384JFL7	Aldehyde dehydrogenase	Bchfd1	0.000404826	0.00541544	-1.40355	0.00114713	0.0350218	0.805478	0.023675	0.012727	-0.385529	0.574042	0.713528	-0.194839	0.00123421	0.0153312	1.79661	0.000309049	0.0169524	2.48571	30.3595	30.4836	30.1852	28.7492	29.0152	29.0532	31.0925	31.1177	31.2345	29.9131	29.8728	30.0858	24.6379	24.2389	23.9027	23.8145	23.8406	24.5399	26.0659	26.1533	25.9502	26.7418	26.7187	26.7762	+	+	+
A0A384JCU6	A0A384JCU6	PlsC domain-containing protein	BCIN_03g05100	9.06213e-05	0.00610782	-2.04217	0.00554514	0.029276	0.626556	0.0029606	0.00715395	-0.949142	0.402761	0.509059	-0.605589	0.00347232	0.0144356	1.8447	0.00140297	0.0127989	2.66888	30.4007	30.6921	30.3589	28.551	28.3013	28.4729	31.0607	31.0646	31.206	29.5378	29.3548	29.7117	23.5191	23.2036	24.1356	23.6118	23.59	21.8397	25.6527	25.2453	25.4944	26.6331	26.2902	25.9416	+	+	+
A0A384K6L5	A0A384K6L5	Uncharacterized protein	BCIN_16g02260	8.38764e-05	0.00610526	-2.23295	0.000150444	0.055528	2.56233	0.500759	0.516615	0.137243	0.371169	0.423413	-1.49984	0.00052741	0.0181166	2.85076	0.000197187	0.0178232	2.70822	27.2791	27.1628	27.4677	25.1974	24.8624	25.151	29.5508	30.071	29.9749	27.3091	27.7645	27.2477	22.2532	22.82	22.2069	22.7394	18	22.0412	25.6094	25.3032	24.9198	25.0769	25.0664	25.2615	+	+
A0A384JLR9	A0A384JLR9	Translocation protein SEC62	Bcsec62	4.37652e-05	0.00567719	-1.67864	0.00582216	0.0290178	0.790068	0.000481464	0.0078914	-0.611919	0.0834635	0.0926595	-1.58025	0.0303286	0.0305362	1.18055	0.000178645	0.017625	2.75915	32.0348	32.0821	32.0426	30.2489	30.3347	30.5401	32.7553	32.6452	33.1293	31.3554	31.4195	31.549	25.6759	25.5966	25.4431	24.9895	24.3066	22.6788	27.4272	26.5932	26.2369	28.6771	28.006	28.31	+	+	+
A0A384JUT4	A0A384JUT4	Uncharacterized protein	BCIN_10g02960	0.000234634	0.00591624	-1.77784	0.00194604	0.032298	0.692289	0.00508648	0.00713872	-0.707482	0.19102	0.222649	0.62565	0.00901779	0.0169768	2.00424	0.00204426	0.0126158	2.83245	29.1468	29.3365	29.0326	27.4176	27.1911	27.5736	29.8747	29.7967	29.9214	28.5011	28.2918	28.6004	23.0322	22.1349	21.7328	22.7181	23.0454	23.0134	24.6565	24.1227	24.1334	25.3256	24.9841	25.0876	+	+	+
A0A384JBG8	A0A384JBG8	Uncharacterized protein	BCIN_02g09210	0.000359648	0.005575	-2.46583	0.0467293	0.0538672	0.655191	0.0370063	0.0160212	-0.816518	0.918686	0.952999	-0.112876	0.0516092	0.0442792	2.21341	0.022921	0.0213956	2.83596	28.987	28.2573	28.5375	26.1606	26.2048	26.0189	29.0746	29.3051	29.3677	27.9623	27.9084	27.4615	18	20.3659	18	18	18	20.0273	21.2896	21.0061	20.7104	21.6984	21.5778	21.5976	+		+
A0A384K5R0	A0A384K5R0	Very-long-chain 3-oxoacyl-CoA reductase	Bcifa38	7.41917e-05	0.00613763	-1.89737	0.00123188	0.0347139	0.456303	0.000147394	0.00853834	-0.942668	0.477805	0.597509	-0.554745	0.0135943	0.0201014	1.81289	0.0022996	0.0125576	2.97987	31.2831	31.0948	31.1696	29.0871	29.3895	29.3788	31.6559	31.6439	31.6166	30.2965	30.2566	30.1664	23.3789	24.6867	24.4277	24.7811	23.0357	23.0123	26.2965	25.7955	25.84	27.361	26.8288	27.2431	+	+	+
A0A384JDW6	A0A384JDW6	Derlin	BCIN_03g09290	4.87302e-05	0.00580339	-1.61911	0.00010907	0.0580286	1.15994	0.164687	0.0960818	-0.216034	0.102968	0.110277	-3.63645	0.0185505	0.0232046	2.16482	0.0057806	0.0141212	3.126	29.5725	29.5397	29.3531	27.9075	27.7634	27.937	30.6294	30.6014	30.7143	29.299	29.0747	29.4435	24.3624	22.7344	22.7298	22.9172	18	18	25.72	25.4088	25.1923	26.4027	26.0431	26.7588	+	+
A0A384K5G4	A0A384K5G4	Uncharacterized protein	BCIN_15g03200	7.42299e-05	0.00612865	-1.91201	2.42548e-05	0.0711053	0.940587	0.00587607	0.00730333	-0.486653	0.325228	0.362941	-0.462622	0.00687299	0.0154586	2.58863	0.00117915	0.0126897	3.28795	30.8078	30.8639	30.7798	28.9686	28.6886	29.0583	31.7352	31.7129	31.8252	30.3279	30.1803	30.4834	24.1339	23.221	22.887	22.7664	22.781	23.3067	26.5547	26.0742	25.379	26.936	26.4464	26.7234	+	+	+
A0A384JG66	A0A384JG66	Abhydrolase	BCIN_05g00320	0.000602664	0.00529032	-2.1432	0.858041	0.916683	-0.0424665	0.00184252	0.00699613	-0.983262	0.373901	0.472841	1.38594	0.0312804	0.030802	2.59128	0.00405947	0.0134322	3.31152	26.5224	26.3415	26.6433	24.025	24.3366	24.7161	26.2947	26.2182	26.8669	25.5843	25.653	25.3201	18	18	18	18	22.1578	18	22.133	20.168	19.4729	21.9793	21.7534	20.2018	+		+
A0A384K6P2	A0A384K6P2	1-acyl-sn-glycerol-3-phosphate acyltransferase	Bcslc1	0.00164466	0.00529567	-1.43996	0.0259176	0.0403287	0.57921	0.0670813	0.0268012	-0.514456	0.687271	0.813853	-0.41193	0.00355548	0.0142728	3.75057	0.00256962	0.0127342	4.16414	29.759	29.4687	29.2142	28.2406	27.8724	28.0089	29.9687	30.1664	30.0444	29.2122	28.9312	28.7551	19.7198	21.7087	21.2246	21.9246	19.984	19.5088	24.4209	24.6574	24.8266	25.3751	24.8893	24.8812	+	+	+
A0A384JG08	A0A384JG08	GDP-Man:Man(3)GlcNAc(2)-PP-Dol alpha-1,2-mannosyltransferase	Bcalg11	0.000131369	0.00638733	-1.84861	0.0013577	0.0347335	0.679791	0.00439903	0.00714713	-0.862661	0.132619	0.165889	-2.6345	0.0432392	0.0388581	4.19023	0.0333882	0.0273577	4.49463	28.9521	28.8939	28.7662	26.8185	27.0314	27.2166	29.6386	29.5908	29.4223	27.9688	28.2648	27.7907	21.1401	22.7634	18	18	18	18	25.0593	24.1861	25.2288	25.5148	24.9295	24.9431	+	+	+
A0A384JM65	A0A384JM65	Bcmsp1	Bcmsp1	0.00320968	0.00509011	-1.20801	0.163835	0.180144	0.161619	0.142437	0.081618	-0.331317	0.939067	0.96267	0.129063	0.00110326	0.0151933	5.63138	0.000999823	0.0131244	5.77299	28.8238	28.7977	29.0828	27.8863	27.8356	27.3584	29.1079	29.0669	29.0144	28.3109	28.5452	28.8543	18	20.1568	19.7772	18	18	22.3212	25.0849	24.7715	24.9717	25.2473	24.9497	25.0559	+
A0A384JFR0	A0A384JFR0	Glucoamylase	BCIN_04g04190	0.00427443	0.00545794	-3.3178	0.000135619	0.0551646	6.82808	0.00561865	0.00723449	2.64487	0.216289	0.244799	1.28976	2.70477e-05	0.0302667	7.46634	0.000142443	0.0173913	6.46066	24.4439	25.5153	24.4046	20.6008	21.9584	21.8512	31.007	31.9025	31.9386	27.5951	27.8971	26.8061	18	18.9287	18	20.7354	20.0626	18	26.0681	25.7075	25.5521	24.4761	25.4348	24.3998	+	+	+
A0A384JC39	A0A384JC39	Ceramide very long chain fatty acid hydroxylase	Bcscs7	0.000341704	0.00573897	-1.64087	0.0330309	0.0443918	0.499018	0.000719425	0.00749347	-0.838107	0.155444	0.19048	2.61588	1.35908e-08	0.0286667	4.8812	8.58868e-08	0.0288571	6.91614	28.9332	28.7226	28.9461	27.3908	26.9814	27.3071	29.2294	29.2266	29.6429	28.0276	27.9395	28.1205	18	18	18	18	20.6632	23.1844	22.9377	22.8212	22.8847	25.0671	24.832	24.8493	+	+	+
A0A384K419	A0A384K419	CUE domain-containing protein	BCIN_15g01420	0.0155633	0.00726302	-1.6394	0.121045	0.139188	0.807858	0.57528	0.669481	-0.256045	0.146764	0.182504	3.48311	1.36105e-07	0.0412632	6.84996	7.05268e-07	0.027	7.98017	29.5359	28.5119	29.7543	27.5611	27.4379	27.8848	30.2901	30.1499	29.7856	29.1747	29.1941	28.6652	18	18	18	18	24.6987	21.7506	24.9508	24.683	24.9161	26.0953	25.6867	26.1584	+
A0A384JDB3	A0A384JDB3	Uncharacterized protein	BCIN_03g07820	0.513932	0.54125	0.11278	0.0011132	0.0353643	-1.23542	0.0834312	0.0347253	-0.37597	0.00315558	0.0248344	-1.31528	0.000478154	0.0185532	1.62941	0.000939472	0.0129221	1.13369	31.939	31.8449	32.3108	32.0488	32.1084	32.2759	30.8395	30.7178	30.8312	31.519	31.6474	31.8004	26.838	26.6012	27.0085	25.2057	25.7955	25.5006	28.4062	28.6389	28.2908	28.0551	27.9089	27.8847		+	+	+
A0A384K0L0	A0A384K0L0	Complex1	BCIN_13g01350	0.65933	0.793713	0.0595334	0.00141288	0.0339599	-1.16968	0.0814743	0.0339138	-0.335939	0.000496286	0.0294907	-2.9293	0.000776051	0.0159772	2.30175	0.00532212	0.0141768	1.356	30.8367	30.5967	31.0194	30.9002	30.8242	30.9071	29.7073	29.4812	29.7553	30.4056	30.4021	30.6373	25.3739	25.3526	26.102	22.9169	22.43	22.6937	27.9657	27.8238	27.9442	26.9809	26.9644	26.9512		+	+	+
A0A384JA87	A0A384JA87	Uncharacterized protein	BCIN_02g07550	0.198768	0.096936	-0.269809	0.000375028	0.0436448	-2.25665	0.835291	0.898491	0.0424512	0.35642	0.403072	-0.43723	0.00111591	0.0151424	2.17164	0.00289461	0.0131688	1.52414	31.1913	30.7992	31.3692	30.8997	30.7518	30.8988	28.9197	28.6436	29.0264	31.1415	31.0163	31.3292	26.6559	26.0685	25.9722	26.0959	26.2135	25.0755	28.4681	28.1227	28.6208	27.6974	27.6261	27.9455		+
A0A384JBX7	A0A384JBX7	Uncharacterized protein	BCIN_03g02440	0.95681	0.975876	0.0155614	0.0223654	0.0376763	-1.00062	0.144928	0.0830741	-0.481417	0.514671	0.647756	-0.143468	0.00476619	0.0157418	1.54501	0.00243014	0.0125382	1.52557	30.204	29.7194	30.6411	30.1819	30.2912	30.1381	29.319	29.0605	29.1831	29.6962	29.7236	29.7004	24.1415	23.9103	24.4699	24.0437	23.8191	24.2285	26.124	25.3734	25.6593	25.8507	25.8569	25.3908		+
A0A384JKY3	A0A384JKY3	Complex1	BCIN_06g05630	0.253486	0.132513	-0.16936	0.00493632	0.0303726	-1.06789	0.0152084	0.0102863	-0.552366	0.0183493	0.0366978	-0.97481	9.8471e-05	0.0244315	3.34809	0.00120003	0.0125991	1.84126	31.7687	31.5651	31.976	31.5652	31.5455	31.691	30.7673	30.4184	30.9204	31.1483	31.1553	31.3492	25.2797	25.4687	24.8073	24.5068	23.9588	24.1657	28.3652	28.588	28.6467	27.0894	27.1737	26.8164		+	+	+
A0A384JR47	A0A384JR47	Bcagc1	Bcagc1	0.23692	0.12103	-0.395281	0.0172943	0.0342258	-1.10542	0.799421	0.879071	-0.0835419	0.372385	0.424753	0.586666	0.0441538	0.0393819	2.04301	0.0146068	0.0176544	3.3646	31.7457	31.3968	32.1163	30.9697	31.569	31.5343	30.9955	30.6103	30.3368	31.3443	31.5576	32.1063	20.9773	20.5679	19.2204	20.7796	20.4519	21.2941	23.1883	22.0778	21.6285	24.2676	24.2127	22.3791		+
A0A384JDZ7	A0A384JDZ7	Oxidored	BCIN_04g00320	0.661211	0.795578	0.112018	0.0120962	0.0313635	-1.07193	0.717993	0.820625	-0.111924	0.373901	0.464202	-1.31933	0.0200056	0.0237458	5.30775	0.0503518	0.0374448	4.0194	29.0236	28.8561	29.6085	29.1459	29.3518	29.3265	28.242	27.9231	28.1073	29.0572	28.741	29.3542	18	18	21.958	18	18	18	25.0496	25.2314	23.6003	24.2385	23.5884	22.1893		+
A0A384JAH7	A0A384JAH7	NmrA domain-containing protein	BCIN_02g05960	0.94615	0.969754	-0.0139147	0.0136701	0.0325333	-0.901206	0.737666	0.833518	-0.0818392	0.0106369	0.029292	-1.64408	0.000150175	0.0234571	2.86982	0.000504281	0.0148605	2.13798	32.2992	32.0346	32.6992	32.3454	32.3048	32.341	31.6088	31.2865	31.434	32.1641	32.1203	32.503	25.7349	26.4275	26.1811	24.2359	24.1061	25.0693	29.0411	28.9512	28.9607	28.3445	28.2139	28.1991		+		+
A0A384JCU7	A0A384JCU7	Bcblm10	Bcblm10	0.391892	0.303835	0.824052	0.619843	0.754656	-0.375341	0.372212	0.28471	0.658743	0.255742	0.287903	-0.399399	0.0021866	0.014208	1.39293	0.00354422	0.0135061	1.03573	21.4648	23.2794	22.5482	22.7806	24.5934	22.3905	21.585	21.6073	22.9741	23.8704	22.6706	22.7276	26.1419	25.6796	26.2174	25.6008	26.0531	25.1868	27.4071	27.2213	27.5893	27.0669	27.0454	27.0337
A0A384JI90	A0A384JI90	Bcdst1	Bcdst1	0.17486	0.0827593	-0.783717	0.083213	0.0832958	0.276685	0.153461	0.0890191	0.452979	0.0465213	0.0597161	0.431371	0.00209735	0.0141272	1.09346	0.00197144	0.012877	1.07998	25.8512	25.6524	25.7407	25.3053	24.031	25.5568	26.0604	26.1877	25.8263	26.1639	26.6534	25.786	26.3401	25.8258	26.0286	26.536	26.4997	26.453	27.1305	27.2338	27.1107	27.1418	27.1651	27.1276
A0A384JMW9;A0A384JMR9	A0A384JMW9;A0A384JMR9	MaoC-like domain-containing protein	BCIN_07g04130	0.000165916	0.00626941	-0.887987	0.000130297	0.0550513	2.475	0.000371978	0.00817918	0.736069	0.00655845	0.0258149	0.251489	6.88548e-06	0.0374667	1.14037	2.04581e-05	0.0217907	1.10122	29.9163	29.7471	29.7789	28.9041	28.8722	29.002	31.972	32.5066	32.3886	30.575	30.6055	30.47	28.4177	28.3789	28.4236	28.5689	28.7246	28.6812	29.5419	29.6096	29.4899	29.4514	29.5977	29.4749	+	+	+	+
A0A384K7F3	A0A384K7F3	Methyltranfer	BCIN_16g04280	NaN	1	0	NaN	1	0	0.373901	0.294954	1.86954	0.006767	0.0256256	0.879767	0.00367556	0.0144089	1.04629	0.00655141	0.014129	1.12839	18	18	18	18	18	18	18	18	18	18	23.6086	18	23.9326	23.4942	23.3712	24.4977	24.4502	24.4895	24.6898	24.6197	24.6273	24.4617	24.9001	24.8213				+
A0A384JF61	A0A384JF61	Flavoprotein domain-containing protein	BCIN_04g01540	NaN	1	0	NaN	1	0	NaN	1	0	0.205061	0.23382	-0.258764	0.000481883	0.0185094	1.38865	0.00841768	0.0147685	1.1433	18	18	18	18	18	18	18	18	18	18	18	18	21.3718	21.2265	21.4628	20.8186	21.105	21.3612	22.7071	22.9557	22.5643	22.5121	22.8809	22.098
A0A384JNF0	A0A384JNF0	Uncharacterized protein	BCIN_07g05960	0.828791	0.910122	-0.715328	0.810301	0.892477	-0.753743	0.507598	0.53112	1.70251	0.994655	0.995385	-0.0020256	0.00510375	0.0155035	1.08178	0.0078475	0.0144673	1.15814	25.3278	18	24.1314	18	25.2989	22.0143	23.76	18	23.438	25.0827	24.3811	23.1029	25.0914	24.8674	24.4901	24.9575	24.3758	25.1095	26.0268	25.7414	25.9261	26.0029	26.2291	25.6914
A0A384J6G4	A0A384J6G4	Bcmon2	Bcmon2	0.142426	0.0640132	-0.397601	0.975046	0.984427	-0.00428454	0.0667005	0.0268349	1.05656	0.443731	0.556598	0.121113	0.00859922	0.0169145	1.29343	0.00358213	0.0134512	1.25374	24.0848	24.4045	24.4045	23.6577	24.2757	23.7676	24.2102	24.2332	24.4375	25.8974	25.6124	24.5536	22.0791	22.1127	22.451	22.4886	22.2251	22.2924	23.6375	23.8455	23.04	23.2311	23.384	23.7889			+
A0A384JKG9;A0A384JKN8	A0A384JKG9;A0A384JKN8	Bccab2	Bccab2	0.616592	0.744343	-1.55049	0.756171	0.858878	0.814066	0.526	0.573539	-2.34034	0.0564716	0.0670715	0.478612	0.000196455	0.0225935	1.30762	0.00276802	0.0128879	1.26068	24.8093	25.4001	18	22.9335	22.6244	18	22.9841	24.7413	22.9262	18	18	25.1884	24.9163	25.0174	25.0121	25.2583	25.8133	25.3101	26.3317	26.1093	26.4277	25.9118	26.25	26.566
A0A384JA01	A0A384JA01	LigB domain-containing protein	BCIN_02g04490	0.00468948	0.00563747	0.79683	0.0653235	0.0674953	0.491106	0.000657956	0.00773444	1.20149	0.528036	0.664951	0.0486469	0.0122709	0.0191509	1.32069	1.98968e-05	0.0214438	1.37595	29.5394	29.1999	29.151	30.2278	30.0062	30.0467	29.522	29.7938	30.0478	30.5078	30.4471	30.5399	28.1898	28.1855	28.0909	28.0797	28.2801	28.2523	29.1562	29.1908	30.0812	29.4377	29.6046	29.5517	+		+
A0A384K2P7	A0A384K2P7	Peptidyl-prolyl cis-trans isomerase	BCIN_14g02660	0.472076	0.438574	-0.299493	0.377951	0.458813	-1.84097	0.513394	0.544222	-1.45666	0.330501	0.368343	-1.90703	0.00782362	0.0162489	1.72938	0.0203506	0.0201416	1.44319	23.124	23.0446	24.193	23.0071	23.2163	23.2397	23.0195	23.8193	18	23.8892	24.1025	18	22.6176	23.5099	23.7289	18	23.1029	23.0324	25.1751	24.8891	24.9804	25.0997	24.5337	24.5526
A0A384JHP3	A0A384JHP3	Cytochrome b5 heme-binding domain-containing protein	BCIN_05g04870	0.000339581	0.00576015	-0.925353	9.77596e-05	0.0587761	2.40613	0.00107537	0.00749729	0.595175	0.000698271	0.0294222	0.417994	1.80647e-05	0.032855	1.1801	5.04184e-06	0.0168	1.56778	31.0627	30.8736	30.8761	29.9241	30.0088	30.1035	33.0782	33.5568	33.3957	31.5876	31.5344	31.4759	28.4198	28.3393	28.3329	28.8191	28.7136	28.8133	29.6209	29.5284	29.483	29.9772	29.8553	29.9628	+	+	+	+
A0A384K3B7	A0A384K3B7	Cytochrome c oxidase subunit	Bccox12	0.171332	0.0812353	-0.238959	0.00311255	0.0317624	-0.944926	0.108946	0.0483054	-0.475576	0.0474284	0.0602533	0.949118	0.018158	0.0229771	1.25109	0.0079023	0.0145214	1.63133	31.8373	31.6319	32.052	31.5941	31.4723	31.738	30.9934	30.7254	30.9676	31.2768	31.0764	31.7414	27.3432	26.3119	27.1876	27.7055	27.9557	28.0289	28.1419	28.1657	28.2884	28.4872	28.7421	28.5074		+	+
A0A384JZS4	A0A384JZS4	Uncharacterized protein	BCIN_12g06310	0.373901	0.261406	2.34134	5.08729e-06	0.0795122	6.94805	2.53717e-07	0.0133699	6.42151	0.620265	0.7577	0.154809	0.0148195	0.0207131	2.2039	0.00108055	0.0130583	1.66409	18	18	18	25.024	18	18	24.9467	24.583	25.3144	24.2641	24.4174	24.5831	23.6066	23.056	22.9894	23.7955	23.13	23.191	26.0487	25.7826	24.4325	24.9305	24.8451	24.8687		+	+
A0A384JH04	A0A384JH04	Bctfb1	Bctfb1	0.818044	0.904733	0.0915655	0.374812	0.454939	-0.33622	0.0586622	0.0238226	0.989865	0.443154	0.556073	0.332333	0.00193176	0.0144684	1.94496	0.00377628	0.0135382	1.84394	23.7341	24.6116	23.6096	24.2965	24.2537	23.6798	23.8435	23.6695	23.4336	24.6899	25.3789	24.8561	23.7211	24.46	23.6313	24.586	23.6914	24.5321	25.9024	25.9695	25.7754	25.485	26.0096	25.8496			+
A0A384K529	A0A384K529	Bcpom33	Bcpom33	1.93022e-05	0.00629117	-0.961456	0.000177781	0.0516444	0.716844	0.665905	0.776966	-0.0406647	0.00540111	0.025893	0.615171	0.0012883	0.0153088	1.11291	8.16145e-05	0.0190076	1.9043	32.507	32.4125	32.3719	31.4574	31.4651	31.4846	33.0767	33.1828	33.1824	32.5179	32.4019	32.2496	28.5514	28.2797	28.2711	28.9147	29.1111	28.9219	29.6742	29.4435	29.3232	30.3917	30.1453	30.2781	+	+		+
A0A384JG55	A0A384JG55	PKS	BCIN_05g00340	0.106836	0.0337105	-0.270297	6.52281e-05	0.0621217	2.57579	0.000281946	0.00815894	1.03264	0.591702	0.733248	0.250356	0.00410839	0.014812	1.78452	0.000970137	0.0128421	1.90579	24.4904	24.5857	24.3133	24.3794	24.1756	24.0235	26.793	27.2055	27.1183	25.4757	25.5609	25.4508	22.7612	22.4906	22.0683	22.0784	23.3863	22.6065	24.2544	24.5984	23.8209	24.4898	24.1891	24.3586	+	+	+
A0A384J5H5	A0A384J5H5	FAA	BCIN_01g05950	0.216118	0.107636	-0.261288	5.25811e-05	0.0671111	3.5945	0.00033588	0.00839255	1.926	0.234477	0.265479	0.284899	0.000154794	0.0236738	2.31565	0.0002535	0.0178015	1.93203	26.8291	26.8902	26.7878	26.3914	26.4064	26.9254	30.0452	30.6681	30.5772	29.0059	28.4446	28.8345	25.692	25.6365	26.1331	25.8476	26.258	26.2107	28.1669	28.0294	28.2122	27.7334	27.7703	27.7539		+	+
A0A384JA35	A0A384JA35	CP2 domain-containing protein	BCIN_02g06140	0.0516772	0.0149478	-0.892123	0.0624174	0.0660425	0.780444	0.0865235	0.0364004	-0.611689	0.94536	0.966459	-0.0266558	0.00110865	0.0151678	1.89266	0.00109842	0.0128471	1.94018	25.3169	25.0376	25.8045	24.7081	24.7507	24.0239	25.8228	26.1421	26.5355	24.4959	25.0165	24.8115	24.0218	23.3246	23.9438	23.5867	23.324	24.2995	25.7515	25.6225	25.5941	25.5793	25.7162	25.8152	+		+
A0A384JH41	A0A384JH41	Bcsti1	Bcsti1	0.000202077	0.00604681	0.618454	0.00046417	0.0426763	0.648349	0.000382769	0.00809102	0.780937	5.08637e-06	0.0519375	1.87745	3.85844e-05	0.0287143	1.08764	5.60271e-06	0.0190385	2.13933	29.8114	29.7234	29.8847	30.4221	30.4101	30.4425	30.5079	30.4812	30.3754	30.6925	30.5207	30.549	31.9897	31.8086	31.8493	33.7312	33.7634	33.7855	32.9615	32.9743	32.9747	33.9555	34.0865	34.0237	+	+	+	+
A0A384K1K0	A0A384K1K0	Uncharacterized protein	BCIN_13g05430	NaN	1	0	9.31763e-07	0.0786087	4.67457	0.373901	0.305852	1.54613	0.000376555	0.0302915	0.970715	0.000454872	0.0186346	1.59074	2.50398e-05	0.0210435	2.17487	18	18	18	18	18	18	22.4996	22.8159	22.7083	18	22.6384	18	23.7357	23.574	23.8566	24.7409	24.7029	24.6347	25.2915	25.1053	25.5418	25.7882	25.9371	25.9657		+		+
A0A384JGY9	A0A384JGY9	Endoplasmic reticulum transmembrane protein	Bcyet3	0.00530206	0.00594206	-0.908484	6.45761e-05	0.0621239	0.730033	0.00922578	0.00802129	-0.258593	0.0365725	0.0535662	0.717758	0.0289409	0.0305398	1.13786	0.000876256	0.0130688	2.18221	32.7146	32.7302	32.6654	32.1006	31.5401	31.7441	33.3879	33.4051	33.5072	32.447	32.3549	32.5325	27.7334	27.3316	26.9356	28.0315	28.1106	28.0119	28.5281	28.876	28.0101	29.6135	29.3504	29.5834	+	+	+
A0A384JGT7	A0A384JGT7	AB hydrolase-1 domain-containing protein	BCIN_05g02100	0.125174	0.0531739	1.95759	0.123965	0.142812	2.12909	0.00131837	0.00732879	4.60905	0.120677	0.149329	-1.6114	0.0226746	0.0264496	3.03545	0.0558078	0.0407859	2.36626	18	18	18	21.3815	18	20.4913	20.7433	18	21.644	23.4594	22.8556	21.5121	20.1577	20.6765	18	18	18	18	22.8744	22.8058	22.2603	21.5202	22.6361	21.7768			+
A0A384JJA2	A0A384JJA2	Uncharacterized protein	BCIN_06g01710	0.623227	0.75258	0.734604	0.236918	0.250974	1.99786	0.834339	0.897954	0.382914	0.307139	0.342785	0.320527	0.00657541	0.0156146	2.42832	0.000558499	0.0142528	2.41139	21.0534	18	22.6379	20.9149	21.2379	21.7423	23.3814	22.5223	21.7812	22.2508	21.7086	18.8806	23.6549	24.2347	24.4571	24.1698	24.5945	24.544	26.8514	27.0344	25.7459	26.4974	26.5829	26.5006
A0A384JSU3	A0A384JSU3	Bcprx8	Bcprx8	0.71783	0.843137	0.0952797	0.000160122	0.0528994	2.1132	0.000215191	0.00822695	1.66819	5.25708e-06	0.0511385	2.05824	2.35477e-06	0.04	1.95802	1.32465e-05	0.0188333	2.77409	26.0908	26.356	26.2083	25.847	26.5449	26.549	28.419	28.5047	28.071	27.7391	28.0908	27.8297	28.6862	28.5446	28.5904	30.5763	30.6819	30.7377	30.6081	30.5683	30.5188	31.5109	31.4452	31.1873		+	+	+
A0A384K6J1	A0A384K6J1	MYND-type zinc finger protein samB	BCIN_16g02270	0.373901	0.260134	1.78415	NaN	1	0	0.000119692	0.00862252	8.35645	0.373901	0.424851	-1.27113	0.0098553	0.018	5.95883	0.0683318	0.0480807	3.52639	18	18	18	23.3525	18	18	18	18	18	26.6036	27.1837	25.2821	21.8134	18	18	18	18	18	25.5166	24.8142	25.359	22.3744	21.9641	24.0542			+
A0A384K7L5;A0A384K7J7	A0A384K7L5;A0A384K7J7	Uncharacterized protein	BCIN_16g04740	NaN	1	0	NaN	1	0	NaN	1	0	0.373901	0.466648	0.959333	0.000132218	0.024317	4.2626	1.02689e-05	0.0197557	3.61716	18	18	18	18	18	18	18	18	18	18	18	18	18	18	18	18	18	20.878	22.4013	21.6977	22.6887	21.4346	21.5454	21.8715
A0A384J9C3	A0A384J9C3	Uncharacterized protein	BCIN_02g02660	0.395607	0.308777	1.28502	0.580745	0.716193	-0.748971	0.00116404	0.00744277	3.30144	NaN	1	0	0.00103522	0.015399	4.21122	0.000901336	0.0129445	3.90888	20.6426	20.7946	21.8757	23.4936	23.8656	19.8087	21.2891	21.7769	18	24.5722	24.3911	24.2539	18	18	18	18	18	18	21.7253	23.1982	21.7101	22.7622	21.2833	21.6811			+
A0A384JRF7	A0A384JRF7	Uncharacterized protein	BCIN_08g05920	0.00817633	0.00603443	-0.52361	0.0217459	0.0371698	-0.642282	0.10697	0.0473262	-0.534345	0.353647	0.399487	0.729677	0.0243914	0.0271518	2.06964	0.00175775	0.0130459	4.26364	29.6263	29.5466	29.7624	29.1185	28.9724	29.2735	29.3035	28.738	28.967	28.8196	28.9041	29.6085	22.4478	21.3738	20.4677	22.7833	21.4245	22.2705	23.2595	23.7185	23.5203	25.7851	25.6755	25.6196	+	+	+
A0A384J8K2	A0A384J8K2	Uncharacterized protein	BCIN_02g02000	NaN	1	0	NaN	1	0	0.373901	0.289663	1.70543	0.373901	0.427054	-1.43526	0.0329079	0.0320971	4.59847	0.0328152	0.0268448	4.65548	18	18	18	18	18	18	18	18	18	18	23.1163	18	22.3058	18	18	18	18	18	24.0158	24.1686	23.9168	23.7119	24.0537	24.5066
A0A384JRK0	A0A384JRK0	Uncharacterized protein	BCIN_09g00480	NaN	1	0	NaN	1	0	4.63103e-05	0.00919734	5.41875	NaN	1	0	1.201e-06	0.0449167	4.6766	8.64606e-05	0.018974	4.80515	18	18	18	18	18	18	18	18	18	23.6669	22.8465	23.7428	18	18	18	18	18	18	22.7082	22.8301	22.4916	22.5358	23.4002	22.4795			+
A0A384JXJ9	A0A384JXJ9	MaoC-like domain-containing protein	BCIN_11g06000	0.373901	0.257672	1.6157	6.55322e-07	0.0736842	7.85124	9.92555e-06	0.0101099	6.0175	NaN	1	0	1.61052e-06	0.0419259	5.54331	5.80246e-07	0.0312632	5.33186	18	18	18	22.8471	18	18	25.6634	26.1315	25.7588	23.9475	24.4221	23.6828	18	18	18	18	18	18	23.2954	23.6252	23.7093	23.353	23.4832	23.1594		+	+
A0A384JDE7;A0A384JDC4	A0A384JDE7;A0A384JDC4	Uncharacterized protein	BCIN_03g06960	0.373901	0.273697	-1.87295	0.90406	0.94103	-0.312883	0.373901	0.300523	-1.87295	NaN	1	0	1.74192e-06	0.0406897	5.40695	6.04321e-07	0.0304615	5.43256	18	18	23.6189	18	18	18	22.6802	18	18	18	18	18	18	18	18	18	18	18	23.6056	23.1744	23.4409	23.6192	23.384	23.2945
A0A384JFE4	A0A384JFE4	4-amino-5-hydroxymethyl-2-methylpyrimidine phosphate synthase	Bcnmt1	0.373901	0.278743	1.65317	NaN	1	0	NaN	1	0	0.373901	0.466219	1.59844	9.90803e-06	0.0360377	5.68524	4.24437e-07	0.0318667	5.68013	18	18	18	18	22.9595	18	18	18	18	18	18	18	18	18	18	18	18	22.7953	24.092	23.5142	23.4495	23.5087	23.7048	23.8269
A0A384K7B8	A0A384K7B8	Bcidl1	Bcidl1	NaN	1	0	7.62589e-05	0.0594839	5.30069	0.373901	0.29771	1.33243	NaN	1	0	4.67104e-07	0.0463529	6.41522	6.95664e-07	0.0282857	5.8554	18	18	18	18	18	18	22.8485	23.1385	23.9151	21.9973	18	18	18	18	18	18	18	18	24.2024	24.4991	24.5442	23.7137	24.0677	23.7849		+
A0A384JPB4	A0A384JPB4	Bcap14	Bcap14	NaN	1	0	0.117294	0.128764	2.7142	4.57671e-07	0.0100619	4.91847	0.116194	0.128465	2.27508	0.000654549	0.0163232	4.9181	4.56876e-09	0	5.88131	18	18	18	18	18	18	18	21.8496	22.2929	23.0718	22.7924	22.8912	18	18	18	21.4603	21.3649	18	21.9375	23.6614	23.1553	23.8409	23.942	23.8611			+
A0A384J610	A0A384J610	Uncharacterized protein	BCIN_01g05970	NaN	1	0	2.42063e-05	0.0720533	5.31996	2.22511e-06	0.00972121	7.64877	0.373901	0.428218	-1.26679	0.00919099	0.0173675	5.98873	0.00783072	0.0144246	6.27186	18	18	18	18	18	18	22.8729	23.396	23.691	25.5777	26.0057	25.3629	18	18	21.8004	18	18	18	25.1366	25.2123	25.4176	25.4356	25.4548	25.7256		+	+
A0A384JRM4	A0A384JRM4	Uncharacterized protein	BCIN_09g01070	NaN	1	0	0.119672	0.136917	5.4585	0.116935	0.0587375	4.75408	0.537173	0.674934	2.04776	0.0371352	0.0353617	6.70317	0.0236703	0.0218122	7.76952	18	18	18	18	18	18	18	25.4123	26.9632	25.4547	24.8076	18	24.5394	18	18	24.4885	24.1942	18	26.8598	26.9765	26.8126	27.9602	27.6861	28.2017
A0A384JEA3	A0A384JEA3	Uncharacterized protein	BCIN_04g01430	4.5586e-05	0.00592388	4.01015	0.0348871	0.0452286	1.1244	0.000141417	0.00860568	3.87838	0.000213117	0.0314612	2.19672	0.246446	0.219646	0.476742	0.00100409	0.0130842	1.56307	25.5804	24.9237	24.9894	29.2254	29.1112	29.1874	26.685	25.7214	26.4603	29.081	29.3251	28.7226	24.7769	24.2497	24.693	26.7424	26.6987	26.8687	25.6325	24.5695	24.9479	26.2731	26.1372	25.9986	+	+	+	+
A0A384JF65	A0A384JF65	Uncharacterized protein	BCIN_04g04250	0.0034483	0.00498332	2.84631	0.0144216	0.0325499	-1.8676	0.0101505	0.00836002	1.96193	0.0160682	0.0342519	1.85971	0.847865	0.911859	-0.33939	0.0403282	0.0324401	1.22166	29.0791	27.8689	29.0774	31.2356	31.9544	31.3742	26.9422	27.0726	26.4077	30.5345	30.9208	30.4557	24.4387	25.7322	24.6289	26.3327	27.006	27.0402	26.027	21.3822	26.3725	26.2779	26.0533	26.1336	+	+	+	+
A0A384J6R1	A0A384J6R1	Uncharacterized protein	BCIN_01g07870	0.116127	0.0394625	4.80976	NaN	1	0	NaN	1	0	0.000160469	0.0345069	2.42664	0.00373426	0.0145551	-0.658018	0.00108962	0.0129231	1.02129	18	18	18	25.2513	25.178	18	18	18	18	18	18	18	27.6869	27.6144	27.8668	30.1208	30.4383	29.8889	27.0672	26.9276	27.1991	28.9071	28.7478	28.577	+			+
A0A384JVA0	A0A384JVA0	NAD(P)-bd	BCIN_10g05130	0.00810724	0.00604851	3.09634	0.296004	0.316039	0.939915	0.0282722	0.0136934	2.17163	0.000641017	0.0292045	1.08997	0.000507424	0.0181247	0.9108	0.000741957	0.0133266	1.02358	21.711	23.6671	21.8913	25.3563	25.4803	25.7218	22.4898	23.4886	24.1108	24.3416	24.9097	24.533	25.0901	25.152	25.2324	26.0504	26.2858	26.4081	25.9333	26.0682	26.2054	26.0956	26.0646	26.3849	+		+	+
A0A384JUA3	A0A384JUA3	Glucosamine 6-phosphate N-acetyltransferase	BCIN_09g07030	0.00136435	0.00530618	3.82247	0.0984982	0.0975522	1.05813	0.00204457	0.00702801	3.4645	0.00255555	0.0253263	1.03794	0.00483366	0.0156936	0.845666	0.000253529	0.0177563	1.63284	24.9814	23.5355	24.9642	28.2185	28.3674	28.3626	25.3553	25.7605	25.5397	27.9634	28.0948	27.8164	27.06	26.6162	26.7332	27.725	27.8065	27.9918	27.5134	27.7398	27.6933	28.4402	28.4188	28.449	+		+	+
A0A384J6Q7	A0A384J6Q7	RRM domain-containing protein	BCIN_01g07880	0.000767414	0.00519136	1.32885	0.937563	0.960786	0.0168273	0.00367083	0.00711604	0.768729	6.92884e-06	0.0474444	2.90132	0.224094	0.199854	-0.174921	2.8343e-05	0.0205957	1.64017	27.0999	27.5359	27.311	28.5243	28.6422	28.7669	27.5525	27.4182	27.0265	28.0784	28.1015	28.073	29.3607	29.1081	29.2527	32.0661	32.2625	32.0969	28.9768	28.9601	29.2599	30.9108	30.8354	30.8959	+		+	+
A0A384K7U0	A0A384K7U0	Uncharacterized protein	BCIN_16g03380	2.50922e-05	0.00581053	4.7936	0.0389615	0.0481303	0.673662	6.34742e-05	0.00859557	4.85535	0.00208989	0.0255636	1.3241	0.0759053	0.0604557	0.431174	0.000317268	0.0167136	1.76114	27.3528	27.1522	26.8037	31.8285	32.178	31.6829	27.9157	27.9458	27.4682	32.0734	32.282	31.5193	29.7397	29.6043	29.331	30.8263	31.1533	30.6677	30.1444	30.1045	29.7196	31.3764	31.4446	31.1375	+	+	+	+
A0A384J7S6	A0A384J7S6	Bcsgt1	Bcsgt1	8.51394e-05	0.00605495	1.39812	0.000863958	0.0355784	0.555007	4.42098e-05	0.00938462	1.37394	9.66848e-05	0.0382444	1.79917	0.000526394	0.0181573	0.754557	5.69421e-06	0.0197714	1.84187	26.0356	26.1091	26.1241	27.5419	27.5945	27.3267	26.5334	26.6947	26.7057	27.5956	27.4116	27.3834	27.4151	27.2459	27.3634	28.9618	29.3196	29.1405	28.0114	28.0782	28.1985	29.155	29.1547	29.2403	+	+	+	+
A0A384J715	A0A384J715	Bcpio10	Bcpio10	0.000745886	0.00523423	3.31099	0.219209	0.233167	0.952911	0.0168	0.0108386	1.45593	3.44367e-05	0.0455	3.69438	0.0565394	0.0479542	-0.51133	0.0010025	0.0131043	1.99936	23.6741	24.1127	22.9597	26.6611	27.0509	26.9674	25.2485	23.4265	24.9302	25.1267	25.2443	24.7433	28.1082	27.8905	28.497	31.7983	31.9313	31.8493	27.8021	27.5652	27.5944	30.1131	30.4465	29.9342	+		+	+
A0A384J6A4	A0A384J6A4	PKS	BCIN_01g08220	7.52064e-07	0.00528467	2.7124	0.00901508	0.0299294	0.338866	2.52599e-05	0.00974663	1.97343	1.01909e-06	0.0401053	2.7968	0.0303641	0.0305168	0.280113	4.25144e-06	0.0148387	2.12067	27.7064	27.7763	27.6167	30.4426	30.424	30.3699	28.0448	27.9413	28.1299	29.6438	29.8187	29.5572	29.9589	29.914	30.0807	32.8274	32.7839	32.7327	30.2311	30.1651	30.3977	32.0371	32.1177	32.1609	+	+	+	+
A0A384JG82	A0A384JG82	PKS	BCIN_04g05700	0.0129204	0.00688947	8.53781	0.955145	0.972407	-0.122903	0.0207458	0.0117883	7.36571	0.00147767	0.025707	3.28945	0.0956584	0.0738147	-3.91858	0.00687784	0.0141925	2.13377	23.6009	18	24.2611	30.8617	30.5078	30.106	21.3539	21.2669	22.8726	29.2256	29.4938	29.2398	26.2424	24.9268	25.0861	28.5714	28.8651	28.6871	22.9897	18	23.5099	27.5411	27.4865	27.629	+		+	+
A0A384JNB0	A0A384JNB0	Protein AF-9 homolog	Bcyaf9	0.00386202	0.00528896	11.1328	0.695734	0.818139	0.886015	0.00479066	0.0070918	10.5207	0.000151882	0.0353208	2.77998	0.20463	0.18359	0.679506	0.000906999	0.0129241	2.30917	18	23.5568	18	30.8997	31.0142	31.0413	22.2893	18.8571	21.0685	30.5655	30.4497	30.1037	24.1598	23.8694	23.4832	26.6067	26.5649	26.6807	23.73	24.7529	25.0679	26.0896	25.8794	26.4708	+		+	+
A0A384JUA6	A0A384JUA6	NADH-cytochrome b5 reductase	Bcmcr1	0.000108466	0.00643389	2.58705	0.0136042	0.0325034	0.698987	8.49907e-05	0.00829466	2.85364	2.9774e-05	0.0464381	2.43842	0.0409181	0.0374406	0.516825	2.22777e-05	0.0210562	2.96478	29.4801	29.5552	29.969	32.2714	32.1163	32.3776	30.4926	30.2639	30.3447	32.656	32.3532	32.556	26.9522	26.6584	26.6165	29.2649	29.103	29.1745	27.4376	27.3521	26.9878	29.77	29.5544	29.797	+	+	+	+
A0A384JGD2	A0A384JGD2	Uncharacterized protein	BCIN_04g05120	1.07151e-05	0.00593143	9.08201	NaN	1	0	3.76744e-08	0.0192821	7.71575	0.00171129	0.0258248	3.80202	NaN	1	0	0.00161528	0.0127582	3.03801	18	18	18	26.4174	27.3842	27.4444	18	18	18	25.6003	25.838	25.709	18	18	18	21.3234	21.2641	22.8185	18	18	18	21.8084	20.8409	20.4647	+		+	+
A0A384K013	A0A384K013	Uncharacterized protein	BCIN_13g00380	6.60806e-06	0.00708532	4.75667	0.329302	0.356719	-1.99553	3.16471e-06	0.0104171	3.76281	1.36327e-05	0.0494815	3.74313	0.86582	0.919391	-0.0439847	2.72738e-05	0.0208172	3.25093	23.413	23.7006	23.6228	28.1028	28.3581	28.5454	18	23.1574	23.5924	27.4437	27.2593	27.3217	22.8173	23.1016	23.2864	26.7096	26.8558	26.8693	23.2317	23.2222	22.6194	26.2562	26.2548	26.4471	+		+	+
A0A384JYS1	A0A384JYS1	tRNA-splicing endonuclease subunit Sen34	Bcsen34	9.25305e-05	0.00621629	3.05046	0.338123	0.367318	-0.198182	8.46232e-05	0.00832532	3.15804	0.00282223	0.0252966	4.08407	0.502659	0.587302	0.647578	0.000972239	0.0128223	4.74242	26.4122	26.3212	26.7776	29.2952	29.7332	29.6339	26.4471	26.3969	26.0724	29.8551	29.7304	29.3995	21.3006	23.0799	22.6284	26.09	26.104	27.0671	23.4219	21.6141	23.9156	27.046	26.8939	27.2962	+		+	+
A0A384JRM0	A0A384JRM0	Uncharacterized protein	BCIN_08g06500	1.41619e-06	0.00506173	7.25575	2.87359e-06	0.0656471	5.1094	1.47506e-07	0.0157419	7.23422	1.48907e-07	0.03875	4.93307	NaN	1	0	1.78643e-05	0.0215094	5.14589	18	18	18	25.5584	25.0141	25.1947	22.8405	23.2532	23.2345	25.1097	25.4105	25.1824	18	18	18	23.0279	22.8166	22.9547	18	18	18	23.4979	22.7579	23.1819	+	+	+	+
A0A384K644	A0A384K644	Uncharacterized protein	BCIN_16g01040	1.20109e-07	0.00589831	9.13414	NaN	1	0	1.12287e-07	0.0143729	7.77634	0.00268525	0.0252334	5.59911	NaN	1	0	0.000117085	0.0175436	5.64351	18	18	18	27.0105	27.0411	27.3508	18	18	18	25.9127	25.6039	25.8124	18	18	18	23.5471	22.163	25.0872	18	18	18	23.804	22.9237	24.2028	+		+	+
A0A384JHQ5	A0A384JHQ5	Uncharacterized protein	BCIN_05g04940	2.97288e-08	0.00533333	11.5832	NaN	1	0	4.25863e-06	0.0106019	10.1445	0.00618686	0.0258995	7.3525	0.373901	0.400673	-1.38512	0.012858	0.0166172	6.05721	18	18	18	29.4066	29.7419	29.6011	18	18	18	28.4888	28.3871	27.5577	18	18	22.1554	26.4629	26.9927	26.7572	18	18	18	25.7308	25.7379	24.8583	+		+	+
A0A384JBC5	A0A384JBC5	Bcspl1	Bcspl1	0.010502	0.00644226	8.87563	0.396133	0.482779	2.02791	0.00925684	0.00801702	9.19137	0.000658823	0.0290395	5.91073	0.086918	0.0682959	1.42644	0.000508189	0.0147746	6.50993	24.7487	18	21.3675	29.9545	30.259	30.5295	22.2849	22.7889	25.1261	30.4413	30.426	30.8229	25.0601	23.0438	23.4614	29.7086	29.8477	29.7411	25.112	25.1575	25.575	30.0618	30.5902	30.443	+		+	+
A0A384JT37	A0A384JT37	NAD(P)-bd	BCIN_09g03630	5.7897e-05	0.00580317	1.95314	0.373901	0.45201	0.867439	0.022669	0.0123993	3.60234	0.0213382	0.0394588	3.46974	0.424981	0.476489	-1.07078	0.00183422	0.0129238	6.80465	18	18	18	19.7465	19.9941	20.1188	18	20.6023	18	20.3449	23.5767	20.8854	18	20.7722	20.7694	23.1756	23.0661	23.709	18	20.3293	18	26.5389	26.6101	26.8066	+		+	+
A0A384K340	A0A384K340	Uncharacterized protein	BCIN_14g03610	0.00698408	0.00601149	3.4395	NaN	1	0	0.0401545	0.0173855	1.60028	5.25009e-05	0.045194	11.441	0.472847	0.541372	-0.567647	0.0001747	0.0174598	9.27219	18	18	18	21.8779	20.1155	22.3251	18	18	18	18.7336	19.492	20.5752	19.9114	19.83	18	30.7556	30.6152	30.6936	18	18.8525	19.1861	28.4562	29.0469	28.055	+		+	+
A0A384K2L1	A0A384K2L1	t-SNARE coiled-coil homology domain-containing protein	BCIN_14g02490	0.000652483	0.00540884	-2.25007	0.0269568	0.0412904	-0.640508	0.00045208	0.00781944	-2.15403	0.001318	0.0260267	1.36301	0.150953	0.140317	0.510033	0.00321275	0.0136473	1.60468	28.8668	29.2241	28.7541	26.7161	26.3674	27.0113	28.2448	28.1332	28.5454	26.6811	26.6172	27.0846	24.0992	23.7604	23.8369	25.3643	25.4284	24.9929	24.848	24.4578	23.9208	25.7952	25.6711	25.0443	+	+	+	+
A0A384JX28;A0A384JX43	A0A384JX28;A0A384JX43	Uncharacterized protein	BCIN_11g03860	3.50373e-05	0.00578439	-2.59468	0.103843	0.103024	-0.647864	0.000475193	0.00783599	-2.79559	0.00104725	0.0277653	2.65777	0.135062	0.126268	0.875595	0.00072826	0.0134397	2.97821	29.8265	29.8997	30.2163	27.3315	27.3498	27.4771	29.2582	29.8591	28.8816	26.707	27.4002	27.4485	24.0719	24.5196	25.137	27.3212	27.2237	27.1569	25.1989	25.0083	26.1481	27.6789	27.4104	27.5739	+		+	+
A0A384JC78	A0A384JC78	Bcrce1	Bcrce1	0.0124598	0.00670275	-2.46147	0.0399843	0.0488922	0.888467	0.00213029	0.00704719	-1.1516	0.00294945	0.0250934	3.21168	9.53221e-07	0.0501395	4.8768	1.9445e-06	0.0169714	5.55506	26.0899	26.6078	26.5083	22.8469	24.4437	24.531	27.3216	26.8424	27.7074	25.1797	25.2597	25.3118	18	18	18	20.4926	22.1651	20.9774	22.9973	22.6839	22.9492	23.7592	23.3062	23.5998	+	+	+	+
A0A384JTZ2	A0A384JTZ2	Uncharacterized protein	BCIN_10g00780	0.00737377	0.00594318	-2.20738	0.0944853	0.0941034	-0.979207	0.192974	0.11492	-2.60481	0.0114886	0.0298641	2.36864	0.0806647	0.0638032	-1.37848	0.0222492	0.0211832	2.0037	23.6171	23.0606	24.5001	21.4546	21.7729	21.3281	22.5757	22.5977	23.0667	18	21.979	23.3843	24.0057	22.4322	24.0452	25.8982	25.9597	25.7311	21.9931	22.6204	21.7341	25.2036	25.714	25.5766	+			+
A0A384JAQ3	A0A384JAQ3	Bcpom152	Bcpom152	6.2539e-05	0.00614861	-2.0558	0.526681	0.649652	-0.0513331	0.00358306	0.00715334	-0.702045	0.0283218	0.0457844	8.13257	0.941661	0.961183	0.213665	0.049809	0.0373078	6.79614	30.7035	30.6898	30.8476	28.6589	28.5257	28.8888	30.7853	30.7038	30.5978	29.9734	29.9138	30.2475	25.2257	18	18	28.7919	28.7777	28.0539	21.8021	22.0647	18	27.8082	26.4034	27.4026	+		+	+
A0A384JMB3;A0A384JM96	A0A384JMB3;A0A384JM96	Uncharacterized protein	BCIN_07g02260	0.27281	0.146891	-1.63369	0.0281981	0.0420482	-3.24645	0.0696446	0.0280437	-5.97732	0.0131158	0.0315072	7.09771	0.398542	0.440112	-1.97005	0.0177823	0.0186414	6.47573	27.7187	26.5866	29.8178	27.4046	24.6729	27.1445	24.5877	25.1696	24.6264	18	22.474	25.7171	23.0758	18	22.72	29.0194	28.0336	28.0359	18	21.8857	18	27.9773	28.1424	27.1033		+	+	+
A0A384JZD5	A0A384JZD5	Bcpio7	Bcpio7	0.43101	0.364591	2.35046	0.103389	0.102578	3.6862	0.0864684	0.0364131	3.93838	0.003036	0.0247571	2.4853	0.00884585	0.0169689	-1.0079	0.0256383	0.0224019	1.02521	23.2227	18	18	18	24.2072	24.0669	23.1892	23.8442	23.2479	23.697	23.6667	23.6742	27.7984	27.195	27.1755	30.1241	29.2226	30.278	26.2835	26.394	26.4677	28.7888	28.4066	28.0491			+	+
A0A384JVI8;A0A384JVH2	A0A384JVI8;A0A384JVH2	Bcpac1	Bcpac1	0.306499	0.177114	-2.24605	0.366991	0.404515	-0.375268	0.505953	0.527494	0.266598	0.000166604	0.0334286	1.04288	0.0014762	0.0151793	-1.64865	0.000753397	0.0132596	1.19675	24.6865	23.7436	23.6031	23.878	23.417	18	23.9096	23.423	23.5747	24.4076	24.4141	24.0113	24.7762	24.6184	24.6483	25.6134	25.8156	25.7426	23.3878	23.0365	22.6726	26.0457	25.646	25.9414				+
A0A384K1B0	A0A384K1B0	Bcsba1	Bcsba1	0.0144853	0.00703383	-0.5515	0.00208081	0.0325923	0.931393	0.186061	0.110464	-0.249897	5.55012e-06	0.0481739	1.2876	9.12639e-05	0.0251624	0.528106	1.95329e-05	0.0222331	1.06846	28.4549	28.44	28.057	27.7828	27.7084	27.8061	29.2489	29.2766	29.2205	27.9798	28.2418	27.9805	30.892	30.9532	30.8941	32.2658	32.1884	32.1479	31.4813	31.4511	31.3913	31.946	31.9356	32.0631	+	+		+
A0A384J7K7	A0A384J7K7	Bcjip5	Bcjip5	0.699511	0.829859	-0.762098	0.404436	0.492519	-1.74344	0.999214	0.999301	-0.00216738	0.0141049	0.0326774	1.43662	0.274985	0.247703	-0.440843	0.0409218	0.0329767	1.07744	22.0499	22.6756	18	18	20.7458	21.6935	18	18	21.4952	22.5597	22.1594	18	24.4784	25.3036	24.2203	26.1746	25.8864	26.2511	24.2952	23.9888	24.3958	25.4327	25.9085	25.8934				+
A0A384JRT8	A0A384JRT8	Btz domain-containing protein	BCIN_09g01080	0.127467	0.0547312	3.26891	0.373901	0.451488	1.51651	NaN	1	0	0.0133603	0.0319223	1.1632	0.170247	0.154712	0.341269	0.0106717	0.0158134	1.2056	18	18	18	23.7363	22.0704	18	18	18	22.5495	18	18	18	25.9159	25.7335	25.4536	26.4661	26.8316	27.2949	25.7951	26.0069	26.3247	26.4836	26.9596	27.2767				+
A0A384K6H8	A0A384K6H8	Bcfes1	Bcfes1	0.0790457	0.0229734	0.248606	0.0699729	0.0712851	-1.27748	0.115217	0.0512725	-0.497173	0.000328653	0.0290105	2.04489	0.0684616	0.0552731	0.478996	0.00610383	0.0140794	1.28662	27.3785	27.7174	27.453	27.8025	27.7151	27.7772	25.53	25.9585	27.228	27.3429	27.1289	26.5856	28.691	28.1211	28.6034	30.5441	30.4821	30.524	29.0777	28.9647	28.8102	29.5695	29.6161	30.0898	+			+
A0A384JTW8	A0A384JTW8	HATPase	BCIN_10g00300	0.0759291	0.0221453	-0.366559	0.00129743	0.0352372	0.848614	0.284876	0.184605	-0.162879	1.32007e-06	0.0452683	1.26309	1.63404e-05	0.032576	0.877417	5.7245e-06	0.0195849	1.3204	33.152	33.4958	33.4307	32.8991	32.8633	33.2164	34.2018	34.2155	34.2071	33.2531	33.0397	33.2971	35.2406	35.1847	35.1488	36.4503	36.4663	36.4467	36.0225	36.1013	36.0825	36.451	36.5569	36.5275	+	+		+
A0A384JCX1	A0A384JCX1	Uncharacterized protein	BCIN_03g06600	0.00659349	0.00599518	0.610046	0.176814	0.190521	0.167425	0.0345133	0.0153229	0.355618	3.75416e-06	0.0423333	1.44241	5.50015e-05	0.0274526	0.65749	6.64877e-06	0.0183717	1.33798	34.3379	34.6551	34.4354	35.0248	35.0058	35.2279	34.7075	34.655	34.5682	34.9487	34.7336	34.8129	35.2207	35.1567	35.0975	36.6298	36.609	36.5634	35.8027	35.816	35.8287	36.4467	36.5268	36.5154	+		+	+
A0A384JR44	A0A384JR44	Bchch1	Bchch1	0.00351551	0.00504189	0.527777	0.000572967	0.0408	0.699233	0.00473621	0.00711357	0.402025	5.27426e-06	0.0496119	1.47046	3.40822e-05	0.0305316	0.926828	1.18328e-06	0.0204828	1.4679	29.0312	29.1189	29.2376	29.699	29.5364	29.7357	29.7824	29.9014	29.8016	29.6032	29.5152	29.4753	30.9336	30.8609	30.8364	32.352	32.4045	32.2857	31.8728	31.7617	31.7768	32.3405	32.3296	32.3644	+	+	+	+
A0A384JF43	A0A384JF43	Bcglc8	Bcglc8	0.373901	0.26378	-1.34846	0.410604	0.501432	1.97346	0.969819	0.979829	-0.0746714	0.0229717	0.04095	1.213	0.0428349	0.0387384	0.705899	0.00341055	0.0136877	1.47004	18	22.0454	18	18	18	18	18	23.3508	22.6149	18	21.8214	18	25.3877	25.1985	25.9672	26.2476	26.8884	27.0564	26.0965	26.2467	26.328	27.0592	27.0122	26.8921				+
A0A384JWM8	A0A384JWM8	Bcpio9	Bcpio9	0.777876	0.88138	0.782457	0.391104	0.476079	1.5717	0.359514	0.266896	1.68651	6.43604e-05	0.0431678	2.6926	0.141613	0.133027	-0.647067	0.00351598	0.0135615	1.52596	18	22.8392	22.8746	23.6001	24.461	18	22.754	23.242	22.4329	23.317	22.7548	22.7014	25.5426	25.0261	25.1605	27.9237	27.9524	27.9309	24.3545	24.2063	25.2271	26.8833	27.0316	26.3921				+
A0A384JSH5;A0A384JSI1	A0A384JSH5;A0A384JSI1	DLH domain-containing protein	BCIN_09g03810	0.455212	0.407016	1.21763	0.74772	0.853696	0.542423	0.544433	0.614638	0.903079	7.63731e-05	0.0397333	1.7684	0.0432217	0.0388808	0.16295	1.09678e-05	0.0200889	1.54469	24.6791	24.6586	28.4604	26.8577	26.0072	28.5861	25.4884	25.5869	28.3501	27.3938	25.805	27.3085	28.7261	28.5825	28.7597	30.2827	30.5904	30.5004	28.8593	28.8702	28.8277	30.2616	30.2379	30.2029				+
A0A384K1E5;A0A384K1E6	A0A384K1E5;A0A384K1E6	Uncharacterized protein	BCIN_13g04940	0.502504	0.51072	2.54369	0.989852	0.99288	0.0465558	0.512149	0.540996	2.46187	0.0189077	0.03722	1.87116	0.0644681	0.0520506	1.25265	0.0307802	0.0255003	1.60647	18	18	25.2284	25.5124	25.3471	18	18	25.3681	18	25.332	25.282	18	25.8343	24.2945	25.6546	27.2546	27.0192	27.1231	26.5161	26.355	26.6702	26.7329	26.8979	26.972				+
A0A384K662	A0A384K662	Hsp90 chaperone protein kinase-targeting subunit	Bccdc37	0.880503	0.938358	0.160138	0.113377	0.113545	2.02275	0.477551	0.468325	0.794179	0.00591754	0.0261505	1.67669	0.11448	0.0891167	0.62356	0.00529258	0.0142157	1.74102	22.5142	25.4967	25.4931	24.7778	24.4396	24.7671	26.7509	26.4838	26.3377	25.7015	25.1526	25.0325	29.6277	28.5944	28.9131	30.7545	30.5838	30.827	29.5654	29.7288	29.7117	30.7132	30.9473	30.6978				+
A0A384JDK9	A0A384JDK9	Bcccg1	Bcccg1	0.887649	0.940865	0.028642	0.172104	0.18702	0.279932	0.00567828	0.00721319	1.19823	4.83476e-05	0.0473125	1.74913	0.00282608	0.0136888	-0.744173	9.45179e-07	0.0224151	1.74289	28.2097	28.0776	27.6863	27.8201	28.0517	28.1878	28.1525	28.3058	28.3551	29.0245	29.0416	29.5022	30.8197	30.813	30.8458	32.5164	32.7577	32.4518	29.8877	30.078	30.2803	32.5339	32.6356	32.5377			+	+
A0A384JQ55	A0A384JQ55	Uncharacterized protein	BCIN_08g03150	0.0887846	0.0262469	-0.734799	0.867089	0.920246	0.0566432	0.0508868	0.0207653	-0.850372	0.00368949	0.0250926	1.78527	0.618232	0.742983	-0.608521	0.00236224	0.0126391	1.91524	29.9418	29.6637	30.3213	28.8835	29.0751	29.7638	29.6866	29.8827	30.5274	28.8776	28.8885	29.6095	25.7891	25.9058	25.0612	27.4306	27.5555	27.1257	25.7957	26.3296	22.8051	27.6731	27.4585	27.3701	+		+	+
A0A384JM40	A0A384JM40	DNA damage-inducible protein 1	Bcddi1	0.625694	0.755974	-0.179703	0.176266	0.190013	-0.446145	0.569439	0.659679	0.262048	0.00377229	0.0248585	1.76831	0.118365	0.105974	0.719121	0.00154803	0.0129101	2.29465	27.6758	27.9157	28.5387	27.5601	27.7317	28.2993	27.7729	27.5294	27.4895	28.2204	27.7701	28.9258	25.5019	24.8766	24.533	26.6756	26.6599	26.881	26.0138	25.8002	25.2549	27.2956	27.4113	27.0886				+
A0A384JFP6	A0A384JFP6	Uncharacterized protein	BCIN_04g04500	0.810288	0.899946	0.0322545	0.221352	0.235118	-0.204402	0.178658	0.10543	0.344947	0.00049889	0.0293994	1.20479	0.918217	0.947802	-0.0189253	4.4688e-05	0.0193704	2.41584	35.1772	35.2223	35.4524	35.2595	35.192	35.4971	35.2373	34.8615	35.1399	35.5236	35.3585	36.0047	28.9808	28.9132	29.2584	30.2083	30.203	30.3554	29.2665	28.7914	29.0376	31.6043	31.3747	31.4208				+
A0A384JLG0	A0A384JLG0	Uncharacterized protein	BCIN_07g00360	0.950297	0.9719	-0.129288	0.373901	0.436274	-1.44136	0.373901	0.287235	-1.44136	7.8589e-05	0.0390238	4.35536	0.0824113	0.0649881	-0.621138	0.0157692	0.0182783	2.46648	18	22.3241	18	18	21.9362	18	18	18	18	18	18	18	23.5875	24.1465	24.4146	28.2417	28.5885	28.3845	23.209	23.4788	23.5974	26.3787	27.5506	25.6187				+
A0A384K0X3;A0A384K1G1	A0A384K0X3;A0A384K1G1	Bap1	Bap1	0.754762	0.866698	-0.303366	0.494106	0.608293	-1.44722	0.654505	0.76685	-1.03488	0.0263054	0.043743	1.57853	0.261246	0.233354	0.561096	0.0032615	0.0136866	2.70951	21.6268	22.261	24.5878	22.5676	22.6843	22.3137	18	23.4339	22.7	22.9231	18	24.4478	24.1116	24.9093	23.6713	25.7065	25.3809	26.3403	24.975	25.0661	24.3344	27.3638	26.5607	26.8962				+
A0A384K106	A0A384K106	Uncharacterized protein	BCIN_13g03540	NaN	1	0	NaN	1	0	NaN	1	0	0.000396069	0.0296877	1.68199	0.289224	0.26339	-1.88513	1.95891e-05	0.0219636	3.76652	18	18	18	18	18	18	18	18	18	18	18	18	22.9609	22.9568	22.9638	24.6712	24.3631	24.8932	22.8595	22.3666	18	26.5532	27.0478	26.58				+
A0A384JHJ5	A0A384JHJ5	Succinate dehydrogenase [ubiquinone] cytochrome b small subunit	BCIN_05g04430	0.0456108	0.0133738	-0.896105	0.933626	0.958137	-0.0286821	0.502064	0.519112	-0.431981	0.00205531	0.0257231	5.24875	0.321541	0.30005	1.05067	0.00154816	0.012893	4.11759	28.0684	27.2413	28.057	26.7633	26.7217	27.1933	27.4203	27.8801	27.9802	26.9508	26.7339	28.386	19.3971	18	18	24.248	24.3226	22.5727	20.7405	19.8087	18	22.6133	23.0284	22.1082	+			+
A0A384K611	A0A384K611	Uncharacterized protein	BCIN_16g00810	NaN	1	0	NaN	1	0	NaN	1	0	8.06529e-05	0.0381163	4.42918	NaN	1	0	0.000137292	0.0168302	4.54272	18	18	18	18	18	18	18	18	18	18	18	18	18	18	18	22.2295	22.0948	22.9632	18	18	18	22.2138	23.176	22.2384				+
A0A384K1C2	A0A384K1C2	Glyco	BCIN_13g04610	NaN	1	0	NaN	1	0	NaN	1	0	2.30285e-07	0.0340952	5.13986	0.373901	0.405887	1.57916	1.37737e-08	0	5.32944	18	18	18	18	18	18	18	18	18	18	18	18	18	18	18	23.078	23.0583	23.2833	18	22.7375	18	23.3656	23.3671	23.2557				+
A0A384K3H7	A0A384K3H7	Bcqcr8	Bcqcr8	0.425781	0.356187	0.196683	0.118001	0.131109	-0.915028	0.82379	0.893108	0.100142	0.0120125	0.030901	3.12432	0.688887	0.80642	-0.263049	0.000592497	0.0139642	5.62513	31.3626	30.9154	31.6704	31.5837	31.482	31.4728	30.8823	29.5956	30.7254	30.782	31.4393	32.0277	19.5353	19.6493	21.1251	24.1809	23.0129	22.4888	20.3929	19.242	19.8857	26.1002	25.8347	25.2501				+
A0A384J9A6	A0A384J9A6	Uncharacterized protein	BCIN_02g03940	0.148484	0.0674939	-0.269454	0.0231082	0.0381948	-0.349206	0.79676	0.876948	0.0790227	0.000246303	0.0303566	5.62575	0.373901	0.399987	1.31359	2.33779e-06	0.016274	5.70673	26.9393	26.9762	27.1334	26.6832	26.5451	27.0122	26.7905	26.5251	26.6857	26.9269	26.7154	27.6436	18	18	18	24.119	24.0418	22.7165	18	21.9408	18	23.8397	23.859	23.4215		+		+
A0A384JXH4	A0A384JXH4	Uncharacterized protein	BCIN_11g03540	0.333072	0.205611	-2.68048	0.0445505	0.0520733	1.10174	0.226987	0.139021	0.309064	5.19723e-05	0.0458788	4.74225	0.116724	0.100664	3.22568	1.35473e-05	0.0194247	5.7219	25.4445	25.8299	25.3505	25.1327	18	25.4508	26.2891	26.294	27.3471	25.7707	25.6232	26.1582	18	18	18	22.5151	22.4535	23.2581	23.0276	18	22.6494	24.1665	23.492	23.5071				+
A0A384J6J4	A0A384J6J4	RRM domain-containing protein	BCIN_01g07880	NaN	1	0	NaN	1	0	NaN	1	0	0.0243661	0.0424421	6.69268	0.126709	0.117224	3.65623	0.0348117	0.0281427	5.96675	18	18	18	18	18	18	18	18	18	18	18	18	18	23.696	18	26.5935	26.6724	26.5082	23.7097	23.5278	23.4273	25.9764	25.8434	25.7765				+
A0A384J6V6	A0A384J6V6	Bccyt1	Bccyt1	0.807674	0.898825	-0.0480334	0.0677025	0.0697982	-0.545387	0.54878	0.622923	0.168633	0.0115	0.0298319	2.14904	0.786315	0.876498	0.207287	6.01856e-06	0.0190459	6.09459	32.4943	32.1099	32.7418	32.3955	32.4343	32.3722	32.0611	31.6688	31.98	32.5505	32.343	32.9585	22.0169	21.665	22.1892	23.3088	24.1037	24.9056	23.0486	20.7861	22.6582	28.2085	28.1219	27.8244				+
A0A384JIG9	A0A384JIG9	Uncharacterized protein	BCIN_05g07100	0.373901	0.272964	1.32694	0.117072	0.127511	2.55908	0.373901	0.30871	1.75742	1.28811e-07	0.0413333	6.12777	0.373901	0.369334	1.14879	1.23228e-07	0.03125	6.2278	18	18	18	18	18	21.9808	22.0269	18	21.6504	18	23.2723	18	18	18	18	24.1092	24.0096	24.2646	21.4464	18	18	24.3756	24.1364	24.1714				+
A0A384JR74	A0A384JR74	Uncharacterized protein	BCIN_08g06460	NaN	1	0	NaN	1	0	NaN	1	0	8.45486e-07	0.042	8.29878	NaN	1	0	0.000116562	0.017722	6.37352	18	18	18	18	18	18	18	18	18	18	18	18	18	18	18	26.0081	26.5636	26.3246	18	18	18	24.0193	25.2222	23.879				+
A0A384JMA7	A0A384JMA7	Uncharacterized protein	BCIN_07g01290	NaN	1	0	NaN	1	0	NaN	1	0	2.93527e-08	0.0333333	7.1027	NaN	1	0	7.09243e-10	0	6.98344	18	18	18	18	18	18	18	18	18	18	18	18	18	18	18	25.1257	24.9902	25.1921	18	18	18	24.9637	25.0293	24.9573				+
A0A384K272	A0A384K272	MFS domain-containing protein	BCIN_14g00870	0.00854473	0.00610088	0.300323	0.470037	0.576713	-0.0898469	0.119289	0.0639961	-0.180895	2.82435e-07	0.0365217	7.73153	0.373901	0.369991	2.61384	1.70875e-07	0.032	7.21123	26.7338	26.8208	26.9099	27.1916	27.1029	27.0709	26.8833	26.7703	26.5413	26.5769	26.7922	26.5527	18	18	18	25.7369	25.9261	25.5316	18	18	25.8415	25.2362	25.3596	25.0379	+			+
A0A384JGA7	A0A384JGA7	Bcgut2	Bcgut2	0.802459	0.89562	-0.0551783	0.86742	0.920375	0.038571	0.0582998	0.0236594	0.551304	0.0103323	0.0290982	3.23329	0.527079	0.629527	0.512912	0.000232959	0.0179375	7.63205	31.9892	31.5348	32.1034	31.7354	31.6845	32.0419	32.1597	31.7185	31.8649	32.243	32.3922	32.6461	20.1831	20.7409	18.8142	22.643	22.8187	23.9764	19.5246	20.6375	21.1148	27.8505	27.1492	27.6347			+	+
A0A384K656	A0A384K656	Bcddr48	Bcddr48	NaN	1	0	NaN	1	0	NaN	1	0	1.52113e-06	0.045	9.64398	NaN	1	0	6.05078e-06	0.0187027	9.03267	18	18	18	18	18	18	18	18	18	18	18	18	18	18	18	27.4718	28.0743	27.3858	18	18	18	26.9387	27.5696	26.5898				+
A0A384K0F3	A0A384K0F3	Uncharacterized protein	BCIN_13g01140	0.00116747	0.00540203	3.54767	0.00697667	0.0288105	2.68743	0.000133679	0.00870175	5.32677	NaN	1	0	0.373901	0.37045	1.03334	0.000727138	0.0134626	4.48342	23.449	22.2072	22.9462	26.543	25.9641	26.7383	25.5036	24.9168	26.2442	28.1266	28.1071	28.3489	18	18	18	18	18	18	21.1	18	18	21.9836	22.0251	23.4416	+	+	+
A0A384J607	A0A384J607	Bmr1	Bmr1	6.89852e-05	0.0061594	-6.01435	0.00527695	0.0297801	1.06887	0.0127883	0.00926514	-1.7391	0.902274	0.943377	-0.104934	0.0837153	0.0658545	1.77521	0.0528873	0.0387859	2.8166	27.8812	28.0534	27.6055	21.9894	21.2037	22.3039	28.7361	28.8117	29.1989	26.71	25.3932	26.2195	18	19.8524	18	19.5376	18	18	20.947	19.4627	20.7683	23.0627	20.3379	20.9016	+	+	+
A0A384JE30	A0A384JE30	Bcfaa2	Bcfaa2	5.51066e-05	0.00589677	-2.11623	0.000488519	0.0423077	1.25384	0.00176407	0.00699922	-0.728682	0.094025	0.101364	-0.647906	0.0707249	0.0565543	0.791564	0.0219599	0.0211124	1.01981	31.7339	31.6055	31.4225	29.5419	29.3222	29.5491	32.6844	32.9503	32.8887	30.9356	30.8241	30.816	26.6382	26.1013	25.7921	25.4605	25.2872	25.8402	27.2482	26.5603	27.0978	27.3869	27.2604	26.9437	+	+	+
A0A384JPP5	A0A384JPP5	Uncharacterized protein	BCIN_08g02380	1.46968e-05	0.00592857	-2.13268	0.000680999	0.0388095	1.22422	0.0042353	0.00709515	-0.49533	0.0620495	0.0727396	0.231931	0.000924009	0.01587	0.930082	7.27852e-05	0.01912	1.20309	33.4823	33.4875	33.4738	31.3085	31.2263	31.5107	34.5612	34.5931	34.9619	32.9871	32.8389	33.1315	29.905	29.729	29.8462	30.1915	30.0487	29.9358	30.8682	30.8287	30.5736	31.1266	30.9657	30.9972	+	+	+
A0A384JFG1	A0A384JFG1	Bcpxa2	Bcpxa2	0.00781621	0.00604887	-2.87225	0.0209007	0.0365239	1.98256	0.41643	0.36745	-0.513796	NaN	1	0	0.373901	0.406813	0.807311	0.0259735	0.0226889	1.50413	28.2547	26.5301	27.7927	24.6648	24.182	25.1139	29.6273	29.2134	29.6844	27.3676	27.1066	26.5618	18	18	18	18	18	18	18	18	20.4219	20.3541	18.9141	19.2442	+	+
A0A384JRF2	A0A384JRF2	Uncharacterized protein	BCIN_08g05600	0.00771768	0.00596987	-1.06171	0.000650009	0.0385697	4.15156	0.218729	0.133222	0.45572	0.423323	0.532145	-1.06965	0.0805792	0.0638667	1.66741	0.0374684	0.0301516	1.69254	23.7301	23.3044	23.6964	22.1855	22.6795	22.6808	26.9626	28.3594	27.8636	23.7013	24.592	23.8047	19.1882	20.3203	20.9526	18	21.2521	18	22.0359	22.5548	20.8725	22.0715	21.4551	22.0121	+	+
A0A384JV38	A0A384JV38	Fatty acid hydroxylase domain-containing protein	BCIN_10g04230	0.000316074	0.00580548	-2.23712	0.00135728	0.0348128	1.06385	0.0250577	0.0129175	-0.433492	0.373901	0.475058	0.958434	0.197689	0.177587	1.11394	1.56066e-07	0.0370526	3.5323	26.9448	26.7526	26.8415	24.9579	24.5407	24.329	27.6675	28.0499	28.013	26.4337	26.211	26.5938	18	18	18	18	18	20.8753	19.1971	20.3207	17.8241	21.4428	21.5832	21.5709	+	+	+
A0A384JF54	A0A384JF54	Bcyea4	Bcyea4	1.53804e-05	0.00617259	-1.892	0.00085311	0.0359672	1.08268	0.0594665	0.0240285	-0.401155	NaN	1	0	NaN	1	0	0.00041959	0.0151315	4.32459	27.0218	26.9496	26.8881	25.0772	24.9408	25.1655	27.8324	28.2278	28.0472	26.5668	26.2872	26.8021	18	18	18	18	18	18	18	18	18	22.0046	21.8475	23.1216	+	+	+
A0A384JV68	A0A384JV68	Bcdal3	Bcdal3	0.0104484	0.00644803	-0.725444	0.00123764	0.0346321	2.02342	0.0112787	0.00878813	0.664733	0.15501	0.190421	0.30454	0.00232323	0.0142536	0.984557	0.00169777	0.0130619	1.09015	25.1572	25.5627	25.2363	24.4439	24.784	24.552	26.9411	27.6784	27.4071	25.8272	26.0113	26.112	24.2733	24.6898	24.3857	24.6059	24.6611	24.9954	25.5451	25.4532	25.3041	25.5178	25.6801	25.4213	+	+	+
A0A384K607	A0A384K607	Uncharacterized protein	BCIN_16g00870	0.00252457	0.00503729	1.37876	0.00670672	0.0288271	-1.12347	0.225194	0.137481	0.455094	0.373901	0.46621	1.72795	0.373901	0.406396	1.34819	3.36054e-06	0.0139765	7.30095	27.8445	27.4037	27.9803	29.3295	28.9706	29.0646	26.7819	26.3602	26.7158	28.2334	27.721	28.6393	18	18	18	18	18	23.1838	18	18	22.0446	25.6958	25.0482	25.1588	+	+
A0A384JLZ5	A0A384JLZ5	HpcH	BCIN_07g00400	0.00160407	0.00531569	6.30761	0.605495	0.741482	1.27134	0.000595835	0.00755224	7.915	0.278094	0.31234	-1.02704	0.00460279	0.0155182	-2.05907	0.000178163	0.0176752	3.23537	22.2907	20.9017	19.5267	26.7745	27.3399	27.5275	24.9554	23.5777	18	28.6886	28.77	29.0056	21.0009	20.3471	20.4294	20.1308	18	20.5655	18	18.5819	19.0184	23.8872	23.5865	24.0099	+		+
A0A384JE38	A0A384JE38	Uncharacterized protein	BCIN_03g09090	0.0149006	0.00721127	1.27617	0.141686	0.160335	0.518936	0.00458481	0.00715309	1.59311	0.908633	0.947808	0.0631962	0.00874529	0.0169201	0.964947	0.00125727	0.012457	1.07968	26.069	25.1381	25.5366	26.7044	26.6983	27.1695	25.9303	26.1383	26.2319	27.0515	27.2829	27.1886	25.1111	24.9478	25.1899	24.4435	24.8518	26.143	26.3225	26.1345	25.6865	26.3633	26.15	25.9744	+		+
A0A384JC69;A0A384JG34	A0A384JC69	CN hydrolase domain-containing protein	BCIN_03g02900	5.08137e-05	0.00592321	4.81781	0.122603	0.141056	1.70844	4.40547e-05	0.00944875	5.05855	0.0036939	0.0250533	0.433711	7.1666e-05	0.0263732	0.995871	0.00133771	0.0127082	1.08509	23.9982	23.262	24.006	28.5026	28.4732	28.7437	25.9682	26.5985	23.8247	28.8087	28.6514	28.9818	28.216	28.1012	28.2776	28.5712	28.5955	28.7293	29.1719	29.2502	29.1604	29.0373	29.3608	29.452	+		+	+
A0A384K2B5	A0A384K2B5	Uncharacterized protein	BCIN_14g01660	0.00683132	0.00596639	1.26642	0.123505	0.142124	-4.6289	0.80934	0.88478	0.139133	0.447207	0.561295	0.101386	0.000224105	0.0222086	0.980679	0.00237044	0.0126246	1.08994	25.358	24.8394	24.8047	26.1112	26.0834	26.6067	25.1153	18	18	25.4874	25.7953	24.1367	25.5355	25.3276	25.5071	25.6178	25.3605	25.696	26.3728	26.4231	26.5162	26.2686	26.614	26.7574	+
A0A384K1Q8	A0A384K1Q8	SH3 domain-containing protein	BCIN_13g04010	0.000835571	0.00525073	1.72093	0.219362	0.233167	0.500644	0.00154321	0.00717455	1.92004	0.291198	0.327321	-0.775474	0.00322056	0.0143935	0.761871	0.0154407	0.018157	1.13919	26.1894	25.5403	25.8778	27.6578	27.5734	27.539	25.9184	26.2841	26.9069	27.7262	28.1017	27.5396	25.5605	25.4327	25.4868	23.4565	25.5062	25.1908	26.4365	26.2867	26.0424	27.0842	26.6894	26.124	+		+
A0A384JPZ1	A0A384JPZ1	Uncharacterized protein	BCIN_08g01550	0.000194291	0.00613161	2.5008	0.024892	0.0398455	0.59877	5.29233e-05	0.00908936	2.89672	0.0129617	0.0314138	0.290015	0.00144595	0.0153425	0.966543	0.00394836	0.0135259	1.15109	27.2275	27.55	27.5408	29.8377	29.7323	30.2508	27.9466	27.8654	28.3026	30.3392	30.1303	30.5391	29.1501	29.1791	29.3371	29.4629	29.4933	29.5802	30.1408	30.0282	30.397	30.1546	30.2266	30.7384	+	+	+	+
A0A384JWD0	A0A384JWD0	DNA repair protein RAD51 homolog	Bcrad51	0.0109966	0.00639644	6.166	0.923888	0.952526	0.210586	0.00557326	0.00725592	7.41642	0.89644	0.940599	0.10997	0.0638381	0.051734	1.20777	0.0503858	0.0374255	1.16879	22.0652	18	18	25.7497	25.7771	25.0364	18	22.697	18	26.7503	27.0715	26.4926	24.0402	22.6283	23.3928	22.1445	24.4114	23.8352	24.3588	24.2797	25.0461	24.6896	24.3204	24.5577	+		+
A0A384K0K1	A0A384K0K1	N-acetyltransferase domain-containing protein	BCIN_13g00020	0.00142696	0.00526467	5.92472	0.439925	0.538304	1.28178	0.00116192	0.00744938	6.26537	0.0472803	0.0600958	0.646205	0.0197213	0.0235182	0.782096	0.00214056	0.012637	1.19367	22.3673	24.5047	24.7017	29.5965	29.778	29.9734	22.7088	27.1351	25.5752	30.1449	30.3168	29.9081	25.9532	25.5443	26.0476	26.1862	26.5333	26.7643	26.7851	26.7534	26.353	26.964	27.181	26.9812	+		+
A0A384JTE1	A0A384JTE1	Uncharacterized protein	BCIN_09g05650	0.00108289	0.00550657	1.79876	0.159043	0.175502	0.356532	5.20864e-05	0.00914775	2.6249	0.0623325	0.0732698	-1.01965	0.852615	0.914642	-0.163113	0.00403844	0.0134589	1.19698	26.7709	26.7218	26.3477	28.1439	28.3763	28.7165	27.2519	26.9497	26.7085	29.1618	29.2172	29.3362	24.7116	24.9604	25.0198	24.6492	23.5229	23.4608	23.2281	24.9344	26.04	25.8855	25.9485	26.4488	+		+
A0A384JWR4;A0A384JXE9	A0A384JWR4;A0A384JXE9	Bcprp5	Bcprp5	0.109044	0.0348071	3.30648	0.433511	0.529349	-1.82721	0.847972	0.904797	0.499261	0.202288	0.231961	0.478645	0.0335812	0.0324233	0.981094	0.0416287	0.0332424	1.27171	23.0695	18	22.4895	24.5953	24.1996	24.6835	22.0774	18	18	23.5028	23.554	18	23.2457	23.5203	24.2163	24.2127	23.8985	24.307	24.4314	24.7947	24.6994	24.5071	24.7347	25.5555	+
A0A384JIZ4	A0A384JIZ4	Uncharacterized protein	BCIN_06g00530	6.99579e-06	0.00687417	6.72407	1.72741e-05	0.0748657	6.34583	4.23435e-10	0.0206667	6.91046	0.0123528	0.0310484	0.824368	0.0050524	0.0155658	0.899419	0.00271823	0.0128859	1.48002	18	18	18	24.8259	24.3001	25.0463	24.688	24.5188	23.8307	24.9461	24.9085	24.8768	25.5758	25.6277	26.0319	26.3526	26.5725	26.7834	26.5738	26.5713	26.7886	27.4332	26.8852	27.3572	+	+	+	+
A0A384J766	A0A384J766	Peroxin-1	Bcpex1	0.00841347	0.00606954	1.11318	0.273558	0.289483	-0.401042	0.00171072	0.00708817	1.73171	0.392941	0.499737	0.268298	0.0364235	0.0348015	0.84669	0.00331362	0.0137592	1.56757	25.0236	25.4603	24.818	26.0471	26.1228	26.4715	25.005	24.1969	24.8969	26.8963	27.0245	26.5761	23.4215	23.8571	24.1765	24.4289	23.9829	23.8481	24.3423	24.7726	24.8802	25.6103	25.3543	25.1931	+		+
A0A384JQ56	A0A384JQ56	Uncharacterized protein	BCIN_08g02810	0.0182492	0.00788912	6.21686	0.0614512	0.0651825	4.17205	0.0218391	0.0123804	6.01486	0.188647	0.22045	0.750938	0.137568	0.128685	0.790122	0.0156175	0.0182531	1.73493	18	22.8379	18	25.7479	25.8268	25.9137	23.5614	24.0282	23.7645	25.6082	26.2376	25.0367	26.6446	25.3518	26.3999	26.3767	27.2434	27.029	26.6979	26.8437	27.225	28.1054	27.5495	27.9461	+		+
A0A384K6C0	A0A384K6C0	Zn(2)-C6 fungal-type domain-containing protein	BCIN_16g01770	0.000348998	0.00569189	3.05708	NaN	1	0	8.77631e-05	0.00841455	3.98586	0.304597	0.339845	0.270006	0.983749	0.987895	-0.017753	0.000245903	0.0179846	2.32134	18	18	18	21.2901	21.3633	20.5179	18	18	18	22.0512	22.3792	21.5273	19.5789	19.6898	19.1085	19.9777	19.7326	19.4768	18	19.5618	20.7621	21.8909	21.6887	21.7615	+		+
A0A384K6D8	A0A384K6D8	SET domain-containing protein	BCIN_16g01740	0.000531214	0.00532261	3.16377	0.147021	0.165938	0.662355	0.000320337	0.00859542	4.17554	0.922493	0.954845	0.166328	0.419362	0.468535	0.964486	0.0181555	0.018987	3.26768	26.3938	25.3492	25.6376	28.9698	28.973	28.929	26.0826	26.7553	26.5297	30.0866	30.2107	29.6098	24.7885	22.1214	22.61	20.5955	24.4419	24.9814	22.8074	25.1306	24.4753	26.4973	26.0496	26.7759	+		+
A0A384K2D6	A0A384K2D6	Ubiquitin-like domain-containing protein	BCIN_14g01560	9.7601e-07	0.0049589	8.83734	NaN	1	0	0.000295242	0.00814583	8.19136	0.373901	0.472598	1.71032	NaN	1	0	1.22374e-05	0.019234	3.29439	18	18	18	26.4968	26.9201	27.0951	18	18	18	26.9213	26.8492	24.8036	18	18	18	18	18	23.131	18	18	18	21.2926	21.0791	21.5114	+		+
A0A384JD90	A0A384JD90	Bcksp1	Bcksp1	2.05984e-05	0.00613023	4.70959	NaN	1	0	2.5445e-05	0.00969437	4.41294	0.126034	0.158483	2.78667	0.373901	0.40022	0.671515	0.00068578	0.0135278	3.33081	18	18	18	22.3604	22.7037	23.0647	18	18	18	22.4854	22.7191	22.0344	18	18	18	22.8433	18	21.5167	18	20.0145	18	21.3399	21.9336	20.7189	+		+
A0A384JCM0;A0A384JSY9;A0A384JSU7	A0A384JCM0	Glycerol kinase	BCIN_03g04090	0.0843744	0.0247766	2.76361	0.981948	0.988151	0.0313625	0.030014	0.0139063	5.09329	0.447641	0.562289	-1.86814	0.446687	0.504495	1.07417	0.0354194	0.0286511	4.07353	18	18	20.7163	22.9112	20.1683	21.9276	20.8104	18	18	25.2637	25.2368	21.4956	23.6055	20.1963	24.2852	18	24.2421	20.2405	24.0471	23.5191	23.7433	27.0813	26.1336	27.0926	+		+
A0A384JD60	A0A384JD60	Bcreg1	Bcreg1	0.000676949	0.00537548	5.64157	0.291922	0.311225	0.620224	0.000125493	0.00871242	7.60495	0.727225	0.842755	-0.639758	0.990725	0.992109	0.0262133	0.0529889	0.0387953	4.07435	21.1561	22.1419	22.9121	27.2313	27.6299	28.2736	22.7701	22.5794	22.7213	29.8749	29.5423	29.6077	18	18	22.4568	18	18	20.5375	18	18	22.5354	23.6104	23.2052	23.8642	+		+
A0A384K4U7	A0A384K4U7	ATP phosphoribosyltransferase	BCIN_15g03720	1.83535e-07	0.00810811	4.8609	0.373901	0.431819	1.54549	1.37739e-05	0.0102689	4.93386	0.989421	0.992327	0.0340761	0.0728384	0.0582523	4.13445	0.0714605	0.0499364	4.16426	18	18	18	22.8722	22.9662	22.7443	18	22.6365	18	23.2598	22.5933	22.9484	18	18	23.0731	23.1753	18	18	24.3	23.7133	23.4631	23.4021	23.9123	24.2515	+		+
A0A384J3W1	A0A384J3W1	Bcmho1	Bcmho1	0.000120215	0.00653051	5.08088	NaN	1	0	3.12456e-05	0.00932668	5.53689	NaN	1	0	0.116156	0.0937071	2.91094	3.40606e-05	0.020402	4.3478	18	18	18	22.8303	23.7583	22.6541	18	18	18	23.468	24.0273	23.1153	18	18	18	18	18	18	22.4098	22.3231	18	22.3597	21.973	22.7108	+		+
A0A384K1Y9	A0A384K1Y9	Uncharacterized protein	BCIN_13g04790	0.0474822	0.0138598	5.00539	0.373901	0.453112	-1.75332	0.0383196	0.0167132	5.80911	0.127623	0.160571	3.57346	0.440465	0.49697	2.37693	0.065837	0.0463293	4.59006	18	18	23.26	25.2462	24.4598	24.5702	18	18	18	25.1521	27.0285	24.5067	18	18	23.4589	22.6468	24.0252	23.5072	24.1762	24.4135	18	24.5466	24.5869	24.0956	+		+
A0A384JEH7	A0A384JEH7	Uncharacterized protein	BCIN_04g00970	1.0535e-07	0.00644444	4.78923	0.373901	0.454044	1.36146	8.84795e-06	0.00985768	7.16693	NaN	1	0	0.116119	0.0913417	2.95718	4.71503e-05	0.0189321	4.74117	18	18	18	22.8781	22.8013	22.6883	18	22.0844	18	25.6668	24.895	24.939	18	18	18	18	18	18	22.4256	22.446	18	22.7715	22.2899	23.162	+		+
A0A384K546	A0A384K546	pH-response regulator protein palC	BCIN_15g04570	7.46114e-07	0.00536296	4.55912	0.373901	0.448529	1.14237	2.03459e-06	0.009425	4.61232	NaN	1	0	0.116215	0.0949042	2.86884	2.284e-05	0.0209385	4.8023	18	18	18	22.5116	22.7254	22.4404	18	18	21.4271	22.3914	22.6979	22.7477	18	18	18	18	18	18	18	22.2356	22.371	22.4872	22.7121	23.2076	+		+
A0A384JGC6	A0A384JGC6	Uncharacterized protein	BCIN_05g00830	0.000768126	0.0051875	2.15995	0.987283	0.991389	-0.0121212	0.000988355	0.00754529	2.38724	NaN	1	0	NaN	1	0	5.01141e-07	0.0304	5.27475	24.7917	24.6427	25.3512	26.9969	26.9976	27.2711	25.6405	23.5544	25.5544	27.0157	27.3171	27.6146	18	18	18	18	18	18	18	18	18	23.3757	23.3527	23.0958	+		+
A0A384JYJ4	A0A384JYJ4	Uncharacterized protein	BCIN_12g02240	0.00013033	0.00641076	-4.45574	0.00103502	0.0349726	-1.14155	7.31586e-06	0.0106129	-4.31512	0.150019	0.186014	0.365572	0.173696	0.157611	0.822383	0.0052854	0.0142548	1.11909	29.3708	29.035	28.9632	24.7699	24.1398	25.0921	27.8972	28.0558	27.9912	24.9232	24.6823	24.8181	23.2312	23.6385	23.2647	23.9074	23.8976	23.4261	23.7353	23.7057	25.1606	24.7961	24.4222	24.2734	+	+	+
A0A384J8S5	A0A384J8S5	Bcnic96	Bcnic96	7.63277e-05	0.00604035	-2.21001	0.000397895	0.0434264	-1.6832	0.0384749	0.0167384	-1.05425	0.325937	0.363943	-0.809507	0.500109	0.58322	0.351325	0.0266501	0.0231166	2.20082	29.9959	29.9407	30.3416	27.8094	27.8788	27.96	28.4915	28.2311	28.506	28.9358	28.5365	29.6431	24.8171	23.3701	24.5515	24.5302	22.6054	23.1747	24.644	24.8578	24.2909	26.883	25.5202	26.9381	+	+	+
A0A384K432	A0A384K432	Bcebdp1	Bcebdp1	0.00051925	0.00533979	-3.76378	0.0036811	0.0309783	-2.1555	0.00177481	0.00698825	-3.77832	0.970326	0.980329	0.082751	0.991453	0.992185	-0.0229664	0.0592926	0.0425734	3.80237	30.8558	29.6974	30.33	26.3	26.8238	26.468	28.0787	27.9767	28.3612	27.2854	26.1599	26.1029	18	18	22.3095	22.5578	18	18	18	18	22.2406	23.6061	22.7993	23.3112	+	+	+
A0A384K269	A0A384K269	Bcshe4	Bcshe4	0.00145697	0.00522718	-3.04292	0.0348154	0.0452248	-4.23623	0.12602	0.0702467	-2.90079	0.359577	0.407566	-0.102627	0.00562043	0.0152664	0.874804	0.0041672	0.013409	1.10474	23.0607	23.4192	24.1573	20.2788	20.289	20.9407	18	18	21.9285	18	20.8595	23.0754	25.4492	25.3224	25.6537	25.4123	25.3317	25.3734	26.4447	26.5111	26.0939	26.4108	26.9017	26.427	+	+
A0A384JYP2	A0A384JYP2	Uncharacterized protein	BCIN_12g02930	0.00336284	0.00503478	-1.57969	0.00372526	0.0310309	-1.29436	0.0837596	0.0349628	-0.76656	0.193158	0.223711	-1.03572	0.14321	0.133976	-3.16557	0.0056698	0.0141612	1.15657	28.2954	28.4735	28.9867	27.0375	26.7391	27.2399	27.3815	27.2067	27.2843	27.7668	27.3917	28.2973	24.4218	24.3762	24.7629	24.4192	23.8034	22.2311	18	23.8134	22.2507	25.6486	25.3876	25.9944	+	+	+
A0A384K5L0	A0A384K5L0	Uncharacterized protein	BCIN_15g05560	0.000340649	0.00575484	-1.55969	0.000687633	0.0385799	-1.37451	0.0378807	0.0164937	-0.637999	0.145543	0.181552	0.674163	0.697999	0.813876	0.162728	0.00925584	0.015118	1.93635	29.9882	30.0137	30.2995	28.558	28.37	28.6943	28.8226	28.5163	28.839	29.3442	29.2207	29.8226	25.2616	25.7905	26.5248	26.6814	26.4538	26.4642	25.7934	26.0131	26.2586	27.8315	27.4545	28.1	+	+	+
A0A384J7N6	A0A384J7N6	Uncharacterized protein	BCIN_01g10840	5.17196e-05	0.00588391	-3.16348	0.0807711	0.0809542	-0.368678	0.000587195	0.00759271	-1.32582	0.00878368	0.0275775	-5.10467	0.0338651	0.0327758	0.71321	0.0247024	0.0221155	1.01931	30.8791	30.8081	30.4463	27.7631	27.4221	27.4579	30.1728	30.4228	30.4318	29.3941	29.381	29.3809	23.8874	24.1612	24.4347	21.1694	18	18	24.9576	25.1007	24.5648	25.4745	24.6966	25.3703	+		+	+
A0A384JLE0	A0A384JLE0	ER membrane protein complex subunit 2	Bcemc2	2.83686e-05	0.00598413	-1.63427	0.018288	0.0349031	0.276034	0.00105864	0.00753818	-1.04686	0.015116	0.0336008	-2.71599	0.372312	0.364939	-0.432784	0.00141894	0.0127815	1.12219	30.3621	30.583	30.4732	28.7611	28.8479	28.9066	30.7014	30.8117	30.7334	29.6366	29.3352	29.306	24.8146	24.5485	24.8641	22.2523	20.7895	23.0373	25.0602	24.2605	23.6081	25.9954	25.9391	25.6592	+	+	+	+
A0A384JQG9;A0A384JR22	A0A384JQG9;A0A384JR22	Uncharacterized protein	BCIN_08g04650	0.00226286	0.00512551	-1.15175	0.986668	0.991609	0.00408745	0.000914697	0.00735533	-1.63219	0.614493	0.754188	-0.118413	0.00800098	0.0163537	0.636229	0.000484126	0.0150648	1.02096	28.414	28.585	28.1102	27.1803	27.3908	27.0828	28.3107	28.0927	28.7181	26.942	26.7525	26.5182	25.3707	25.151	25.2556	25.5083	24.7895	25.1243	26.1215	25.7841	25.7805	26.4295	26.1943	26.2163	+		+
A0A384JFP0	A0A384JFP0	Uncharacterized protein	BCIN_04g04030	0.000147148	0.00653032	-1.59384	0.0272425	0.0415164	0.373755	5.49241e-05	0.00897479	-1.22228	0.241927	0.273643	-0.226081	0.0343385	0.0332421	0.429722	0.000320027	0.0165581	1.04197	29.2261	29.2565	29.0418	27.7522	27.4416	27.5492	29.396	29.5523	29.6975	27.9618	27.9362	27.9597	24.1809	24.2989	24.1982	23.7022	24.0445	24.2531	24.9173	24.541	24.5089	25.4244	25.1455	25.234	+	+	+
A0A384J4R4	A0A384J4R4	Bccyp51	Bccyp51	0.000158938	0.00637123	-1.90658	0.551457	0.681052	-0.119563	0.00198677	0.00698931	-1.30359	0.211486	0.238997	-2.0516	0.355909	0.342237	0.6654	0.0431298	0.0341892	1.05692	31.9114	31.6516	31.4814	29.7413	29.8885	29.6948	31.77	31.6073	31.3085	30.6278	30.3238	30.1821	24.5978	24.1913	24.7051	19.7993	24.3943	23.1458	26.3087	24.9961	24.1856	25.9899	24.9168	25.7583	+		+
A0A384JPH0;A0A384JP97	A0A384JPH0;A0A384JP97	Bcgb1	Bcgb1	1.92443e-05	0.00630622	-1.93148	0.508655	0.627968	-0.103299	0.000849821	0.00735922	-1.11214	0.433674	0.544719	0.199216	0.601986	0.726954	-0.39258	0.00828358	0.0148275	1.06172	30.9693	30.8527	30.7078	28.8646	28.9717	28.8989	30.9779	30.5853	30.6566	29.8437	29.8138	29.5359	26.2489	25.9893	25.5206	26.2209	25.9518	26.1837	26.8288	25.0732	24.679	27.0552	26.8908	26.998	+		+
A0A384JE55	A0A384JE55	Bcbur6	Bcbur6	4.25499e-06	0.00655738	-4.74215	0.580914	0.716198	-1.10327	4.25499e-06	0.0106537	-4.74215	0.0945325	0.101763	0.425535	0.0569519	0.0482308	0.693957	0.0119502	0.015959	1.08021	23.0178	22.6059	22.6028	18	18	18	18	23.0592	23.8575	18	18	18	24.5392	23.9765	24.072	24.6038	24.7826	24.478	25.2548	24.8304	24.5845	25.4951	24.9289	25.4043	+		+
A0A384K3L5	A0A384K3L5	Bcvti1	Bcvti1	3.13334e-05	0.00583366	-1.40494	0.042896	0.0509589	-0.217092	0.000674303	0.0076629	-1.35015	0.349384	0.393637	-0.186579	0.00462492	0.0156812	0.889479	0.00366152	0.013536	1.08527	30.5172	30.4374	30.3312	29.0132	28.9593	29.0985	30.2792	30.1117	30.2435	29.3376	28.9805	28.9172	26.1563	26.1414	26.572	26.0216	26.3127	25.9755	27.0728	27.2983	27.167	27.5863	27.3133	27.2259	+		+
A0A384JKF7	A0A384JKF7	Uncharacterized protein	BCIN_06g04890	0.022614	0.00877435	-1.48867	0.0756415	0.076355	0.647518	0.0117172	0.00882919	-1.62161	0.110623	0.117446	0.683773	0.108967	0.0849132	0.72086	0.0302343	0.0251043	1.0904	27.1783	27.8137	26.9558	25.761	25.3041	26.4167	27.978	27.8048	28.1075	25.6436	25.2638	26.1756	25.9402	24.8168	25.1728	25.9928	26.0753	25.9132	26.0298	25.8333	26.2293	26.4049	26.4024	26.3937	+		+
A0A384JFJ4	A0A384JFJ4	Bcsnf7	Bcsnf7	0.000123882	0.00647407	-1.8558	0.00271311	0.0319091	-0.718474	0.000227286	0.00813464	-1.31468	0.00443584	0.0247638	0.97725	0.0332576	0.0322705	0.537436	0.00346551	0.0136313	1.12434	27.8913	27.8327	27.8316	25.9924	25.7823	26.2135	27.1117	27.3284	26.9601	26.3883	26.4901	26.7332	26.3261	25.949	25.8155	26.9078	26.9676	27.1469	26.4926	26.5009	26.7094	27.2947	26.9654	27.2035	+	+	+	+
A0A384J3X3	A0A384J3X3	Fatty acid hydroxylase domain-containing protein	BCIN_01g00350	6.96542e-06	0.00692	-2.65027	0.521927	0.643184	0.0526714	7.28383e-06	0.0106559	-1.80084	0.801183	0.886272	0.305619	0.0850886	0.0671926	0.758088	0.00917735	0.0151651	1.14948	29.2345	29.0805	29.1266	26.6355	26.3814	26.4739	29.3063	29.1935	29.0998	27.4237	27.3131	27.3023	23.8147	23.3821	23.4372	22.7595	22.6861	26.1052	24.8314	24.2982	23.7786	24.9933	24.3092	24.7799	+		+
A0A384JB72	A0A384JB72	Uncharacterized protein	BCIN_02g08320	0.000256133	0.0057978	-2.93684	0.0275961	0.0415951	-0.811822	0.000592017	0.00757647	-2.1388	0.830721	0.904942	0.0674419	0.520202	0.618106	-1.38779	0.0137869	0.0170233	1.18004	29.0354	28.3546	28.819	25.9237	25.5368	25.9381	27.7072	28.1592	27.9071	26.7427	26.4603	26.5896	23.3063	23.0545	23.5305	23.2774	22.9612	23.8551	24.2326	23.4955	18	24.955	24.3371	24.1394	+	+	+
A0A384JL25	A0A384JL25	Mannose-P-dolichol utilization defect 1 protein homolog	BCIN_06g05140	0.00010454	0.00636883	-1.86674	0.107099	0.106521	-0.25081	0.000754966	0.00738949	-1.36733	0.917412	0.952376	-0.0427119	0.843379	0.908823	0.0678196	0.0141874	0.0174591	1.27027	30.9877	31.3152	30.9625	29.1974	29.1626	29.3052	30.7986	30.7929	30.9215	29.7195	29.5588	29.8851	25.5906	25.1955	25.8389	26.1416	25.3622	24.9931	26.072	25.5901	25.1663	27.2939	26.598	26.5439	+		+
A0A384JLG1	A0A384JLG1	Transmembrane 9 superfamily member	BCIN_06g07570	0.00012819	0.00643436	-2.15075	0.612733	0.749099	-0.107148	2.83376e-05	0.00929563	-2.31787	0.488876	0.611462	-0.184653	0.0883346	0.0690411	0.509087	0.00656362	0.0141051	1.30923	30.737	30.7751	30.4473	28.6689	28.3086	28.5295	30.8118	30.2414	30.5847	28.3453	28.2749	28.3856	25.9505	25.2399	25.3943	25.2738	25.1964	25.5606	26.1583	26.0394	25.9143	27.007	26.9251	26.5803	+		+
A0A384J971	A0A384J971	Aa	BCIN_02g04680	0.000275277	0.00565073	-3.17992	0.0790569	0.0792271	0.419189	0.000912816	0.00736922	-1.64754	0.139496	0.174131	-1.85168	0.137711	0.128829	0.654503	0.00754562	0.0142549	1.31411	29.9809	29.7006	30.0855	26.5706	26.443	27.2136	30.263	30.1533	30.6082	28.1492	28.1067	28.5684	24.0629	23.7865	24.5572	21.8975	24.1419	20.8122	25.0272	24.2471	25.0959	25.3777	25.2582	25.7131	+		+
A0A384JMX2	A0A384JMX2	GOLD domain-containing protein	BCIN_07g04900	4.83567e-05	0.00582313	-1.89527	0.00158124	0.0330994	0.45803	0.000118486	0.00863682	-1.11557	0.692459	0.817369	0.112404	0.00320505	0.0143151	0.905708	0.000859308	0.0131742	1.35746	30.7764	30.7191	30.5875	28.9541	28.6626	28.7804	31.1094	31.179	31.1687	29.6755	29.5097	29.551	26.6348	26.3193	26.2339	26.9545	26.1603	26.4104	27.4503	27.2062	27.2486	27.9297	27.6334	27.6973	+	+	+
A0A384JNH7	A0A384JNH7	Uncharacterized protein	BCIN_07g05580	1.39818e-05	0.00598969	-2.10739	0.00165351	0.0328167	0.344477	1.88196e-05	0.0105181	-1.34773	0.13298	0.166263	-0.339533	0.0419096	0.0380871	0.652785	0.00133021	0.0127258	1.40354	32.9862	32.8953	32.936	30.9498	30.6838	30.8617	33.2369	33.3574	33.2566	31.6498	31.491	31.6335	27.6303	27.088	27.1779	27.0761	26.8466	26.9548	28.2109	27.7131	27.9306	28.7638	28.5989	28.744	+	+	+
A0A384JCZ6	A0A384JCZ6	Protein RER1	Bcrer1	6.84965e-06	0.00696644	-1.89628	8.31737e-05	0.0585938	0.502364	3.04204e-05	0.00944444	-1.13534	0.0215936	0.0395174	0.610726	0.0026107	0.0140476	0.802903	0.00012549	0.0174902	1.45615	28.649	28.7312	28.6867	26.7427	26.7283	26.9071	29.1872	29.1595	29.2272	27.6398	27.4717	27.5494	24.5849	24.7047	24.505	25.4325	25.2868	24.9075	25.6031	25.3516	25.2487	26.2152	25.9809	25.967	+	+	+	+
A0A384JI22	A0A384JI22	Bcrax1	Bcrax1	0.000757398	0.00521076	-2.08624	0.64233	0.775712	-0.0991135	0.000183254	0.00859259	-1.96975	0.194876	0.224868	0.642605	0.690116	0.806825	-0.500492	0.0285408	0.0238881	1.46566	26.9423	26.6218	26.4388	24.8579	24.2697	24.6167	26.5838	26.7891	26.3329	24.6955	24.6752	24.7231	20.5008	20.9373	20.9548	21.9286	21.7129	20.6792	21.1962	21.6952	18	22.8413	22.4814	21.4672	+		+
A0A384JGT2	A0A384JGT2	Bchrd3	Bchrd3	0.00984949	0.00634508	-3.12725	0.0106979	0.0299215	0.401496	4.50799e-06	0.0101581	-3.10944	0.794828	0.883097	0.238234	0.105514	0.0826605	1.75066	0.045704	0.0354404	1.47643	30.1447	30.036	29.844	27.3121	25.5657	27.7652	30.4362	30.392	30.401	26.9436	26.8533	26.8995	18.8858	18	18.824	18	18	20.4245	20.1391	19.0522	21.7705	19.6118	20.9044	19.6229	+	+	+
A0A384JJT7	A0A384JJT7	Bcmnn9	Bcmnn9	2.2421e-05	0.00588393	-2.07258	0.649336	0.782151	-0.0757478	2.26583e-05	0.0101859	-1.98161	0.617416	0.756066	0.14076	0.0379828	0.0359397	0.922353	0.00611552	0.0140552	1.52171	30.2008	30.0565	29.9383	28.0741	28.0049	27.8989	30.1219	29.7206	30.1258	28.1591	28.0843	28.0074	25.4974	24.707	25.4686	25.405	25.3797	25.3106	26.437	26.1017	25.9015	26.9767	26.5464	26.7152	+		+
A0A384JXK7	A0A384JXK7	Dolichyl-diphosphooligosaccharide--protein glycosyltransferase subunit 1	Bcost1	8.40167e-06	0.00656962	-2.1714	0.00059617	0.0395584	0.560496	5.12914e-05	0.00924675	-1.04117	0.0758416	0.0865111	-0.484839	0.0148664	0.0207934	0.825574	0.0016425	0.0128698	1.52936	33.0877	33.1387	32.9721	30.9333	30.7839	30.9672	33.6082	33.5893	33.6825	32.0449	31.9702	32.0599	27.5751	27.0922	27.2175	27.0933	26.6312	26.706	28.3995	28.0044	27.9577	29.1065	28.7016	28.6649	+	+	+
A0A384J4H8	A0A384J4H8	Uncharacterized protein	BCIN_01g02040	0.00152471	0.00539042	-2.05074	0.0537734	0.0596059	0.498447	0.0032159	0.007239	-1.11139	0.455219	0.570618	-0.195868	0.0816369	0.0642635	0.737046	0.00156787	0.012859	1.52943	28.6787	29.022	29.1652	27.1434	26.4579	27.1124	29.5696	29.5668	29.2248	27.9488	27.6426	27.9403	24.0432	23.7017	23.6515	23.9636	23.2623	23.5829	25.1213	24.201	24.2852	25.2434	25.6334	25.1079	+		+
A0A384JBG1	A0A384JBG1	Bcdid4	Bcdid4	0.000114101	0.00632828	-2.13369	0.00986153	0.0302564	-0.81456	0.0193373	0.0116072	-1.07293	0.457465	0.573506	-1.52681	0.171416	0.155537	0.256625	0.000864104	0.0131108	1.55984	27.9771	28.3548	27.9751	26.0028	25.8432	26.06	27.068	27.3021	27.4932	27.1467	27.3984	26.5432	22.9894	23.2328	23.4753	18	23.6105	23.5065	23.4413	23.6159	23.4102	24.6858	24.9995	24.6917	+	+	+
A0A384JWZ0	A0A384JWZ0	Bctvp18	Bctvp18	0.000829012	0.00527379	-1.44571	0.864785	0.919998	0.049544	0.000261788	0.00835821	-2.29798	0.0368055	0.0536618	0.717892	0.1452	0.135764	0.697379	0.0016432	0.0128531	1.58501	28.1958	28.4866	28.3281	26.7412	26.7695	27.1627	28.0393	28.8945	28.2255	25.7125	26.2789	26.1253	25.7353	25.0269	25.3832	26.0442	25.9407	26.3141	26.6016	26.1602	25.4757	27.0448	26.8834	26.9721	+		+
A0A384K3W1	A0A384K3W1	3Beta	BCIN_15g00310	0.000743922	0.00524211	-2.03578	0.0872014	0.086784	0.376801	0.00451076	0.00717523	-1.06923	0.549297	0.690368	0.252412	0.321816	0.300396	0.43192	0.0212318	0.02079	1.66372	30.7691	31.2413	30.7802	28.5978	28.9709	29.1146	31.2495	31.429	31.2425	29.6622	29.9263	29.9944	25.1911	24.9566	24.0373	24.7192	24.9539	25.2692	25.4544	25.0568	24.9695	26.6649	25.8244	26.6869	+		+
A0A384JD95	A0A384JD95	Uncharacterized protein	BCIN_03g06730	2.84198e-05	0.00597228	-2.41699	0.384044	0.467151	-0.145078	2.54499e-05	0.00966845	-2.37699	0.353693	0.399472	-0.564358	0.0864429	0.06808	0.801079	0.00651975	0.0140476	1.66606	31.7359	31.8941	31.6021	29.4698	29.2136	29.2977	31.8039	31.381	31.612	29.4993	29.275	29.3269	25.5972	24.6093	25.3524	25.5191	24.2086	24.1381	26.353	25.9102	25.699	27.0906	26.705	26.7614	+		+
A0A384K0F1	A0A384K0F1	Bcncr1	Bcncr1	0.000910146	0.00516046	-2.57267	0.0135259	0.0322054	0.945168	0.00484539	0.00714146	-1.29047	0.0840643	0.092568	-2.71579	0.169766	0.154529	1.37449	0.0455827	0.0353782	1.72214	30.0826	30.0709	29.5241	27.5796	27.5102	26.8697	31.0913	30.6838	30.738	28.862	28.4073	28.5369	21.9494	22.3525	21.2813	18	21.4358	18	24.7271	22.7449	22.2346	23.7928	24.3481	22.6087	+	+	+
A0A384JE89	A0A384JE89	Uncharacterized protein	BCIN_04g01290	0.000351719	0.0056558	-2.05342	0.678547	0.805771	-0.112022	0.000171806	0.00863927	-2.23219	0.516044	0.648902	0.20956	0.0159862	0.0216219	0.839811	0.000719794	0.013578	1.7787	31.8119	31.9796	31.4754	29.8889	29.5234	29.6943	31.8618	31.2388	31.8302	29.6187	29.3825	29.569	26.6883	26.1417	26.6296	27.0168	26.8407	26.2308	27.5576	27.1741	27.2474	28.4004	28.1335	28.2619	+		+
A0A384JNQ3	A0A384JNQ3	Uncharacterized protein	BCIN_07g07060	9.53154e-06	0.00619701	-2.00525	0.00449429	0.0309231	0.203112	2.93273e-05	0.00949239	-1.36923	0.576956	0.715803	0.144622	0.0832216	0.0657712	0.340116	0.000887499	0.0129857	1.78418	31.5587	31.4572	31.4867	29.455	29.4097	29.6223	31.6713	31.7342	31.7065	30.208	30.0198	30.1671	24.8805	25.0052	24.9463	25.5596	24.8725	24.8338	25.5364	25.2771	25.039	27.1199	26.5777	26.4869	+	+	+
A0A384J437	A0A384J437	Bcgdt1	Bcgdt1	0.000690493	0.00534663	-2.48392	0.0419533	0.0501971	-0.694595	0.000325336	0.00851955	-2.31089	0.990438	0.992694	0.00553703	0.133492	0.124552	0.895218	0.0142653	0.0174348	1.80038	30.8169	31.0368	30.4989	28.7197	28.1187	28.0623	30.4125	29.8059	30.0504	28.543	28.2283	28.6486	24.561	23.9229	25.4203	24.6208	24.6203	24.6798	25.6354	25.1483	25.8063	26.4274	26.4436	26.4344	+		+
A0A384J6J6	A0A384J6J6	Bcerj5	Bcerj5	5.04404e-05	0.00594305	-2.40832	0.0661002	0.0676806	0.497402	0.00155415	0.00713961	-1.10416	0.452236	0.567528	-0.755411	0.223116	0.198888	0.560666	0.00801983	0.014551	1.98108	31.9338	31.876	31.5912	29.4474	29.4868	29.2418	32.1564	32.1052	32.6316	30.7235	30.5152	30.8498	25.4343	24.2713	25.4112	25.0998	25.1131	22.6378	25.4784	25.6252	25.6953	27.2548	26.9808	26.8246	+		+
A0A384J8R8	A0A384J8R8	Dolichyl-phosphate-mannose--protein mannosyltransferase	Bcpmt4	0.000137264	0.00649879	-2.50934	0.0829058	0.0832725	0.576387	0.00450499	0.00717968	-1.2208	0.382126	0.484485	-0.700676	0.157978	0.146023	1.19479	0.0441738	0.0346538	2.01228	31.8368	31.5711	31.2347	29.0466	29.0072	29.0606	31.8558	32.0496	32.4663	30.2128	30.5679	30.1994	26.2637	24.1399	26.1095	24.889	25.1113	24.4107	26.8708	26.5956	26.631	27.6182	27.2768	27.655	+		+
A0A384JCX8;A0A384JCS2	A0A384JCX8;A0A384JCS2	Vacuolar calcium ion transporter	CND12	0.000243125	0.00583871	-2.09231	0.0316593	0.0434801	0.537836	0.00599107	0.00726934	-1.24361	0.339202	0.380076	-1.02913	0.116386	0.0976634	-1.47328	0.000312681	0.016872	2.02286	29.0943	29.2934	28.7675	26.9401	27.09	26.8482	29.7109	29.4957	29.5622	28.1434	27.5461	27.735	20.8813	20.9434	20.8932	21.0589	20.5716	18	20.4502	18	19.8478	22.8993	22.6452	23.242	+	+	+
A0A384JRX0	A0A384JRX0	Uncharacterized protein	BCIN_09g00250	2.74025e-05	0.00609293	-2.85508	0.194989	0.20861	-0.203704	0.00303072	0.0072805	-1.60947	0.253725	0.286096	0.400496	0.165603	0.151399	0.728735	0.00312455	0.0133092	2.09741	29.321	29.6135	29.6034	26.7488	26.4747	26.7492	29.1391	29.4419	29.3458	27.7414	27.6079	28.3603	23.2447	23.9577	24.0274	24.3646	24.2503	23.8165	25.1653	24.2115	24.0393	26.1646	25.4349	25.9226	+		+
A0A384J7V0	A0A384J7V0	Terpene cyclase/mutase family member	BCIN_02g00670	1.58259e-06	0.00549112	-2.82794	0.0111809	0.0304795	0.681042	2.88329e-06	0.0100773	-1.63491	0.994162	0.995462	-0.00696437	0.253048	0.225743	1.22412	0.0583327	0.0421883	2.1347	29.0677	29.187	29.0979	26.3317	26.1839	26.3532	29.6936	29.6104	30.0917	27.51	27.4349	27.5029	24.3305	23.8596	21.7117	23.3307	22.603	23.9471	25.1199	24.7848	23.6694	25.5451	25.2316	25.5291	+	+	+
A0A384JHD2	A0A384JHD2	CAAX prenyl protease	Bcmep	0.000220579	0.0059773	-1.66849	0.987361	0.99118	-0.00196775	0.00153673	0.00718627	-1.33203	0.25013	0.282282	0.482809	0.0737562	0.0588184	0.861791	0.00180874	0.0130214	2.39933	31.3354	31.5907	31.2506	29.6018	29.6889	29.8805	31.3548	31.3152	31.5008	30.0674	29.8146	30.2987	24.6819	23.9487	23.7335	24.7276	24.184	24.9009	25.4099	24.7933	24.7462	26.7141	26.631	26.2169	+		+
A0A384JPI0	A0A384JPI0	Peptide hydrolase	Bcpff1	4.3807e-05	0.00566725	-2.00318	0.00127913	0.0350303	0.812616	0.000373845	0.00813976	-1.10062	0.355055	0.40145	-0.652243	0.068643	0.0552246	1.45411	0.0223677	0.0211439	2.72149	30.6427	30.4527	30.3293	28.3854	28.4668	28.563	31.372	31.2564	31.2341	29.4394	29.3049	29.3785	21.0672	20.36	19.897	20.511	20.0846	18.7719	21.8002	22.7691	21.1172	22.0338	24.3541	23.1008	+	+	+
A0A384JQY2	A0A384JQY2	Uncharacterized protein	BCIN_08g05290	4.05259e-05	0.00556708	-2.54766	0.22232	0.235852	-0.268113	4.61226e-05	0.00923831	-2.34643	0.747733	0.856426	-0.285292	0.0717324	0.0569253	1.57854	0.0070256	0.0141098	2.76662	31.7639	31.8997	31.5124	29.3063	29.1076	29.119	31.5261	31.1752	31.6704	29.4578	29.2851	29.3938	24.6649	23.6051	25.4537	25.2767	24.477	23.1142	26.8819	25.7268	25.8506	27.5084	27.3246	27.1907	+		+
A0A384JVN5;A0A384JVI7	A0A384JVN5;A0A384JVI7	Bcmrl1	Bcmrl1	0.00091478	0.00514939	-3.4361	0.029915	0.0430535	0.928244	0.00311013	0.00724058	-1.90781	0.943475	0.965259	0.117551	0.590886	0.715731	0.813821	0.0461331	0.0356469	2.99569	27.7095	26.8769	26.9606	24.1437	23.1906	23.9044	28.2673	27.9392	28.1253	25.3549	25.0023	25.4663	18	21.1237	18	18	18	21.4764	20.8348	18	20.7303	22.2924	21.9184	21.9	+	+	+
A0A384JYF2	A0A384JYF2	Uncharacterized protein	BCIN_12g01970	0.000392167	0.0054676	-2.44529	0.192955	0.206219	-0.273979	0.000387409	0.00806205	-3.46368	0.941122	0.963604	-0.148979	0.279893	0.253342	1.26126	0.0289184	0.0242209	3.08293	28.8094	29.1941	28.702	26.5785	26.6619	26.1292	28.7278	28.4449	28.7108	25.6888	25.7407	24.8849	18	20.8597	20.5755	18	18	22.9883	20.522	21.9413	20.7557	22.5788	22.9903	23.1148	+		+
A0A384K663	A0A384K663	Protein-S-isoprenylcysteine O-methyltransferase	Bcste14	0.000708598	0.00530998	-2.63855	0.0352515	0.0455579	0.739627	0.0198663	0.0115436	-1.1837	0.373901	0.427343	-0.493243	0.653246	0.77575	0.566589	0.00461421	0.0139258	3.19107	27.6466	27.5123	28.2019	24.8159	25.177	25.4522	28.5664	28.3253	28.688	26.7929	26.1375	26.8792	18	18	19.4797	18	18	18	18	18	21.1795	21.2335	21.685	22.1344	+	+	+
A0A384JSL3	A0A384JSL3	Bcmsc7	Bcmsc7	0.00855035	0.00609806	-2.2525	0.105505	0.104998	0.377185	0.0017494	0.00702677	-1.68456	0.0397212	0.0552178	3.64115	0.0810058	0.0640655	2.99085	0.0575668	0.041988	3.25435	30.4485	29.8342	30.1433	28.6441	27.1448	27.8796	30.549	30.5614	30.4472	28.6611	28.1863	28.525	22.5566	21.1962	25.2976	26.5799	26.8812	26.5127	26.3799	26.5366	25.1065	26.7121	25.832	26.2693	+		+
A0A384JA17	A0A384JA17	Bcrbd2	Bcrbd2	0.00167711	0.00526592	-2.75386	0.945553	0.966118	-0.0170905	0.000752049	0.00740417	-2.53141	0.14994	0.186147	2.37709	0.793113	0.88005	0.585647	0.0678965	0.0478689	3.30915	26.9883	27.5333	27.0208	24.2416	23.9871	25.052	27.1138	26.923	27.4543	24.5822	24.327	25.0389	21.8817	22.0534	18	23.3955	22.8405	22.8304	18	22.7489	22.9432	24.1297	24.079	23.6538	+		+
A0A384JRB4	A0A384JRB4	Bcinp54	Bcinp54	4.97389e-05	0.00575462	-2.44438	0.00196618	0.0324141	0.492292	0.000124691	0.00872668	-1.01532	0.373901	0.472684	-0.769286	0.207129	0.185216	1.67679	0.0182853	0.0189877	3.36425	27.8736	27.868	27.7466	25.5362	25.1367	25.4821	28.363	28.214	28.388	26.7357	26.7857	26.9208	18	18	20.3079	18	18	18	21.615	18.8967	20.8266	22.3322	21.3382	22.7302	+	+	+
A0A384JV12	A0A384JV12	Uncharacterized protein	BCIN_10g03590	0.000639627	0.00542146	-2.4094	0.273999	0.28962	-0.340766	0.00110056	0.00744345	-2.07292	NaN	1	0	0.232311	0.206581	1.17218	8.4329e-05	0.0186517	3.57058	28.8502	28.2454	28.0674	25.9549	25.8579	26.122	27.8407	28.0202	28.2799	26.3109	26.4369	26.1965	18	18	18	18	18	18	20.7845	18	18.732	21.9832	21.232	21.4965	+		+
A0A384K4X6	A0A384K4X6	MFS domain-containing protein	BCIN_15g03430	0.000705524	0.00531402	-3.64486	0.0483513	0.0554238	1.16008	0.0854001	0.0358376	-1.15026	0.373901	0.466433	-1.2758	0.422358	0.473235	1.78152	0.0512037	0.0379918	3.59066	28.4927	27.2602	28.2508	24.3108	24.2368	24.5215	29.1999	29.4317	28.8523	27.3743	26.958	26.2205	18	18	21.8274	18	18	18	18	22.3665	22.8054	23.2926	22.9419	22.3649	+		+
A0A384JUH1	A0A384JUH1	Protein PBN1	Bcpbn1	0.00048161	0.00546777	-1.9254	0.00833736	0.0293903	0.401245	0.000219839	0.00819209	-1.35969	0.373901	0.427739	0.748078	0.373901	0.406276	0.916643	1.12498e-06	0.0212143	3.80112	29.1919	29.3713	29.347	27.3362	27.0958	27.7021	29.6312	29.8252	29.6576	28.0707	27.993	27.7676	18	18	18	20.2442	18	18	20.7499	18	18	21.9421	21.6683	21.7929	+	+	+
A0A384J8W4	A0A384J8W4	ER lumen protein-retaining receptor	Bcerd2	0.000290932	0.00566763	-1.89941	0.395011	0.481062	0.234327	0.00560517	0.00724734	-1.76779	0.863905	0.923365	-0.282127	0.064137	0.0520401	3.15174	0.0372666	0.0300265	3.80314	25.7172	25.8406	25.6038	24.1081	23.7143	23.641	25.5824	26.3934	25.8888	24.1419	23.331	24.3853	18	18	21.6712	18	18	20.8248	22.7936	22.1044	22.2284	23.2116	23.2238	22.6452	+		+
A0A384J4K5	A0A384J4K5	Dolichyl-phosphate-mannose--protein mannosyltransferase	Bcpmt1	1.0453e-05	0.00596552	-2.45109	0.00423101	0.0309634	0.780146	0.000114865	0.00878246	-1.31937	0.970644	0.980487	-0.0475394	0.114845	0.0893853	2.15781	0.0126148	0.0166348	3.8093	32.257	32.3974	32.2381	29.904	29.9352	29.7	32.9818	32.9289	33.3223	31.0727	30.8365	31.0252	24.6127	21.78	24.1874	25.1131	22.9567	22.3676	26.9035	24.9708	25.1792	27.4784	27.2159	27.3137	+	+	+
A0A384JH01;A0A384JHE7	A0A384JH01;A0A384JHE7	Uncharacterized protein	BCIN_05g02720	0.000299674	0.00574261	-2.79283	0.326443	0.353128	0.266027	0.000718635	0.00750101	-1.69693	0.373901	0.430024	-0.92727	0.332335	0.313528	1.8331	0.0134994	0.0170348	3.9771	28.965	28.4713	28.4326	26.1471	25.5948	25.7485	29.0777	29.0298	28.5595	26.9737	26.811	26.9935	18	20.7818	18	18	18	18	22.0524	22.2287	18	23.1894	22.5984	22.9254	+		+
A0A384JX25	A0A384JX25	Uncharacterized protein	BCIN_11g04430	0.00305737	0.00507778	-1.74419	0.000939111	0.0346945	0.422399	5.26365e-05	0.00910874	-1.15071	0.987519	0.991007	-0.0230745	0.0621914	0.0511468	2.65731	0.0201401	0.0200431	4.21055	28.6828	28.6589	28.6262	26.3821	27.0698	27.2835	29.0589	29.0113	29.1649	27.3885	27.5346	27.5927	18	18	20.9755	20.9063	18	18	21.3982	21.3089	22.2403	24.151	22.3057	23.1504	+	+	+
A0A384JFF5	A0A384JFF5	DUF2470 domain-containing protein	BCIN_04g04970	0.00460653	0.00561145	-1.77827	0.0660201	0.0676871	0.640037	0.0335318	0.0150281	-1.17214	0.970887	0.980631	-0.0617975	0.0657871	0.0531218	3.15608	0.0319506	0.026494	4.68466	29.3365	28.9768	29.6234	27.4838	27.1318	27.9863	30.1094	29.6063	30.1411	28.0114	28.7431	27.6658	21.4676	18	18	18	21.2822	18	22.0808	23.2525	21.6025	25.0988	24.2659	22.1569	+		+
A0A384JK49	A0A384JK49	Uncharacterized protein	BCIN_06g02130	0.00112335	0.00547253	-1.81087	0.276667	0.292269	0.184359	0.00236414	0.00719708	-1.00189	0.373901	0.430226	-1.43739	0.854238	0.914957	0.467482	0.0260335	0.0227491	5.01069	28.6382	28.9939	28.505	26.7792	26.7058	27.2194	28.8775	28.9215	28.891	27.6998	27.7105	27.721	22.3122	18	18	18	18	18	23.7146	18	18	24.8283	24.1228	24.3931	+		+
A0A384J627	A0A384J627	Dolichyl-diphosphooligosaccharide--protein glycosyltransferase subunitT2	Bcost2	0.00176223	0.00529623	-2.87664	0.0853569	0.0853433	0.941166	0.0500025	0.0205435	-1.11596	0.373901	0.472361	-1.24614	0.199902	0.179553	1.92763	0.018467	0.0190761	5.01658	28.6097	28.704	27.5231	25.2821	25.3646	25.5601	29.1892	28.9483	29.5228	27.3594	27.2229	26.9066	21.7384	18	18	18	18	18	21.2821	21.388	20.8512	24.7822	24.5132	23.4928	+		+
A0A384K3R7	A0A384K3R7	Uncharacterized protein	BCIN_14g04390	0.000261478	0.00575746	-1.88758	0.280858	0.297109	-0.240959	0.000182312	0.00864382	-2.08564	0.976549	0.984341	0.0841115	0.111683	0.0871196	3.7875	0.0533973	0.0391686	5.06092	27.8846	28.1468	27.6744	26.1086	26.0647	25.8698	27.8383	27.3916	27.753	25.7532	25.7282	25.9674	18	18	23.5777	18	23.8301	18	23.8178	23.4704	23.6521	25.2025	24.6651	24.8929	+		+
A0A384K161	A0A384K161	Uncharacterized protein	BCIN_13g04020	0.00672735	0.00598075	-1.96286	0.028602	0.0422601	-0.914506	0.0324124	0.014746	-5.71579	NaN	1	0	NaN	1	0	8.5113e-05	0.0185821	5.36269	27.5777	26.8342	27.3116	25.7752	25.3587	24.7011	26.6566	26.1748	26.1486	23.4102	23.166	18	18	18	18	18	18	18	18	18	18	23.8772	22.7441	23.4668	+	+	+
A0A384K4G5;A0A384K4L4	A0A384K4G5;A0A384K4L4	Uncharacterized protein	BCIN_15g02570	0.00123702	0.00540201	-2.57215	0.0333677	0.0447649	-0.472685	0.00416672	0.00704364	-1.54861	NaN	1	0	0.116127	0.0921045	3.03273	0.000168597	0.0176628	5.49704	28.7163	28.388	28.3514	26.2577	25.3287	26.1529	27.9378	28.1966	27.9034	27.0648	27.2663	26.4789	18	18	18	18	18	18	22.5724	18	22.5258	22.8613	23.3835	24.2463	+	+	+
A0A384JCZ4	A0A384JCZ4	GDP-mannose transporter	BCIN_03g04240	0.000282529	0.00560155	-1.89333	0.33181	0.359642	0.19803	0.000226235	0.00814607	-1.92579	0.896562	0.940492	0.362482	0.0670285	0.0541026	4.40352	0.0348449	0.0281114	5.5313	30.2358	30.322	29.9349	28.4638	28.2541	28.0949	30.3382	30.1399	30.6087	28.3867	28.2738	28.0549	23.3448	18	23.1911	23.6015	24.0218	18	25.9182	25.6336	26.1947	27.2501	27.0827	26.797	+		+
A0A384JAE8	A0A384JAE8	FAD-binding FR-type domain-containing protein	BCIN_02g08040	0.0487689	0.0141018	-5.17458	0.895052	0.936357	0.060634	0.0897676	0.0381661	-2.75479	NaN	1	0	0.373901	0.400337	1.79896	3.10268e-05	0.020433	5.55588	26.381	26.2123	26.9941	18	21.7549	24.3088	27.3016	26.137	26.3307	26.1819	22.3093	22.8319	18	18	18	18	18	18	23.3969	18	18	24.0774	23.2046	23.3856	+		+
A0A384JJT2	A0A384JJT2	DUF5672 domain-containing protein	BCIN_06g03020	0.00106499	0.00546287	-2.32047	0.402047	0.490147	-0.304868	0.00137791	0.00738539	-2.51492	NaN	1	0	0.373901	0.399267	1.35413	1.60171e-05	0.0215844	6.34175	28.3094	28.3667	27.6022	25.6045	25.7054	26.007	28.1043	27.3816	27.8777	25.8399	25.1823	25.7112	18	18	18	18	18	18	22.0624	18	18	24.7676	24.3782	23.8794	+		+
A0A384JM13	A0A384JM13	Stress-associated endoplasmic reticulum protein	BCIN_07g00470	0.00295989	0.00510615	-2.10588	0.449668	0.549781	0.2303	0.0367646	0.0160342	-1.01126	0.292702	0.329301	3.48519	0.0819932	0.0645398	3.67641	0.00320769	0.0136617	6.9471	31.1169	31.9203	31.5633	29.0931	29.8651	29.3247	31.5295	31.7264	32.0355	30.55	30.1086	30.9081	21.1721	18	18	27.2706	22.357	18	24.5874	20.5166	23.0972	26.491	26.0677	25.4547	+		+
A0A384K3V1	A0A384K3V1	Uncharacterized protein	BCIN_14g04660	0.000470492	0.00549046	-1.7065	0.416361	0.508845	-0.106995	0.0102606	0.00838831	-0.798911	0.501497	0.629628	-1.15088	2.39367e-05	0.0308844	-4.20479	0.0029413	0.0131262	2.44377	28.5456	28.7358	28.3911	26.9156	26.6024	27.035	28.5713	28.4237	28.3566	27.7042	27.5416	28.03	21.9437	22.571	22.0996	23.0228	18	22.1389	18	18	18	24.9835	23.9939	24.9682	+		+
A0A384K560	A0A384K560	Bcsyp1	Bcsyp1	0.00544678	0.0059243	-1.26293	0.0915868	0.0910821	0.373069	0.887264	0.928847	-0.0284309	0.110801	0.117733	0.521459	0.0240402	0.0273163	0.890553	0.0100115	0.0156514	1.01358	25.6908	26.11	26.083	24.3242	24.8759	24.895	26.3406	26.5055	26.1569	25.6883	25.9752	26.1351	25.5521	24.9516	25.4937	25.7028	25.6668	26.1922	25.9016	26.4369	26.3307	26.4521	26.1275	26.4585	+
A0A384K1A0	A0A384K1A0	Histone H4	BCIN_13g04420	0.0142511	0.00705195	-1.30289	0.0542455	0.0597508	-0.992237	0.616173	0.725213	0.218947	0.271726	0.306021	0.262096	0.0770655	0.0612367	-0.397249	0.00825541	0.0148512	1.02536	31.3299	31.1055	32.0844	30.2608	30.0014	30.3489	30.9316	30.1943	30.4172	31.2818	31.6686	32.2262	30.9807	30.8568	31.3336	31.4025	31.0313	31.5236	30.8345	30.5922	30.5527	32.0509	31.831	32.3653	+
A0A384JU69	A0A384JU69	Chalcone	BCIN_10g01230	0.0278402	0.0101156	-1.07196	0.745991	0.852489	-0.0493037	0.267389	0.169067	-0.339909	0.0240307	0.0415827	0.670684	0.150269	0.139677	0.36879	0.00426434	0.0134333	1.03848	27.9769	27.9203	28.3686	26.8097	26.6614	27.5788	28.0396	28.0087	28.0695	27.6017	27.457	28.1873	26.4867	26.4399	26.0015	26.7628	27.0621	27.1153	26.9357	26.4606	26.6381	27.2839	27.5209	27.2387	+			+
A0A384JUL3	A0A384JUL3	Uncharacterized protein	BCIN_10g02440	8.93842e-05	0.00613261	-1.08109	0.352154	0.384033	0.0600484	0.011203	0.00879263	-0.606881	6.49999e-05	0.042596	0.786927	0.000304372	0.0200654	0.575728	1.06081e-05	0.0196061	1.07777	28.7151	28.6007	28.5868	27.4825	27.5176	27.6592	28.6317	28.7689	28.682	27.7676	28.1464	28.168	28.5755	28.5942	28.5795	29.3393	29.4587	29.312	29.2322	29.1779	29.0663	29.7388	29.6224	29.6213	+		+	+
A0A384JIJ6	A0A384JIJ6	V-type proton ATPase subunit a	BCIN_05g05970	2.10425e-05	0.00607373	-1.55448	0.00131839	0.0350741	0.687766	0.00323507	0.00722921	-0.707651	0.102456	0.109839	-0.67204	0.00261256	0.01403	0.690247	0.000305124	0.0170335	1.13194	32.4591	32.42	32.2613	30.7951	30.8855	30.7964	33.1784	32.968	33.0574	31.8418	31.6607	31.5149	27.5247	27.3933	27.3155	27.3621	26.4724	26.3829	28.2674	28.0327	28.0042	28.6922	28.4531	28.484	+	+	+
A0A384JN07	A0A384JN07	Phosphatidylinositol transfer protein SFH5	Bcsfh5	0.0723617	0.0211359	-1.86007	0.000179492	0.0513591	1.01148	0.00418036	0.0070303	-0.859699	0.00183045	0.0253917	0.480888	0.00382727	0.0148765	0.541181	0.000280469	0.0171051	1.17353	26.5192	26.3664	26.4695	25.8893	23.2386	24.647	27.4782	27.3514	27.5598	25.7765	25.3194	25.6801	26.5808	26.6747	26.8038	27.1679	27.185	27.149	27.3425	27.2122	27.128	28.0067	27.8012	27.7719	+	+	+	+
A0A384JCA9	A0A384JCA9	Protein YOP1	Bcyop1	0.00116018	0.00542041	-1.22473	0.0101196	0.0300637	0.448906	0.010369	0.00842226	-0.422102	0.294636	0.331382	0.115245	0.00278001	0.0137718	0.853413	3.16804e-05	0.0205051	1.17567	32.2318	32.432	32.2103	31.0858	30.8326	31.2815	32.6109	32.7702	32.8397	31.9892	31.8073	31.8113	28.7706	28.5872	28.6412	28.628	28.8287	28.888	29.7543	29.4246	29.3803	29.8496	29.8121	29.8643	+	+	+
A0A384J5S2	A0A384J5S2	Bcsec66	Bcsec66	2.76198e-08	0.00556522	-1.6674	2.42985e-06	0.0712	0.585158	3.12381e-06	0.0104731	-0.69958	0.169987	0.204034	-0.590142	0.0791022	0.0627394	0.487682	0.00338573	0.013659	1.19876	31.321	31.3352	31.3102	29.6603	29.6323	29.6716	31.9328	31.8915	31.8976	30.6391	30.5878	30.6407	26.8925	26.3438	26.4668	26.598	25.7164	25.6182	27.3058	26.9269	26.9334	27.9572	27.64	27.7022	+	+	+
A0A384K794	A0A384K794	Bcgst26	Bcgst26	0.00140661	0.0052888	-1.22848	0.265665	0.281466	-0.130613	0.0118819	0.00892323	-0.92849	0.503452	0.633213	0.174809	0.526106	0.627542	-0.190196	0.00746564	0.0143251	1.20139	30.7685	30.9507	30.8749	29.6114	29.3952	29.902	30.5985	30.7099	30.8938	29.7625	29.7008	30.3453	25.7259	25.0622	25.1375	25.5828	25.6083	25.259	25.341	24.7697	25.2444	26.7027	26.2998	26.5274	+		+
A0A384K1U9	A0A384K1U9	Histone H3	BCIN_13g04410	0.0473855	0.0137914	-1.23474	0.0446558	0.0521828	-0.945916	0.624947	0.734607	0.212653	0.177907	0.212137	0.389662	0.0801554	0.0639401	-0.514062	0.0115881	0.0158908	1.24074	31.9353	31.5332	32.6374	30.8961	30.2506	31.2551	31.0913	31.186	30.9908	31.8481	32.2178	32.678	31.1986	31.0119	31.6917	31.6814	31.477	31.9128	30.9541	30.7417	30.6643	32.4856	32.2354	32.9035	+
A0A384JFC0	A0A384JFC0	GOLD domain-containing protein	BCIN_04g03440	0.000186172	0.00625991	-1.71654	0.00157533	0.0329407	0.629701	0.000516193	0.00771681	-0.862413	0.778649	0.874191	-0.0256844	0.00203043	0.0143407	0.881385	0.000117186	0.0174849	1.25469	31.3387	31.3467	31.0982	29.5625	29.3626	29.7089	31.8966	31.908	31.8681	30.3706	30.4413	30.3844	27.1127	27.0418	26.972	27.1559	26.9955	26.898	28.1528	27.8448	27.773	28.3724	28.1497	28.3684	+	+	+
A0A384K0F0	A0A384K0F0	Histone H4	BCIN_13g00890	0.0880242	0.025968	-1.0426	0.0581456	0.0628599	-1.14076	0.592204	0.695535	0.324561	0.173299	0.207073	0.453229	0.166444	0.15212	-0.448531	0.0215741	0.0207766	1.26167	26.5406	26.1129	27.4072	25.5616	25.2314	26.1399	25.9165	25.1986	25.5234	26.5195	26.6929	27.822	26.2577	26.2255	26.891	26.8713	26.6432	27.2194	26.2634	26.0321	25.7331	27.4044	27.5019	28.2529	+
A0A384JIP0	A0A384JIP0	Uncharacterized protein	BCIN_05g06820	0.000351461	0.00566606	-1.36141	0.00011939	0.0580822	2.12351	0.047582	0.019776	0.343039	0.000735715	0.0291117	0.461476	0.40538	0.448925	0.434094	0.00326653	0.0136723	1.26977	27.0842	27.1887	27.2317	25.582	25.9252	25.9131	29.1001	29.2203	29.5547	27.6299	27.2848	27.6189	24.2447	24.1642	24.2619	24.6952	24.6126	24.7474	25.2861	24.94	23.7469	25.4574	25.1669	25.8557	+	+	+	+
A0A384JNH0	A0A384JNH0	NADH-cytochrome b5 reductase	Bccbr1	0.000181413	0.00631556	-1.62633	0.0108902	0.0303309	0.544081	0.0210701	0.0119405	-0.38931	0.0800334	0.0901436	-0.798251	0.0390843	0.036879	0.983667	0.0155278	0.0181811	1.27127	32.1	32.1679	31.8559	30.4724	30.5088	30.2635	32.5965	32.4493	32.7101	31.7451	31.6017	31.609	26.5965	25.9129	26.9051	25.9999	25.6261	25.3937	27.6514	27.5335	27.1805	27.9679	27.6113	27.6491	+	+	+
A0A384K1M2	A0A384K1M2	Bccyb5	Bccyb5	0.000120402	0.00651429	-1.43587	0.00212522	0.0326424	0.635047	5.43586e-05	0.00905085	-0.529481	0.114443	0.121758	0.145251	0.00109167	0.0152189	0.593117	0.000610809	0.0138648	1.32662	32.7033	32.6994	32.759	31.2644	31.1314	31.4583	33.2041	33.3543	33.5085	32.181	32.1592	32.2332	28.3942	28.5893	28.4925	28.5476	28.6907	28.6734	29.1682	29.0292	29.058	30.0588	29.7468	29.6502	+	+	+
A0A384J4B4	A0A384J4B4	Uncharacterized protein	BCIN_01g01520	0.00399917	0.00524738	-1.5891	0.193636	0.207255	0.42244	0.00822149	0.00776663	-0.893829	0.666911	0.797994	-0.108999	0.0294493	0.0305676	0.78758	0.00185663	0.0128437	1.34555	28.5935	28.8386	28.2956	27.216	26.5551	27.1893	28.7728	28.7829	29.4393	27.6686	27.5245	27.8531	24.6272	24.2514	24.8534	24.7391	24.1978	24.4681	25.6845	25.2117	25.1986	25.8237	25.932	26.0129	+		+
A0A384JGM7	A0A384JGM7	Protein transport protein Sec61 subunit beta	BCIN_05g01630	0.000107528	0.00645045	-1.77105	0.00570679	0.0293162	0.457741	0.00362671	0.00713931	-0.880152	0.931446	0.958339	0.0313886	0.952877	0.968424	0.0258452	0.00439346	0.013556	1.45285	33.4543	33.5425	33.2688	31.7914	31.5027	31.6583	33.8946	33.8285	33.9156	32.6018	32.3117	32.7116	28.2929	27.4782	28.0318	28.2761	28.1378	27.4831	28.2536	28.3321	27.2947	29.4709	29.246	29.4445	+	+	+
A0A384JCH1	A0A384JCH1	Bcsec61	Bcsec61	3.76186e-05	0.00565818	-1.86541	0.00240039	0.0322288	0.537941	0.00184141	0.00700155	-0.971108	0.575023	0.714564	-0.106791	0.0566593	0.0479804	0.522963	0.000182056	0.0174761	1.48538	32.7414	32.6219	32.892	30.9801	30.8015	30.8774	33.2788	33.2817	33.3086	31.8142	31.581	31.9467	27.8584	27.5026	27.6563	27.7005	27.7139	27.2824	28.522	27.9652	28.0989	29.2399	29.1014	29.1321	+	+	+
A0A384JV44	A0A384JV44	Bcsec63	Bcsec63	2.61893e-06	0.00637255	-1.88193	0.000755403	0.0372571	0.755357	0.000495494	0.00782941	-0.711706	0.18624	0.218545	-0.727475	0.0354617	0.0342304	0.872665	0.00546173	0.0141516	1.55678	31.8661	31.9392	31.8245	30.0493	29.9296	30.005	32.7793	32.5409	32.5756	31.2847	31.1155	31.0945	26.4445	25.8202	26.3763	26.2282	24.8071	25.4234	27.481	26.8707	26.9074	28.1131	27.4032	27.7951	+	+	+
A0A384K3D9	A0A384K3D9	Uncharacterized protein	BCIN_14g05120	0.000180631	0.00632258	-1.77956	0.00176317	0.0332459	0.650399	0.00345654	0.00722435	-0.505862	0.240064	0.272195	0.281051	0.0337213	0.0326803	0.733009	0.00183348	0.01294	1.6047	31.0751	30.8563	30.8276	29.2222	28.9267	29.2715	31.491	31.603	31.6162	30.4459	30.3676	30.428	26.3008	25.9156	25.645	26.3363	26.093	26.2753	26.8153	26.8199	26.4252	27.7625	27.3972	27.5158	+	+	+
A0A384JQI5	A0A384JQI5	Dolichyl-diphosphooligosaccharide--protein glycosyltransferase subunit WBP1	Bcwbp1	6.43487e-05	0.00628221	-2.06551	0.00390932	0.0308042	0.64333	0.0010662	0.00751768	-0.969631	0.441121	0.553773	-0.117437	0.0096494	0.0180915	0.801118	0.000197578	0.0177253	1.67836	33.1821	33.3444	33.0579	31.1863	30.9619	31.2397	33.7829	33.7576	33.9738	32.2611	32.0741	32.3403	27.7986	27.7655	27.7155	27.6425	27.4079	27.8768	28.8536	28.5662	28.263	29.6885	29.2868	29.3393	+	+	+
A0A384J690	A0A384J690	Bctrx2	Bctrx2	1.22114e-05	0.00567213	-1.66247	0.000159662	0.0535329	0.895074	0.0388927	0.0168794	-0.324996	0.135817	0.170288	-1.23758	0.00324269	0.0143434	0.970577	0.000859785	0.013153	1.71307	30.3486	30.4064	30.2058	28.6805	28.6174	28.6755	31.1924	31.2663	31.1872	30.0105	29.8335	30.1418	25.7056	25.6478	25.6943	25.0828	25.1345	23.1177	26.9436	26.4244	26.5915	27.7752	27.1779	27.2339	+	+	+
A0A384JC36	A0A384JC36	AB hydrolase-1 domain-containing protein	BCIN_03g04150	0.000277399	0.00563973	-1.66753	0.0973717	0.096776	-0.330032	0.00985636	0.00834911	-0.900054	0.110134	0.11672	-1.46713	0.43669	0.492411	0.498345	0.000773072	0.0135907	1.75151	29.089	29.2317	28.8124	27.3405	27.2873	27.5027	28.7518	28.5412	28.85	27.9136	28.428	28.0913	23.0062	23.6144	23.1957	21.637	20.6957	23.0822	24.582	24.0042	22.7251	25.0867	25.0855	24.8986	+		+
A0A384JV69	A0A384JV69	TPR	BCIN_10g04850	2.52351e-05	0.00578616	-1.49568	0.000179944	0.0510769	0.637651	0.00023144	0.00845251	-0.650788	0.000850759	0.028	0.68042	0.602066	0.726788	0.323535	1.53119e-05	0.0220132	1.96591	30.7678	30.7213	30.6161	29.1138	29.2142	29.2901	31.3288	31.3186	31.3707	30.0846	29.9999	30.0682	25.2133	25.0262	25.1983	25.7339	25.8729	25.8722	26.4393	24.4684	25.5008	27.1254	27.1926	27.0174	+	+	+	+
A0A384K7N2	A0A384K7N2	Signal sequence receptor subunit alpha	BCIN_16g04690	0.000322754	0.00578908	-2.26597	0.0160276	0.0331517	0.618693	0.00587688	0.00729907	-0.682917	0.82356	0.900735	-0.10756	0.0165215	0.0219765	0.920671	0.000883622	0.0130271	1.97628	29.2023	29.5368	29.2051	26.9698	26.8159	27.3605	29.8943	29.7703	30.1357	28.7266	28.5129	28.6559	23.6084	24.2395	23.8191	24.5754	23.5759	23.1931	24.9546	24.9428	24.5317	26.0851	25.6622	25.8486	+	+	+
A0A384JFV5	A0A384JFV5	Bctsc13	Bctsc13	1.02805e-05	0.00598271	-1.84734	0.0261774	0.0405838	0.470825	0.00033013	0.00847679	-0.976446	0.950276	0.969083	-0.0110423	0.135274	0.126359	0.491361	0.000296888	0.0171981	2.01692	30.9073	30.87	30.7181	28.9185	29.005	29.0298	31.1057	31.271	31.5312	29.9495	29.7371	29.8794	24.291	24.1508	24.629	24.1776	24.4676	24.3924	24.9035	25.2015	24.4398	26.485	26.1833	26.4533	+	+	+
A0A384JAD3	A0A384JAD3	CDP-diacylglycerol--serine O-phosphatidyltransferase	Bccho1	0.000814242	0.00520588	-1.51037	0.00405078	0.0306746	0.574907	0.000775239	0.00746798	-0.887796	0.278151	0.312212	0.660834	0.560455	0.678986	0.426847	0.0177123	0.0186536	2.1973	28.6198	28.5038	28.5916	26.9096	26.8882	27.3862	29.2191	29.2539	28.9669	27.8126	27.5107	27.7285	21.8026	21.9536	21.378	23.0808	22.6244	21.4116	23.3568	21.9249	21.1331	24.9732	23.2389	23.514	+	+	+
A0A384K6B8	A0A384K6B8	Bcrmd1	Bcrmd1	0.000775878	0.00517211	-1.49046	0.00608494	0.0291995	0.857695	0.166478	0.0972312	-0.464176	0.45986	0.576281	1.1629	0.762246	0.85997	0.348653	0.0383676	0.03133	2.62592	28.94	28.9086	28.4594	27.186	27.3237	27.3268	29.6849	29.5369	29.6593	28.4545	28.6013	27.8596	20.5207	18	18	18	20.0286	21.9807	18	20.3294	19.2372	21.2895	21.8639	21.245	+	+
A0A384K6F4	A0A384K6F4	GPI ethanolamine phosphate transferase 3	Bcgpi13	5.61075e-05	0.00586838	-2.16213	5.20375e-06	0.077619	0.813005	0.00660241	0.00775185	-0.543009	0.128513	0.161401	-2.63847	0.232267	0.20661	1.36322	0.0481412	0.0362046	2.65005	31.3381	31.3133	31.2894	29.3324	28.9261	29.196	32.0938	32.1218	32.1643	30.9237	30.5724	30.8157	23.9077	23.6816	26.5848	23.0713	20.051	23.1364	26.5868	25.9914	25.6857	27.6381	27.201	27.2852	+	+	+
A0A384JVQ1	A0A384JVQ1	Elongation of fatty acids protein	BCIN_10g04370	0.00309052	0.00506652	-1.80335	0.176372	0.190065	-0.16552	0.00230687	0.00708303	-0.68139	0.157356	0.191863	0.450581	0.184316	0.166032	0.486957	0.000319323	0.0166355	2.70077	29.8451	29.996	29.9901	28.505	28.322	27.5942	29.754	29.6393	29.9414	29.239	29.1274	29.4207	24.1427	23.7002	23.9114	24.5237	23.924	24.6583	24.8188	23.8825	24.5138	26.7153	26.2425	26.8987	+		+
A0A384J3W7	A0A384J3W7	Squalene monooxygenase	Bcerg1	0.000513845	0.00537886	-1.55528	0.0304762	0.043116	0.540328	0.00532912	0.00721053	-0.686447	0.141271	0.176233	1.36399	0.155412	0.14368	1.56355	0.0211485	0.0207068	2.86535	29.3478	29.3195	28.9785	27.6812	27.4859	27.8128	29.7539	29.5586	29.9542	28.5257	28.4633	28.5974	21.1078	23.1944	21.1014	23.3894	22.6364	23.4697	24.4339	23.1262	22.5341	25.154	23.9965	24.8492	+	+	+
A0A384K0G1	A0A384K0G1	t-SNARE coiled-coil homology domain-containing protein	BCIN_12g05560	0.0338762	0.0112359	-1.64378	0.0905491	0.0902452	-1.12801	0.324222	0.224176	-0.685189	0.275394	0.309348	1.22032	0.425666	0.477441	1.89493	0.0532398	0.0390311	3.02881	28.591	27.0553	28.5555	26.2704	26.3549	26.645	27.0233	26.8761	26.9183	27.2198	28.0362	26.8901	20.8667	20.9064	18	21.0704	21.0353	21.3283	18	23.7946	23.6633	24.0201	22.102	22.7374	+
A0A384J5I8	A0A384J5I8	Uncharacterized protein	BCIN_01g05230	0.084027	0.0246711	-1.44085	0.0985533	0.0975658	1.27312	0.0878437	0.0372068	1.23113	0.517606	0.650404	-1.12719	0.373274	0.365798	1.19888	0.0211902	0.0207484	4.26629	25.3059	26.2047	27.066	25.4052	24.7316	24.1173	26.869	27.8891	27.6379	27.0219	27.6903	27.5579	20.8242	18	21.8498	18	18	21.2924	22.0813	21.1071	21.0823	24.3159	24.3977	24.7592	+		+
A0A384J590	A0A384J590	Uncharacterized protein	BCIN_01g04240	0.00152371	0.00539731	-1.1723	0.0307064	0.0431435	-0.850284	0.0263933	0.0130787	-0.586556	0.0603803	0.0702971	3.95979	0.926039	0.95339	0.220589	0.0406911	0.0327261	4.39255	27.452	27.5106	27.0715	26.2613	26.0466	26.2093	26.7166	26.7129	26.0537	26.6249	26.6933	26.9563	22.3931	18	18	23.5123	24.1202	22.6399	18	23.0548	18	23.7627	24.1746	23.6333	+	+	+
A0A384J6K0;A0A384J5X3	A0A384J6K0;A0A384J5X3	Hydrolase	BCIN_01g06700	0.000192463	0.00616486	-1.48907	0.127952	0.14693	0.155928	0.00772358	0.00775717	-0.69629	NaN	1	0	NaN	1	0	9.644e-07	0.022	4.49693	27.1911	27.3259	27.1313	25.7348	25.5546	25.8918	27.3921	27.4602	27.2637	26.6579	26.6378	26.2638	18	18	18	18	18	18	18	18	18	22.6466	22.3352	22.5089	+		+
A0A384JCL2	A0A384JCL2	Uncharacterized protein	BCIN_03g04510	0.000946083	0.00510198	-1.6139	0.247676	0.262137	0.383371	0.35671	0.263276	-0.218341	0.179175	0.212731	2.24879	0.074858	0.0599533	3.26866	0.0211137	0.020642	5.0376	30.8582	30.3174	30.4066	29.0329	28.7663	28.9413	30.9419	30.4998	31.2906	30.419	30.0569	30.4513	21.5477	18	22.0748	22.1002	23.8177	22.451	23.6593	23.069	24.7002	26.5407	25.1314	25.0632	+
A0A384JZU4;A0A384JYW4	A0A384JZU4;A0A384JYW4	N-acetyltransferase domain-containing protein	BCIN_12g03560	9.20611e-05	0.0062246	-2.10194	0.000161604	0.0525882	1.65116	0.706352	0.811371	-0.0430527	NaN	1	0	0.117106	0.10207	3.32332	2.29529e-05	0.0208222	5.21035	27.3534	27.3591	27.1594	25.3438	24.964	25.2583	28.7462	28.9998	29.0794	27.1993	27.1329	27.4105	18	18	18	18	18	18	23.2337	18	22.7363	23.528	22.7606	23.3425	+	+
A0A384JT14	A0A384JT14	Uncharacterized protein	BCIN_09g03440	0.000555679	0.00527171	-1.77589	0.0154351	0.0328471	0.742648	0.0206583	0.011799	-0.73244	0.77958	0.874427	-0.813739	0.540024	0.649762	2.02387	0.0334911	0.0273423	5.22759	27.9588	28.3058	27.7332	26.3398	26.1389	26.1914	28.6009	28.7614	28.8633	27.2799	27.0769	27.4436	23.2949	21.7921	18	18	18	24.6458	24.6589	18	26.4996	25.3231	26.7547	26.6919	+	+	+
A0A384K364	A0A384K364	Uncharacterized protein	BCIN_14g01840	0.000146356	0.00654589	-2.06395	0.0724522	0.0731757	0.892574	0.00500519	0.00716031	-0.762718	0.373901	0.467659	1.1771	0.117025	0.101862	3.24556	1.47227e-06	0.0191613	5.25712	26.1194	26.4144	25.9655	23.9977	24.0925	24.2173	27.727	26.8669	26.5832	25.4731	25.3603	25.3779	18	18	18	21.5313	18	18	18	23.1011	22.6355	23.4471	23.0435	23.2808	+		+
A0A384JVC1	A0A384JVC1	DUF4149 domain-containing protein	BCIN_10g05500	0.00149325	0.00541811	-1.17844	0.0233908	0.0385311	0.485682	0.23488	0.143939	0.220029	0.982307	0.987489	0.044323	0.109112	0.084927	2.7252	0.0108849	0.0159161	5.93407	28.7519	28.3598	28.4124	27.1579	27.3714	27.4596	29.1106	28.931	28.9396	28.8492	28.533	28.8021	18	21.9181	18	22.0511	18	18	22.4844	21.7241	21.8852	25.6151	24.9451	25.16	+	+
A0A384JPL3	A0A384JPL3	Uncharacterized protein	BCIN_08g02210	0.116129	0.0395976	-4.05258	0.310813	0.33396	2.35142	0.907744	0.939343	-0.339146	NaN	1	0	0.116645	0.100271	4.05135	4.81327e-07	0.0312941	5.99592	24.1133	18	24.0444	18	18	18	24.2417	24.4299	24.5404	18	23.5759	23.5644	18	18	18	18	18	18	18	24.2987	23.8554	23.7943	24.1064	24.0871	+
A0A384JS93	A0A384JS93	Uncharacterized protein	BCIN_09g02470	0.111571	0.0361551	-1.02444	0.345637	0.377122	-0.66394	0.328853	0.22998	-0.532816	0.868046	0.92556	0.433201	0.970921	0.979877	-0.0800845	0.0218788	0.0211255	6.16363	28.1005	29.2459	28.1017	27.4689	26.8844	28.0216	27.6241	27.0831	28.7491	27.9406	27.4514	28.4576	18	18	22.4987	18	18	23.7983	22.2584	18	18	26.4871	24.0998	26.4026	+
A0A384JQQ5	A0A384JQQ5	TLC domain-containing protein	BCIN_08g03630	5.15088e-05	0.00589369	-1.74545	0.0114628	0.0305458	0.417569	0.00317654	0.00726852	-0.938575	0.438032	0.550343	1.84816	0.0857725	0.0675447	3.3124	0.0117136	0.0159352	6.19231	29.4904	29.555	29.2829	27.603	27.7575	27.7314	29.7831	29.9441	29.8538	28.7139	28.5117	28.2869	18	22.2096	18	22.8179	22.9362	18	23.3785	22.7768	21.9915	25.5445	25.4216	25.8204	+	+	+
A0A384JVG4	A0A384JVG4	Store-operated calcium entry-associated regulatory factor	BCIN_10g02620	0.00829153	0.00608082	-1.03362	0.0411736	0.0499169	0.609174	0.0618763	0.0248364	0.572128	0.373901	0.462824	1.81168	NaN	1	0	4.32342e-07	0.0308387	6.31593	26.2576	26.961	26.5725	25.6629	25.4487	25.5786	27.154	27.2243	27.2404	27.0735	27.0849	27.3492	18	18	18	23.435	18	18	18	18	18	24.3478	24.1228	24.4772	+	+	+
A0A384JVQ7	A0A384JVQ7	Uncharacterized protein	BCIN_10g05980	0.00136546	0.00530269	-1.69165	0.0216914	0.0371286	-0.789648	0.206944	0.124636	-0.367556	NaN	1	0	NaN	1	0	0.000380785	0.0157908	7.15542	27.9739	28.0164	28.5246	26.6123	26.2426	26.5851	27.6218	27.2066	27.3176	27.7348	27.553	28.1244	18	18	18	18	18	18	18	18	18	25.8632	23.8628	25.7403	+	+
A0A384K2K6	A0A384K2K6	NADH dehydrogenase [ubiquinone] 1 beta subcomplex subunit 7	BCIN_14g00100	0.0311261	0.0107343	-0.457548	0.000940714	0.0346042	-1.38167	0.00848866	0.00778753	-1.1055	0.38096	0.482651	0.32436	0.159782	0.147284	0.527461	0.0322506	0.0266545	1.04741	29.989	30.076	30.3749	29.6788	29.5597	29.8287	28.7868	28.5711	28.9371	28.9485	28.7558	29.4192	25.3184	24.3233	25.0372	25.2842	24.9397	25.4283	25.2853	25.4255	25.5506	26.2089	25.8087	25.8037	+	+	+
A0A384JE08	A0A384JE08	Uncharacterized protein	BCIN_04g00560	0.101581	0.0313013	-0.39131	0.00194249	0.0323615	-1.70826	0.0154553	0.0104576	-1.15736	0.0614725	0.071923	-2.28625	0.280832	0.254214	-1.72722	0.0544917	0.0397344	1.46794	31.1525	31.1864	31.7182	30.9128	30.9879	30.9824	29.6005	29.4101	29.9217	29.7683	30.3211	30.4955	20.6934	21.9948	20.3793	18	18	20.2087	18	18	21.8858	22.9095	22.1196	22.4422	+	+	+
A0A384JUB5	A0A384JUB5	Uncharacterized protein	BCIN_10g01120	0.135674	0.0598127	-0.457491	0.0100027	0.0301277	-1.13496	0.0179193	0.0112813	-1.09967	0.283955	0.319885	-1.77759	0.105427	0.0826988	-2.17236	0.0212155	0.0207355	1.82731	30.9779	30.58	31.073	30.3002	30.7978	30.1605	29.4095	29.7322	30.0844	30.1228	29.3152	29.8939	21.9883	21.3882	22.7537	18.3869	19.4488	22.9617	20.4031	21.21	18	23.4127	24.4377	23.7617		+	+
A0A384K760	A0A384K760	zf-CHCC domain-containing protein	BCIN_16g03780	0.545667	0.625104	-0.122739	0.00803699	0.0286833	-1.20016	0.0438128	0.0186021	-0.483972	0.109883	0.116518	0.621414	0.591751	0.716536	-0.149323	0.0115141	0.0159143	1.15227	30.6194	30.5072	31.0503	30.6675	30.7069	30.4342	29.8862	29.3531	29.3371	30.2062	30.2581	30.2607	24.7081	23.8472	24.283	24.5731	24.9638	25.1657	24.2522	24.0996	24.0385	25.5762	25.4136	25.3053		+	+
A0A384JMJ8	A0A384JMJ8	Mitochondrial fission 1 protein	Bcfis1	0.00115208	0.00543891	-0.820215	0.000614809	0.0395987	-1.03277	0.00534866	0.00720622	-0.770346	0.0423307	0.0567608	1.199	0.113731	0.0887064	0.767779	0.0189617	0.019238	1.64394	29.7611	29.4831	29.7844	28.8792	28.816	28.8727	28.7143	28.5674	28.6486	28.9109	28.7277	29.079	24.4936	25.6374	25.4779	26.4116	26.7357	26.0585	26.2016	25.7532	25.9574	27.0878	26.3637	27.0892	+	+	+
A0A384K1B7	A0A384K1B7	Bcsen54	Bcsen54	0.622106	0.751532	0.106681	0.00954707	0.0303983	-1.42871	0.733865	0.831527	-0.053772	0.155207	0.1905	-2.57608	0.811324	0.890884	0.148329	0.0296249	0.0247111	2.06351	28.4242	28.4963	28.6842	29.0067	28.5046	28.4134	27.6944	26.7506	26.8736	28.5275	28.2444	28.6715	22.5805	22.3114	21.0082	22.1719	18	18	21.5214	22.6213	22.2024	24.0561	23.3408	24.6937		+
A0A384K5Y8	A0A384K5Y8	Uncharacterized protein	BCIN_16g00820	0.0252842	0.00953265	-0.853596	0.00564876	0.0292642	-1.13788	0.473729	0.460493	0.280165	NaN	1	0	0.373901	0.400292	0.887178	2.16999e-05	0.0214171	2.50166	29.6246	29.537	30.1339	28.7638	29.2302	28.7407	28.7428	28.4327	28.7065	30.2356	29.454	30.4465	18	18	18	18	18	18	18	20.6615	18	20.2842	20.6321	20.5887	+	+
R9U1R1	R9U1R1	Cytochrome c oxidase subunit 2	BC1G_20005	0.0164693	0.00746218	-0.523389	0.00706699	0.0288019	-1.18616	0.0101999	0.00839707	-0.834511	0.0569473	0.0671198	-1.27395	0.12784	0.118744	-2.5555	0.000859986	0.0131318	2.93704	32.2375	31.8084	32.0398	31.434	31.5864	31.4951	31.0474	30.4471	31.0327	31.1155	31.0121	31.4545	22.822	22.8723	23.7483	21.3919	21.6167	22.6121	22.0487	18	21.7274	25.9419	26.3459	25.9659	+	+	+
A0A384K3Z4	A0A384K3Z4	Uncharacterized protein	BCIN_15g00670	0.0945746	0.028106	-0.591837	0.00693145	0.0289485	-1.19308	0.110347	0.0488824	-0.757314	0.373901	0.42784	-0.630871	0.46994	0.537418	0.77937	0.0208199	0.020362	3.54878	28.4796	28.2053	28.9497	28.0914	28.1381	27.6295	27.4871	27.1945	27.3738	27.4028	27.5815	28.3784	19.8926	18	18	18	18	18	20.541	18	19.6897	23.6039	21.2597	21.6754	+	+	+
A0A384JA50	A0A384JA50	Uncharacterized protein	BCIN_02g06240	0.45118	0.399585	0.127791	0.00504557	0.03025	-1.10912	0.240686	0.148831	-0.294453	0.233092	0.263809	1.24778	0.349821	0.334076	-0.95403	0.0182758	0.019	3.60011	30.9931	30.5426	30.5292	30.8052	30.7971	30.846	29.7984	29.3573	29.5818	30.2924	30.2	30.6891	20.2457	18	20.3396	20.86	19.9526	21.5161	17.6236	18.9598	19.1399	24.2015	22.5361	22.6481		+
A0A384JQY9	A0A384JQY9	Uncharacterized protein	BCIN_08g05390	0.340329	0.213908	-0.147596	0.00342099	0.0313228	-1.202	0.0674749	0.0269472	-0.558002	0.642787	0.777428	-0.784291	0.294482	0.268555	-1.75838	0.0491342	0.0369252	4.06521	31.2003	30.9164	31.3725	30.9541	31.0482	31.0441	30.1199	29.6806	30.0827	30.6036	30.2934	30.9182	18	22.8007	19.516	20.1396	18	19.8243	19.0416	18	18	24.5265	24.4785	23.5074		+	+
A0A384K2P4	A0A384K2P4	Uncharacterized protein	BCIN_14g02600	0.303061	0.173904	-0.123018	0.00406674	0.0308137	-1.0962	0.0604814	0.0243034	-0.609489	0.373901	0.47247	1.1901	NaN	1	0	4.59036e-05	0.0191927	4.1508	25.3736	25.1847	25.464	25.1763	25.1338	25.3432	24.0723	24.0855	24.5759	24.4429	24.5873	25.1637	18	18	18	21.5703	18	18	18	18	18	22.2813	22.4482	21.7229		+	+
A0A384J4I8	A0A384J4I8	Bccox13	Bccox13	0.533638	0.59328	-0.219791	0.0207574	0.0361043	-1.22252	0.200112	0.120257	-0.493348	0.229268	0.258411	2.15876	0.958189	0.970894	-0.0889041	0.0252014	0.0223775	4.97955	30.7337	29.851	30.8742	30.314	30.3044	30.1812	29.4183	29.2214	29.1517	29.956	29.965	30.0579	22.3358	18	22.2282	23.5518	21.954	23.5345	22.1823	20.0748	20.0402	25.8414	25.8986	25.7627		+
A0A384K2Y3	A0A384K2Y3	Uncharacterized protein	BCIN_14g03510	0.0787752	0.0229201	-0.789776	0.0363914	0.0467995	-1.05829	0.213982	0.129179	-0.511069	NaN	1	0	NaN	1	0	1.11052e-06	0.0216	5.16866	25.5465	24.5725	24.5428	24.1168	23.9725	24.2031	23.9062	23.6486	23.9322	24.3312	24.2198	24.5776	18	18	18	18	18	18	18	18	18	23.2633	22.9546	23.2881	+	+
A0A384JDX5	A0A384JDX5	Uncharacterized protein	BCIN_03g08370	0.0424669	0.0126757	-0.28232	0.0184815	0.0348422	-1.24317	0.733469	0.83148	-0.104937	0.373901	0.464044	1.63716	0.116205	0.0947604	2.82766	1.10091e-05	0.0199412	6.09904	28.4425	28.4923	28.6713	28.2404	28.3738	28.1449	27.7103	26.672	27.4943	28.2634	28.0532	28.9747	18	18	18	18	18	22.9115	22.1782	22.3048	18	23.8322	23.9187	24.5462	+	+
A0A384JJH6	A0A384JJH6	Uncharacterized protein	BCIN_06g01080	0.0564893	0.016221	-0.458429	0.00528991	0.0296623	-1.0669	0.249243	0.155414	-0.507346	0.340651	0.381589	4.07543	0.0629331	0.0514655	5.98491	0.0243938	0.0221171	7.71815	27.8129	27.5972	28.1619	27.4315	27.2977	27.4675	26.9664	26.613	26.7919	27.4866	26.7069	27.8565	18	24.4135	18	18	27.3654	27.2744	27.2441	24.2206	26.9036	27.4073	27.3453	28.8154	+	+
A0A384JHP4	A0A384JHP4	Uncharacterized protein	BCIN_05g03450	0.0364491	0.0115121	-0.597429	0.744135	0.851186	-0.153918	0.00241756	0.00713975	-1.70145	NaN	1	0	0.116508	0.0993265	2.81194	3.95914e-06	0.015	4.63614	24.8343	25.413	25.2297	24.5754	24.3989	24.7104	24.8099	24.4209	25.7844	23.2377	23.3164	23.8185	18	18	18	18	18	18	18	22.3502	22.0856	22.5869	22.4356	22.8859	+		+
A0A384JU28	A0A384JU28	Bcarl3	Bcarl3	0.0567011	0.0163937	-0.501356	0.657	0.789058	0.0599556	0.128682	0.0723537	0.424373	0.0306144	0.0488662	-4.65598	0.0590702	0.049157	0.943576	0.0281812	0.0236513	1.25464	27.0523	26.6934	26.9268	26.3755	26.6679	26.125	27.0798	26.8494	26.9232	27.5407	27.4794	26.9255	24.3967	23.3328	24.3705	18	22.1321	18	25.136	24.9538	24.841	25.5093	25.0671	25.2876	+			+
A0A384JYQ0	A0A384JYQ0	Uncharacterized protein	BCIN_12g02610	0.911216	0.953401	-0.0125141	0.024689	0.0397215	-0.693326	0.548083	0.62152	0.143075	0.479028	0.59839	0.383917	0.00219552	0.0141891	-5.14408	0.0172835	0.0184121	1.32515	31.4184	31.0763	31.321	31.3141	31.2367	31.2273	30.8722	30.5779	30.2856	31.2729	31.1748	31.7972	23.7554	24.7559	24.5138	23.9585	24.9943	25.2241	18	19.2738	20.3192	25.7136	25.9065	25.3805		+
A0A384JSZ8	A0A384JSZ8	ATP synthase subunit d, mitochondrial	Bcatp7	0.718648	0.843567	-0.0592842	0.0434474	0.0511284	-0.589732	0.897381	0.933537	-0.0316531	0.0369496	0.0535389	-3.43529	0.0289106	0.0305596	-1.68008	0.0321864	0.0266849	1.57063	33.5454	33.5149	33.929	33.6284	33.462	33.721	33.2038	32.7699	33.2463	33.5203	33.3759	33.9981	26.2943	25.539	25.1503	22.9446	20.1323	23.6007	24.4474	23.2392	24.2567	27.9348	26.8226	26.938
A0A384J4K9	A0A384J4K9	Uncharacterized protein	BCIN_01g02300	0.47677	0.448553	-0.107004	0.00947898	0.0304973	-0.941807	0.719677	0.821896	-0.117617	0.445758	0.558986	0.354671	0.0173607	0.0223785	-3.32083	0.000447421	0.0152016	2.15025	32.5699	32.4167	32.8335	32.516	32.3856	32.5973	31.8897	31.3541	31.7509	32.3853	32.0644	33.0175	25.9284	25.8624	26.4569	25.9747	26.1566	27.1804	24.3553	21.5768	22.3532	28.1963	28.3782	28.124		+
A0A384K2Y7	A0A384K2Y7	Bcbzz1	Bcbzz1	0.0112218	0.0064344	-0.32613	0.00266714	0.0319718	-0.558498	0.264976	0.167255	-0.233734	0.0552181	0.0663733	1.66942	0.0447215	0.0396607	-1.32569	0.00754125	0.0142666	2.28348	29.11	29.0125	29.1435	28.6426	28.7964	28.8486	28.6766	28.4792	28.4347	28.7159	28.6441	29.2048	23.0961	23.0016	24.4035	24.8214	24.6667	26.0215	22.2476	22.0162	22.2604	25.9108	25.6744	25.7666	+	+
A0A384JB54	A0A384JB54	Adenine deaminase	Bcaah1	0.4437	0.386959	-1.26863	0.421638	0.514116	0.574123	0.858595	0.91178	0.152238	0.00207591	0.0255755	0.600986	0.000148753	0.0235412	0.839516	0.000300865	0.0171154	1.05425	26.0926	26.2065	24.4435	21.5988	25.2188	26.1192	26.3342	26.5537	25.5771	26.709	25.7343	24.7561	28.3805	28.2178	28.2483	29.0161	28.7894	28.8441	29.0595	29.135	29.1707	29.4819	29.2349	29.2926				+
A0A384JRN3	A0A384JRN3	Bcltp1	Bcltp1	0.615454	0.742968	1.44735	0.0849757	0.0850629	4.59069	0.109296	0.0485383	4.13397	0.046052	0.0595803	0.436819	0.00119231	0.0150708	0.803533	0.00549812	0.0140754	1.06197	18	24.0396	18	23.5213	22.8603	18	24.4388	24.6208	24.7521	24.2109	24.1234	24.1073	25.7677	25.6421	25.477	25.923	26.3203	25.9539	26.5317	26.385	26.3807	27.0291	26.4395	26.6041			+
A0A384JCP6	A0A384JCP6	Uncharacterized protein	BCIN_03g06510	0.022826	0.00885314	0.670747	0.374189	0.454032	-1.81738	0.0482991	0.0200109	0.666422	0.25614	0.288399	0.498177	0.0530718	0.0453888	0.919641	0.0284597	0.0238297	1.06853	23.5385	23.5436	23.2657	23.9567	23.9586	24.4447	23.3871	23.5086	18	24.5437	23.8241	23.9793	23.2992	22.6815	23.6404	23.6606	23.295	24.1601	24.3521	24.2767	23.7513	24.498	24.3408	23.988	+		+
A0A384JVC8	A0A384JVC8	Small COPII coat GTPase SAR1	Bcsar1	0.00120448	0.00542742	-0.877771	0.00745457	0.0285947	0.613185	0.303946	0.201464	-0.126205	0.00203686	0.0258224	0.487946	0.00104091	0.0153196	0.746174	8.68295e-07	0.02475	1.07948	31.4097	31.7415	31.4749	30.7258	30.6088	30.6582	32.0182	32.2206	32.2268	31.3685	31.4821	31.3968	29.2959	29.3198	29.2745	29.7903	29.6657	29.8979	30.2151	29.9724	29.9411	30.3877	30.3436	30.3972	+	+		+
A0A384J4D5	A0A384J4D5	Uncharacterized protein	BCIN_01g01710	0.00149055	0.00542159	-0.520821	0.00575456	0.0292036	0.400934	0.0387802	0.016893	-0.267128	0.00739043	0.0257811	0.444409	0.0107872	0.0181967	0.576819	0.000514998	0.0146057	1.11641	30.2475	30.2557	30.1273	29.6468	29.627	29.7944	30.5748	30.5269	30.7317	30.0316	29.788	30.0096	26.8376	26.5467	26.6162	27.1311	27.0891	27.1136	27.3711	27.2981	27.0619	27.8261	27.6556	27.8681	+	+	+	+
A0A384K783	A0A384K783	Bclaa1	Bclaa1	0.209651	0.103875	-3.00868	0.348676	0.380121	1.65231	0.946857	0.963605	-0.199416	0.821727	0.89999	-0.0616576	0.0710125	0.056624	0.602653	0.000664649	0.0136462	1.14684	19.8329	24.1431	23.5426	18	18	22.4926	24.1858	22.7918	25.498	26.5459	22.3745	18	25.4113	25.6779	25.471	24.9739	25.6628	25.7386	26.5855	25.8419	25.9408	26.798	26.4985	26.7042
A0A384JDG7	A0A384JDG7	Bcapn1	Bcapn1	0.373901	0.273756	1.81244	0.373901	0.432479	1.59843	0.116678	0.0576024	3.20971	0.428965	0.539011	-0.261912	0.0382406	0.0361179	0.85476	0.0150347	0.0180041	1.15036	18	18	18	23.4373	18	18	18	22.7953	18	22.6336	18	22.9955	24.4012	24.1308	23.463	23.5315	23.7994	23.8784	24.9045	24.8637	24.7911	25.0784	25.2152	25.1524
A0A384JKM7;A0A384JKN0	A0A384JKM7;A0A384JKN0	Vacuolar fusion protein MON1	Bcmon1	0.959762	0.976634	-0.132463	0.961373	0.975598	-0.125367	0.47292	0.458883	1.57495	0.00611692	0.0260372	0.934802	0.812035	0.891489	0.0879669	0.00286697	0.0128382	1.1538	18	23.598	22.8518	23.8048	22.2476	18	23.2835	22.7902	18	22.9522	24.7328	21.4897	24.7685	24.4121	24.2291	25.2484	25.4872	25.4785	23.9763	25.0247	24.6726	25.5779	25.515	25.7782				+
A0A384JSB1	A0A384JSB1	Uncharacterized protein	BCIN_09g02420	0.227945	0.1149	-0.151901	0.00398742	0.0304805	-0.99365	0.847445	0.904674	-0.0388438	0.0660054	0.0763434	0.574806	0.164223	0.150524	0.505302	0.00673297	0.0143002	1.2033	32.2729	32.3341	32.6056	32.2443	32.2034	32.3093	31.6742	31.2794	31.2781	32.2813	32.1412	32.6736	28.1633	27.6128	27.4056	28.2786	28.2547	28.3729	28.2919	27.8729	28.5328	29.0401	28.8399	28.9116		+
A0A384J8Z9	A0A384J8Z9	Bccox6	Bccox6	0.830163	0.911246	-0.0166047	0.003356	0.0314727	-0.957566	0.273696	0.174642	-0.220098	0.0196669	0.0380475	0.365557	0.318811	0.296021	-0.156062	0.000189614	0.017676	1.20951	31.5498	31.5344	31.7451	31.5422	31.6123	31.625	30.8361	30.383	30.7375	31.3409	31.1405	31.6877	27.6387	27.7486	27.4434	27.9298	28.0515	27.9461	27.6488	27.2925	27.4213	28.8605	28.7992	28.7995		+		+
A0A384JWN4	A0A384JWN4	VPS37 C-terminal domain-containing protein	BCIN_11g00220	0.383279	0.292103	1.71003	0.927322	0.954015	0.157166	0.79383	0.874536	0.536631	0.280382	0.314667	-1.70056	0.189274	0.170217	0.798401	0.00852828	0.01482	1.21623	21.1899	18	18	22.0964	22.2236	18	18	21.6614	18	18	18	22.7998	21.9346	22.682	22.5455	22.1027	18	21.9578	22.7325	22.739	24.0859	23.3951	23.7144	23.7014
A0A384JLF9	A0A384JLF9	Uncharacterized protein	BCIN_06g06280	0.00143134	0.00525781	0.372131	6.37702e-05	0.0626786	0.627096	0.000715154	0.00751613	0.747556	4.57742e-05	0.047424	0.882135	7.28904e-05	0.0261232	0.953652	1.80031e-05	0.021375	1.26984	30.2286	30.3016	30.2402	30.5588	30.6248	30.7032	30.8364	30.9333	30.882	30.9212	31.1567	30.9352	30.7519	30.8853	30.874	31.6964	31.7052	31.756	31.863	31.7395	31.7696	32.1693	32.0819	32.0696	+	+	+	+
A0A384JD38	A0A384JD38	Uncharacterized protein	BCIN_03g07260	0.142475	0.0640119	0.308142	0.00433946	0.0309638	-0.915563	0.330739	0.231542	0.304485	0.935615	0.960336	-0.0269775	0.315661	0.292357	0.267016	0.00484014	0.0142418	1.30021	32.2641	32.0726	32.548	32.7668	32.6131	32.4293	31.526	31.2763	31.3358	32.5635	32.206	33.0286	27.8558	27.5431	28.2955	27.5045	27.8273	28.2818	28.1287	28.3212	28.0456	29.0521	29.2806	29.2624		+
A0A384JEB3	A0A384JEB3	Bcgle2	Bcgle2	0.0160046	0.00734008	-0.498632	0.00432659	0.0310087	-0.922921	0.472309	0.458101	-0.159821	0.0284854	0.0461983	0.648158	0.00498062	0.015692	0.979984	0.00193778	0.0129242	1.32302	29.938	29.7288	30.1568	29.4269	29.4301	29.4706	29.1811	28.8388	29.0349	29.6997	29.5555	30.0889	27.696	27.7881	28.2307	28.7172	28.572	28.3702	28.9995	28.8418	28.8136	29.2738	29.0744	29.3357	+	+		+
A0A384K1J6	A0A384K1J6	PH domain-containing protein	BCIN_13g04860	0.805176	0.897209	0.0615826	0.857323	0.916571	-0.0591208	0.011773	0.00881133	-0.622464	0.0104205	0.0289689	0.9422	0.0965868	0.0744856	-0.617225	0.0592924	0.0425945	1.40968	26.6255	26.34	26.6298	26.4944	27.0019	26.2837	26.2449	27.0543	26.1186	26.1044	25.7474	25.876	23.959	23.7761	24.3963	24.908	25.1751	24.8749	23.7021	22.9958	23.5818	26.1261	24.4592	25.7751			+	+
A0A384JUH3	A0A384JUH3	Xylulose kinase	Bcxks1	0.757692	0.868394	0.300858	0.846868	0.910653	0.255014	0.467617	0.449202	-1.60845	0.188105	0.219801	0.860101	0.123822	0.113747	0.838299	0.0236991	0.0217989	1.44692	21.4503	24.3863	23.7412	23.8211	23.1667	23.4925	22.661	22.5167	25.1652	23.1341	18	23.6183	27.6317	26.4947	27.5843	27.6538	27.7511	28.8862	27.6931	28.0802	28.4524	28.9203	28.7691	28.3622
A0A384JBI6	A0A384JBI6	ADP/ATP translocase	BCIN_03g01010	0.157067	0.0723484	-0.202918	0.0156633	0.0331009	-0.631672	0.349115	0.254084	-0.224483	0.724098	0.840057	-0.0375582	0.0327092	0.0319128	-0.451859	1.35616e-06	0.0198	1.4509	36.0218	36.0047	36.3074	35.9039	35.8014	36.0198	35.6872	35.265	35.4866	35.8035	35.6113	36.2455	30.149	30.1148	30.1892	30.0743	29.9688	30.2972	29.9777	29.5608	29.559	31.5946	31.6453	31.5658		+
A0A384J888	A0A384J888	Bcqcr2	Bcqcr2	0.982729	0.988903	-0.00422287	0.0689118	0.0707559	-0.486511	0.589551	0.692605	0.127679	0.0576233	0.0674125	0.377439	0.00669553	0.0154699	0.656502	0.000152692	0.0174458	1.46897	33.4989	33.3718	33.8973	33.5116	33.4747	33.769	33.3081	32.9023	33.098	33.643	33.5024	34.0056	28.1048	28.1782	28.3709	28.4731	28.4798	28.8333	29.073	28.7857	28.7646	29.7722	29.7384	29.5501
A0A384J6Q3	A0A384J6Q3	Uridylate kinase	BCIN_01g09550	0.338113	0.211601	-0.174579	0.793189	0.882069	0.0467739	0.0776732	0.0320271	0.553652	0.280793	0.315018	0.623308	0.891139	0.935227	-0.102043	0.0140235	0.01728	1.61599	30.852	30.5621	31.0422	30.5031	30.6516	30.7778	31.0214	30.7045	30.8708	31.238	31.1345	31.7448	24.7273	25.5006	26.0392	26.4278	25.4002	26.3091	24.8861	26.4827	24.5922	27.0898	27.1291	26.8962			+
A0A384JX32	A0A384JX32	Uncharacterized protein	BCIN_11g04210	0.614171	0.741596	-0.104373	0.00769108	0.028731	0.910478	0.0326389	0.0148246	0.746225	1.67231e-05	0.051814	1.08104	4.20977e-05	0.0294253	0.906733	9.29331e-07	0.0232941	1.65624	26.5604	27.1791	26.7912	26.8651	26.679	26.6734	27.7715	27.7998	27.6907	27.7686	27.7017	27.299	28.4767	28.4352	28.4062	29.5895	29.4535	29.5182	29.3217	29.4282	29.2884	30.1205	30.1221	30.0441		+	+	+
A0A384J8Y7	A0A384J8Y7	ATP synthase subunit 4	Bcatp4	0.989039	0.991701	-0.00315857	0.0420078	0.0502355	-0.579966	0.638369	0.749177	-0.127491	0.423766	0.532436	-0.103349	0.114129	0.0890109	0.117891	4.29274e-06	0.0146809	1.7234	33.5058	33.4877	33.9374	33.5911	33.3941	33.9362	33.2437	32.8096	33.1377	33.4449	33.2045	33.899	27.5342	27.4339	27.4257	27.2885	27.2164	27.5788	27.659	27.4971	27.5914	29.2601	29.1509	29.1529
A0A384JRE2	A0A384JRE2	DNA polymerase	Bcpol3	0.017435	0.00757606	-0.934914	0.0660551	0.0676479	-1.22103	0.103976	0.0458085	-0.769306	0.474635	0.593571	0.240919	0.159591	0.147195	0.62881	0.0195377	0.0197601	1.82969	23.1667	23.8556	23.7627	22.4662	22.8189	22.6951	22.3062	21.655	23.1607	22.5594	23.4179	22.4997	22.9278	23.3307	23.9208	23.5678	23.5013	23.833	24.4388	23.6764	23.9506	25.8661	25.2824	24.5199	+		+
A0A384JKZ3	A0A384JKZ3	Uncharacterized protein	BCIN_06g05720	0.665708	0.799335	0.0440814	0.0240958	0.0390032	-0.524723	0.733327	0.831486	0.0849444	0.00652629	0.0257569	0.684167	0.258977	0.231311	-2.56506	0.000479175	0.0151243	1.84745	30.1785	30.1346	30.4363	30.2904	30.3132	30.278	29.9406	29.5491	29.6856	30.4518	29.9222	30.6302	24.6406	24.462	24.2518	25.1174	25.2624	25.027	23.5901	18	24.069	26.3602	26.4997	26.0367		+		+
A0A384JZH0	A0A384JZH0	CBFD	BCIN_12g05060	0.162269	0.0759624	3.04456	0.986328	0.991633	0.0454706	0.915681	0.944574	-0.25778	0.646516	0.779966	0.360837	0.288958	0.2632	0.844997	0.0575318	0.042009	1.89672	18	18	23.2224	23.2469	23.0537	22.0555	18	18	23.3588	22.449	18	18	22.0087	23.16	24.3901	24.0283	23.2641	23.3489	23.8975	24.1605	24.0358	25.0371	24.7486	25.4634
A0A384JB76	A0A384JB76	Bcmir1	Bcmir1	0.0692595	0.0205086	-0.241276	0.0381157	0.0477955	-0.531166	0.604419	0.710387	-0.124041	0.19413	0.224193	0.172714	0.343034	0.326685	-0.188557	2.12306e-05	0.0216647	1.95279	34.2358	34.3155	34.5208	34.0648	34.0702	34.2134	34.0616	33.5413	33.8757	34.1166	33.9532	34.6302	28.0266	27.8712	28.1344	28.1223	28.0855	28.3426	28.1316	27.6122	27.7227	30.0283	29.8995	29.9628	+	+
A0A384J6Q1	A0A384J6Q1	PHB domain-containing protein	BCIN_01g08740	0.894594	0.944553	0.0260881	0.325914	0.352676	-0.400441	0.151856	0.0882362	0.482647	0.166078	0.199575	-1.03879	0.883737	0.930084	-0.154391	0.046778	0.0357504	2.16647	30.0388	29.5972	30.1911	29.8727	30.0389	29.9937	30.0614	29.577	28.9874	30.7465	30.0384	30.4902	21.9375	23.9598	22.5268	21.7278	21.5686	22.0112	24.004	21.2737	22.6832	24.541	24.4695	25.9129
A0A384JPU8	A0A384JPU8	NADH-ubiquinone oxidoreductase	BCIN_08g01490	0.225033	0.113109	-0.189826	0.00152616	0.0327863	-0.951364	0.0528522	0.0213384	-0.618008	0.321053	0.358108	0.361306	0.692574	0.809633	0.102991	3.51582e-05	0.02	2.16966	31.002	30.8277	31.2445	30.727	30.8983	30.8794	30.124	30.0458	30.0503	30.2992	30.1409	30.78	24.9381	24.7584	24.5988	24.5187	25.4342	25.4265	25.0531	25.1242	24.427	27.0204	26.8797	26.9043		+	+
A0A384J876	A0A384J876	tRNA-intron lyase	Bcsen2	0.0667204	0.0199208	-0.498388	0.00576367	0.0291662	-0.811335	0.746079	0.840813	-0.0769138	0.607027	0.748711	0.479088	0.0882894	0.069108	1.75004	0.0272858	0.0232717	2.42648	27.6868	27.3346	27.8023	26.8629	27.1137	27.3519	26.8924	26.7045	26.7928	27.5587	27.2214	27.8129	23.611	21.6515	21.3669	21.9652	23.6263	22.4751	23.3692	24.5219	23.9883	24.5557	24.5016	24.8515	+	+
A0A384J8V3	A0A384J8V3	Bcggc1	Bcggc1	0.0715695	0.0209378	-0.247492	0.203149	0.216878	-0.283164	0.954736	0.969895	-0.014143	0.172988	0.206769	-1.04745	0.820112	0.894718	0.138032	0.000405961	0.0154213	2.48169	32.0092	31.799	32.0832	31.7156	31.6205	31.8128	31.717	31.9477	31.3772	31.9574	31.568	32.3235	25.9836	25.669	25.4181	23.4301	25.1208	25.3774	26.435	24.7418	26.3079	28.4746	27.9355	28.1056	+
A0A384J5P2	A0A384J5P2	Diphthamide synthase	Bcdph6	NaN	1	0	NaN	1	0	0.373901	0.309685	0.464464	0.396673	0.503964	1.4991	0.0797444	0.0634868	2.31074	0.051119	0.0379558	2.70049	18	18	18	18	18	18	18	18	18	19.3934	18	18	20.9253	18	18	18	21.9423	21.4803	21.5163	20.9615	21.3797	21.6694	21.8528	21.5046
A0A384JV29	A0A384JV29	Sidoreflexin	Bcfsf1	0.379738	0.287501	-0.352243	0.286449	0.304415	-0.284241	0.578181	0.673943	0.157395	NaN	1	0	NaN	1	0	0.00199614	0.012799	2.82831	29.8333	29.6811	29.1918	29.5457	29.4865	28.6173	29.4889	29.0526	29.312	29.7199	29.4274	30.031	18	18	18	18	18	18	18	18	18	20.0467	21.1309	21.3072
A0A384JQE5	A0A384JQE5	Uncharacterized protein	BCIN_08g03740	0.0055832	0.00590372	0.7897	0.00549162	0.0293908	0.954938	0.0158732	0.0105945	0.943743	0.0962904	0.102931	2.59943	0.366419	0.356573	1.23487	0.0636883	0.0453072	3.04995	28.0745	27.7316	27.5933	28.5369	28.6173	28.6143	28.8005	28.5615	28.9021	28.6382	28.4869	29.1055	24.5283	20.8003	24.2306	25.6001	25.9453	25.812	24.5627	24.6831	24.0178	26.3835	26.1149	26.2106	+	+	+
A0A384K359	A0A384K359	Uncharacterized protein	BCIN_14g04240	0.373901	0.266313	1.32994	NaN	1	0	9.93006e-05	0.00879152	4.63921	0.068709	0.079014	3.07585	0.517694	0.612764	1.23285	0.0679283	0.0478459	3.07022	18	18	18	21.9898	18	18	18	18	18	23.1595	22.6306	22.1275	21.6857	18	18	21.9181	22.4879	22.5072	21.7898	21.5944	18	22.3193	22.0537	22.5233			+
A0A384JAT0	A0A384JAT0	Bcfmp25	Bcfmp25	0.41376	0.337692	0.281682	0.922363	0.952087	-0.0389442	0.0198346	0.0115489	1.26342	0.374044	0.474576	-1.31883	0.806311	0.888343	-0.501561	0.0463423	0.0357954	3.14948	28.231	27.2832	28.1452	28.0496	28.1899	28.2649	28.1232	27.4081	28.0112	28.9535	29.4369	29.0593	21.5475	20.7184	18	18	18	20.3094	18	18	22.7612	23.3149	23.6608	22.7386			+
A0A384J909	A0A384J909	Bcyhm2	Bcyhm2	0.14486	0.0654458	-1.08573	0.237528	0.251563	-0.81681	0.579709	0.676005	-0.361402	0.646524	0.779745	-0.116859	0.765012	0.86128	0.120926	0.000567533	0.014403	3.17898	31.9984	30.428	32.2546	30.5837	30.1123	30.7279	30.4631	30.8353	30.9322	31.0111	31.0152	31.5706	23.0432	23.312	23.7805	23.1932	23.4522	23.1396	24.1205	23.1938	23.1841	26.6808	26.8884	26.1033
A0A384JZX9	A0A384JZX9	Bcatp17	Bcatp17	0.184527	0.0882169	0.358124	0.221976	0.235599	-0.298498	0.141369	0.0810719	0.472012	0.144747	0.180767	1.16179	0.244448	0.217524	-2.0754	0.000432713	0.0150719	3.74133	30.897	30.4926	31.1682	31.3221	30.9965	31.3135	30.674	30.5345	30.4537	31.3243	31.0346	31.6149	23.2079	22.3213	23.423	23.5959	23.6024	25.2393	22.8779	21.8481	18	26.8405	26.7945	26.5412
A0A384K3D6	A0A384K3D6	Prohibitin	Bcphb1	0.218969	0.109531	-0.186355	0.185524	0.19795	-0.297202	0.330208	0.231236	0.231972	0.0340889	0.0514465	1.83001	0.398903	0.440559	0.678883	0.00164432	0.0130026	3.74415	31.4831	31.5827	31.8524	31.3716	31.4065	31.5811	31.5494	31.051	31.4263	31.7756	31.6222	32.2163	22.7736	24.3689	23.1852	24.8594	25.0428	25.9154	25.1251	23.2847	23.9544	27.406	26.9557	27.1984
A0A384JS45	A0A384JS45	2-dehydropantoate 2-reductase	BCIN_09g00580	NaN	1	0	NaN	1	0	NaN	1	0	0.109902	0.116522	3.12975	0.0728704	0.0582696	3.688	0.0694316	0.0484873	3.76577	18	18	18	18	18	18	18	18	18	18	18	18	18	18	22.5695	22.7801	22.7679	22.4108	23.1912	23.0993	23.343	23.3986	23.4368	23.0314
A0A384J3Z0	A0A384J3Z0	Bcgot1	Bcgot1	0.34134	0.21505	-2.95613	0.469031	0.575963	1.8078	0.737002	0.833511	0.813491	0.776316	0.872657	0.562833	0.315315	0.291931	2.12978	0.0192758	0.019611	3.83147	24.8071	18	24.7268	22.6655	18	18	24.5699	24.4036	23.9837	23.0743	23.4672	23.4328	18	20.992	18	18	18	22.6805	18	22.8484	22.5329	22.5003	22.9505	23.0356
A0A384JM54	A0A384JM54	Prohibitin	Bcphb2	0.189107	0.0910958	-0.342253	0.114362	0.11427	-0.478385	0.990011	0.993198	-0.00341797	0.0627995	0.0732859	1.72382	0.161441	0.1485	0.92661	0.00237731	0.0126101	3.83691	32.1665	31.4842	32.0062	31.5399	31.4296	31.6607	31.5758	31.1788	31.4672	31.7848	31.6797	32.1823	24.5435	22.6898	23.4414	24.5142	25.8928	25.4392	24.5541	24.5013	24.3991	27.6576	27.4064	27.1214
A0A384K502	A0A384K502	Uncharacterized protein	BCIN_15g04200	0.564173	0.662149	-0.0765324	0.0191396	0.0352803	-0.847822	0.827454	0.894611	0.0642885	0.645575	0.779687	-0.792134	0.48493	0.560414	-1.02757	0.0330577	0.0271787	3.85077	30.6141	30.4216	30.8166	30.5425	30.4655	30.6147	30.1436	29.5077	29.6576	30.5476	30.3286	31.169	19.3073	21.0511	22.4952	18	19.9772	22.5001	20.6929	18	21.078	23.2696	25.348	25.7884		+
A0A384K4Z6	A0A384K4Z6	Uncharacterized protein	BCIN_15g04150	0.0752437	0.0218465	-0.360546	0.0406384	0.0494553	-0.784653	0.588343	0.691168	-0.131936	0.229073	0.258332	0.455011	0.373901	0.400921	0.30167	0.000453259	0.0151707	4.00662	31.0241	31.0017	31.4191	30.6559	30.8409	30.8664	30.74	30.3907	29.9603	30.9272	30.7607	31.3612	18	18	18	19.0743	18	18.2908	18.905	18	18	22.74	21.4737	21.8062	+	+
A0A384J941	A0A384J941	Bcoxa1	Bcoxa1	0.627171	0.757581	-0.0787271	0.0129178	0.0315354	-0.991566	0.675369	0.785104	-0.148731	0.119174	0.145656	2.03666	NaN	1	0	0.00379335	0.0135246	4.01179	28.7182	29.1944	28.9673	28.8334	28.8106	28.9997	28.1206	27.5966	28.188	28.5836	28.4448	29.4054	18	18	18	18	20.7868	21.3232	18	18	18	21.1971	21.51	23.3283		+
A0A384JES6	A0A384JES6	Cytochrome b-c1 complex subunit 7	Bcqcr7	0.659333	0.793521	-0.0528584	0.0323925	0.0439114	-0.559208	0.553081	0.630675	0.161898	0.959245	0.973588	0.0328534	0.338459	0.321487	-0.72653	0.0116723	0.0158674	4.30571	31.8281	31.7528	32.0012	31.7019	31.7492	31.9724	31.3018	31.0284	31.5742	31.9755	31.6337	32.4587	22.1188	23.1674	21.5023	21.6313	22.8637	22.392	21.4102	22.3877	20.811	27.5776	27.2463	24.8817		+
A0A384K219	A0A384K219	Bcnat2	Bcnat2	0.613458	0.740506	-0.427241	0.574802	0.709538	-0.447891	0.757816	0.850484	0.281675	NaN	1	0	NaN	1	0	0.000885247	0.0130064	4.30623	29.4824	27.8075	29.8524	28.1447	28.1699	29.5458	28.3487	29.3436	28.1062	28.8006	28.7066	30.48	18	18	18	18	18	18	18	18	18	21.3378	22.7621	22.8187
A0A384JTD9;A0A384JD00	A0A384JTD9	Uncharacterized protein	BCIN_09g05280	0.00214339	0.00515258	-0.518618	0.00545727	0.0294293	0.319923	0.0106417	0.00856227	-0.440673	2.10167e-05	0.0523956	3.16687	NaN	1	0	0.0042299	0.0134595	4.32462	27.8192	27.7558	27.9462	27.4045	27.2388	27.3219	28.1264	28.1729	28.1816	27.4678	27.2407	27.4906	18	18	18	21.2606	20.8962	21.3438	18	18	18	23.7615	21.315	21.8973	+	+	+	+
A0A384JF15	A0A384JF15	Uncharacterized protein	BCIN_04g02110	0.0388454	0.0121034	0.388109	0.36812	0.405869	-0.181048	0.011965	0.00890524	1.04821	NaN	1	0	NaN	1	0	2.87946e-05	0.0204868	4.3468	26.4581	26.5356	26.8687	26.9989	27.0541	26.9737	26.631	26.2002	26.488	27.5201	27.4143	28.0727	18	18	18	18	18	18	18	18	18	22.2379	22.7421	22.0604	+		+
A0A384JPJ2	A0A384JPJ2	BAR domain-containing protein	BCIN_08g00370	0.0952073	0.0286591	-0.534861	0.731608	0.842762	0.0681655	0.175487	0.102912	0.442228	0.998594	0.998173	0.00459544	0.101989	0.0793417	3.69853	0.0680131	0.0479345	4.35449	25.8445	25.4834	25.7591	25.1613	25.5422	24.7788	25.6497	26.0609	25.5808	26.2145	26.5203	25.6788	23.195	18	18	23.2088	18	18	23.7555	22.9446	23.5905	24.2135	23.5527	24.4922	+
A0A384J7F6	A0A384J7F6	Presequence translocated-associated motor subunit PAM17	Bcpam17	0.00169937	0.0052528	0.826761	0.563061	0.694685	-0.20617	0.0361466	0.0157924	0.995625	0.0976087	0.104482	3.26044	0.529584	0.632302	1.04078	0.0443341	0.0347307	4.38189	27.6587	27.4408	27.7596	28.4848	28.5216	28.3329	27.8476	26.8044	27.5886	28.5417	28.1245	29.1798	23.0699	21.6717	18	24.331	24.0473	24.1446	21.8635	21.8845	22.1159	25.3807	25.355	25.1515	+		+
A0A384JW54	A0A384JW54	Uncharacterized protein	BCIN_11g01600	0.921998	0.95899	0.183292	0.373901	0.445306	-1.14835	0.373901	0.305544	-1.14835	1.2116e-05	0.0513846	4.61132	0.373901	0.400759	1.29394	1.99787e-05	0.0213176	4.52289	21.4451	18	18	18	21.9949	18	18	18	18	18	18	18	18	18	18	22.4632	22.9586	22.4122	21.8818	18	18	22.6897	22.7424	22.1365				+
A0A384J4V3	A0A384J4V3	Holocytochrome c-type synthase	Bccyc3	0.747679	0.863164	0.0660102	0.664111	0.794786	-0.0588538	0.0132405	0.00950222	0.609455	NaN	1	0	0.373901	0.367784	1.08688	0.000805006	0.0133902	4.61612	28.2091	28.0705	28.4363	28.4974	28.4274	27.9891	28.2341	28.0472	28.258	28.9728	28.9128	28.6586	18	18	18	18	18	18	21.2606	18	18	23.4178	22.7521	21.6785			+
A0A384JYU7	A0A384JYU7	Mitochondrial 18 kDa protein	BCIN_12g02600	0.0438472	0.0130047	0.464139	0.881189	0.929259	0.0241979	0.00340383	0.00716811	1.13672	0.358622	0.406587	1.74543	0.818451	0.894419	-0.370834	0.0234807	0.0217178	4.62624	28.729	28.7714	29.1796	29.3092	29.2681	29.4951	28.8557	28.8815	29.0155	29.9333	29.9015	30.2554	18	18	20.9575	22.0664	22.1274	18	20.9104	17.4331	17.5016	24.3659	24.5429	21.9275	+		+
A0A384JQ67	A0A384JQ67	Bcnde2	Bcnde2	0.57644	0.683157	-0.145601	0.0446296	0.0522169	-0.741174	0.892105	0.930751	-0.0429319	0.896741	0.940461	-0.115454	0.984815	0.988149	0.0233091	0.00460195	0.0138303	4.77933	32.1696	31.9719	32.7464	32.185	32.0352	32.231	31.7336	31.3578	31.573	32.1946	31.9655	32.599	22.3286	19.7012	21.5352	20.6898	20.856	21.6729	22.9056	20.4509	20.2784	26.5569	25.7863	25.5598
A0A384JIT9	A0A384JIT9	MICOS complex subunit MIC10	BCIN_05g06790	0.350097	0.225785	0.118148	0.0517604	0.0576491	-0.698543	0.634808	0.745343	0.170508	0.824748	0.901392	0.533038	0.774111	0.867574	0.541888	0.0314389	0.0261317	4.80134	29.6294	29.5241	29.8798	29.8183	29.8457	29.7238	29.3679	28.566	29.0038	29.7001	29.3921	30.4527	22.9107	21.6884	18	22.8698	18	23.3284	22.8113	21.8603	19.5532	25.8236	25.6386	25.5409
A0A384JH07	A0A384JH07	Bcatp20	Bcatp20	0.360732	0.239701	0.421141	0.0472414	0.054329	-1.19438	0.126557	0.070682	0.66512	0.241363	0.273286	1.0985	0.744346	0.846537	-0.681833	0.00187827	0.0129467	4.81797	31.2126	30.9727	32.0581	32.2161	31.3871	31.9038	30.4107	29.6991	30.5505	32.1751	31.8698	32.1939	19.346	21.2864	20.9801	20.9142	22.6589	21.3349	23.567	18	18	25.7384	25.497	24.831
A0A384J6R6	A0A384J6R6	Uncharacterized protein	BCIN_01g07930	0.377305	0.284214	-0.254306	0.0532081	0.058931	-1.92335	0.235701	0.14456	0.373285	NaN	1	0	NaN	1	0	0.000827771	0.0133246	4.82339	27.211	26.8108	27.6804	26.9139	26.9465	27.079	26.623	24.8081	24.5011	27.6569	27.4285	27.7367	18	18	18	18	18	18	18	18	18	23.8701	22.123	22.477
A0A384J793	A0A384J793	J domain-containing protein	BCIN_01g09040	0.17221	0.0815644	0.346286	0.283197	0.300012	-0.645315	0.0334917	0.0149892	0.856865	0.912125	0.94925	0.306092	0.842048	0.908303	0.60339	0.0451248	0.0351421	4.86867	24.2553	24.6145	24.8748	24.8844	25.1294	24.7697	23.973	23.0714	24.7643	25.2058	25.8381	25.2713	23.0477	18	18	18	23.966	18	18	18	24.8579	24.8212	24.2151	24.6173			+
A0A384JRS1	A0A384JRS1	Bctim17	Bctim17	0.459449	0.414588	0.163035	0.027445	0.0417534	-0.829531	0.0736299	0.03011	0.661767	0.373901	0.464884	2.02624	NaN	1	0	2.95944e-06	0.0146667	4.92285	27.568	27.5037	28.1057	27.9134	27.779	27.9741	27.2016	26.7365	26.7507	28.1154	28.2757	28.7717	18	18	18	18	24.0787	18	18	18	18	23.0913	22.6657	23.0115		+	+
A0A384J6V5	A0A384J6V5	Bcsym1	Bcsym1	0.104952	0.0330296	0.29687	0.334457	0.362809	-0.204132	0.0467363	0.0194848	0.53308	0.0750387	0.0852111	3.00485	0.468036	0.534457	-1.31695	0.0173582	0.0184573	4.97257	30.0013	29.8383	30.286	30.244	30.4362	30.3361	30.0879	29.6372	29.7882	30.464	30.4185	30.8424	22.262	20.8754	18	23.4758	23.3987	23.2774	18	21.1865	18	25.6965	25.3556	25.003	+		+
A0A384JVB8	A0A384JVB8	Uncharacterized protein	BCIN_10g05290	NaN	1	0	NaN	1	0	NaN	1	0	0.136424	0.170599	3.84117	0.173936	0.15765	3.42474	0.0708674	0.0497004	5.03573	18	18	18	18	18	18	18	18	18	18	18	18	18	24.1664	18	23.812	23.5978	24.2802	23.4535	23.965	23.0221	25.3569	24.8961	25.0206
A0A384K1K2	A0A384K1K2	FAA	BCIN_13g03420	0.373901	0.26583	1.76952	NaN	1	0	NaN	1	0	0.373901	0.467713	1.64289	9.16372e-07	0.0525854	5.22251	4.65993e-07	0.029875	5.05916	18	18	18	23.3086	18	18	18	18	18	18	18	18	18	18	18	18	18	22.9287	23.3233	23.0159	23.3283	22.8902	23.1431	23.1442
A0A384K5W3	A0A384K5W3	Bccox15	Bccox15	0.00839669	0.00607517	-0.691306	0.0125026	0.031493	0.819611	0.00565569	0.00721744	1.23936	0.373901	0.426135	1.4666	NaN	1	0	7.21183e-07	0.0264	5.05974	27.3681	27.1636	27.6474	26.6476	26.7273	26.7303	28.4309	27.9871	28.22	28.5803	28.3479	28.969	18	18	18	18	18	22.3998	18	18	18	23.0632	22.8948	23.2213	+	+	+
A0A384K7Y8	A0A384K7Y8	Bctom40	Bctom40	0.0749564	0.0217082	-0.666562	0.0499015	0.0565968	-0.709537	0.129978	0.0736353	-0.46317	0.0512184	0.0633421	4.93099	0.218624	0.19472	3.08051	0.0102169	0.0155562	5.06046	31.4647	31.2711	31.8408	30.6961	30.5812	31.2996	31.057	30.4344	30.9566	30.8744	30.8964	31.4162	21.2732	18	20.7386	27.3892	25.1304	22.2851	21.3211	21.1413	26.7909	25.9405	24.5238	24.7288	+
A0A384JH32	A0A384JH32	Zn(2)-C6 fungal-type domain-containing protein	BCIN_05g01400	0.492626	0.487249	1.38094	0.840154	0.907367	-0.509532	0.22191	0.13515	2.61977	NaN	1	0	NaN	1	0	5.00309e-05	0.0185956	5.09054	22.7952	18	23.8934	23.1098	22.4008	23.3207	22.4935	18	22.6664	24.0677	24.0797	24.4005	18	18	18	18	18	18	18	18	18	23.0811	22.6192	23.5713
A0A384JAI2	A0A384JAI2	Uncharacterized protein	BCIN_02g08460	0.035925	0.0114703	-0.139605	0.228029	0.241425	-0.155131	0.0204314	0.0117279	0.422698	0.373901	0.474024	0.626872	NaN	1	0	7.75259e-06	0.0202373	5.09731	28.0099	28.0869	28.0073	27.8572	27.9681	27.8599	28.0124	27.6703	27.9559	28.309	28.3896	28.6734	18	18	18	18	18	19.8806	18	18	18	23.3388	22.764	23.1892	+		+
A0A384J8Q2	A0A384J8Q2	Uncharacterized protein	BCIN_02g03450	0.54764	0.628986	-0.159759	0.0212261	0.0365743	-0.900113	0.219156	0.133444	-0.360216	0.126996	0.159925	2.68754	0.373901	0.406935	0.630115	0.00324407	0.0136185	5.14013	31.4151	30.6873	31.4091	31.0119	31.063	30.9573	30.3376	30.2038	30.2697	30.8227	30.7123	30.8959	18	18	18	18	21.361	22.7016	18	19.8903	18	24.7514	22.5573	22.1117		+
A0A384JR09	A0A384JR09	N-acetylglucosaminylphosphatidylinositol deacetylase	Bcgpi12	0.335667	0.208512	-0.279299	0.012546	0.031399	0.929008	0.0115414	0.00880204	0.952119	0.741168	0.852434	0.60799	0.221983	0.19755	2.61482	0.0193727	0.0197391	5.31762	27.6881	27.6352	28.2404	27.5662	27.8685	27.2911	28.9505	28.6218	28.7783	28.6469	28.7974	28.9757	18	18	22.1549	21.3256	18	20.6532	23.2559	23.0706	19.6727	25.1708	24.5492	24.3877		+	+
A0A384J4E2	A0A384J4E2	MICOS complex subunit MIC60	Bcmic60	0.607528	0.731837	-0.0496368	0.00351466	0.03122	-0.72553	0.88403	0.926973	-0.0348142	0.470209	0.588851	-0.923247	0.711724	0.824164	-0.474271	0.00339991	0.0136449	5.34463	32.7782	32.6568	32.9083	32.7466	32.6352	32.8127	32.237	31.9325	31.9973	32.6776	32.4185	33.1429	21.3627	19.2466	18.4964	18	20.3359	18	20.8133	18.8695	18	24.9687	25.1119	25.059		+
A0A384K3Y5	A0A384K3Y5	Uncharacterized protein	BCIN_15g00500	0.232995	0.118331	-0.19688	0.00459912	0.0311412	-0.913794	0.0710729	0.0287759	-0.562529	0.373901	0.427684	-0.774958	0.907272	0.942611	0.149636	0.006456	0.0140956	5.50033	31.0048	30.8228	31.2243	30.7186	30.7675	30.9753	30.2842	29.9061	30.1203	30.3778	30.1551	30.8315	18	18	20.3249	18	18	18	20.7738	18	18	25.2438	24.7042	22.8778		+	+
A0A384JF28	A0A384JF28	Bcmcp2	Bcmcp2	0.0261578	0.00965037	-0.298897	0.355291	0.389158	-0.422332	0.340215	0.243523	-0.222721	NaN	1	0	0.373901	0.369652	1.42577	0.000109587	0.01809	5.59333	27.1313	27.2737	27.2852	26.9091	26.8203	27.0641	27.5785	26.228	26.6168	26.9943	26.6679	27.3598	18	18	18	18	18	18	18	22.2773	18	24.1483	22.8964	23.7352	+
A0A384K4A4	A0A384K4A4	Uncharacterized protein	BCIN_15g02110	0.159473	0.0740153	-0.134543	0.00663582	0.0290378	-0.863073	0.204038	0.123199	-0.217679	0.17865	0.212518	2.50597	0.151475	0.14061	2.69665	0.0158611	0.0183268	5.59443	31.0778	31.1743	31.333	31.0852	31.0139	31.0823	30.5857	30.0687	30.3415	30.8937	30.8192	31.2191	22.3476	18	21.9182	22.4895	22.6913	24.6028	24.7191	22.9637	22.673	26.5855	26.399	26.0646		+
A0A384JNE0	A0A384JNE0	Bctlg2	Bctlg2	0.0138986	0.00700774	-0.626931	0.0196563	0.0351389	0.579379	0.000364558	0.00818909	-0.716993	NaN	1	0	0.116202	0.0944982	4.2695	7.70066e-07	0.0258261	5.67693	25.5216	25.6562	25.4929	24.7084	24.8892	25.1924	26.05	25.9391	26.4198	24.764	24.8575	24.8983	18	18	18	18	18	18	24.3104	18	24.4981	23.4958	23.8679	23.6671	+	+	+
A0A384K580	A0A384K580	WW domain-containing protein	BCIN_15g03460	NaN	1	0	NaN	1	0	NaN	1	0	0.373901	0.466554	1.99228	NaN	1	0	3.71843e-08	0.0283636	5.69273	18	18	18	18	18	18	18	18	18	18	18	18	18	18	18	18	23.9768	18	18	18	18	23.6398	23.7937	23.6447
A0A384K778	A0A384K778	Bcpet100	Bcpet100	0.964639	0.978465	-0.0143572	0.344865	0.376242	-0.311092	0.0580053	0.0235748	0.713777	0.140966	0.175802	3.70112	0.116117	0.0906191	4.4269	0.00336317	0.0137018	5.76628	26.9536	26.1864	27.0191	26.5281	26.9939	26.5941	26.42	26.6006	26.2053	27.356	27.4326	27.5119	18	18	18	22.146	18	24.9574	18	24.6363	24.6444	22.8316	22.8525	25.6147			+
A0A384J8A9	A0A384J8A9	Uncharacterized protein	BCIN_02g02700	0.677147	0.808787	-0.103516	0.382462	0.465173	-0.458497	0.208095	0.125475	0.475751	NaN	1	0	0.117985	0.104762	3.67249	0.00017235	0.0175101	6.25941	28.5734	28.1979	28.2323	28.6238	28.0006	28.0687	28.1962	26.9836	28.4483	28.7228	28.3509	29.3571	18	18	18	18	18	18	18	23.8866	23.1309	24.6765	24.7657	23.3361
A0A384JL80	A0A384JL80	Uncharacterized protein	BCIN_06g05570	0.780578	0.883399	-0.0520986	0.268506	0.284733	-0.261765	0.815246	0.887727	0.0752678	0.0464662	0.059801	3.76966	0.123714	0.113677	2.22683	0.00470107	0.0139773	6.35864	29.9366	29.7487	30.3027	29.9164	29.8491	30.0663	29.8959	29.493	29.8139	30.0413	29.6471	30.5255	18	18	21.3398	22.2346	22.1023	24.312	21.5935	21.6227	20.804	25.589	25.5295	25.2972
A0A384JSQ8	A0A384JSQ8	Mitochondrial pyruvate carrier	BCIN_09g03910	0.663587	0.797337	0.691816	0.55303	0.683302	-0.825108	0.651107	0.763171	0.755198	0.998883	0.998312	-0.00286674	0.447177	0.505109	1.74491	0.0103257	0.0156397	6.56607	29.5551	27.9416	32.2806	31.2515	31.4926	29.1087	29.3768	29.0882	28.837	32.3338	30.426	29.2831	22.0881	18	18	18	18	22.0795	22.9254	18	22.3974	26.4649	26.3158	25.0055
A0A384J8S6	A0A384J8S6	ATP synthase subunit e, mitochondrial	BCIN_02g02250	0.938687	0.967957	-0.0187906	0.0738072	0.0748027	-0.565184	0.415276	0.365419	-0.441404	0.850501	0.915823	0.218083	0.896126	0.937398	0.142609	0.000552918	0.0142793	6.83302	30.4695	30.0724	30.8524	30.3579	30.4795	30.5005	30.0113	29.781	29.9064	29.4907	29.703	30.8764	18	19.9511	18	18	20.6053	18	18	18	20.3789	25.8746	25.2151	25.3604
A0A384JU43	A0A384JU43	Uncharacterized protein	BCIN_10g00370	0.00247053	0.00504598	-0.93572	0.134506	0.153514	0.304612	0.591805	0.695212	-0.162621	NaN	1	0	NaN	1	0	6.29808e-07	0.0297	6.92117	27.1018	27.2354	26.9222	26.0807	26.0162	26.3553	27.4758	27.1266	27.5709	26.3962	27.1603	27.215	18	18	18	18	18	18	18	18	18	24.6954	25.1255	24.9426	+
A0A384JEF6	A0A384JEF6	Uncharacterized protein	BCIN_04g01940	0.0212387	0.00860478	0.763844	0.0147571	0.0327297	0.908565	0.0377389	0.016376	0.580343	0.373901	0.465646	2.27194	NaN	1	0	6.99692e-07	0.0276279	7.58947	27.5657	27.0653	27.6194	28.3178	27.9641	28.2599	28.0688	28.5169	28.3903	28.1189	27.8767	27.9958	18	18	18	18	18	24.8158	18	18	18	25.6531	25.3209	25.7944	+	+	+
A0A384J9D4	A0A384J9D4	ATP-dependent (S)-NAD(P)H-hydrate dehydratase	BCIN_02g03660	0.0153512	0.00727535	6.32037	0.373901	0.445662	-1.4995	0.0291508	0.0138896	5.04488	0.000370451	0.030068	5.7897	0.000167606	0.0232082	5.34906	0.373901	0.385819	2.16066	22.4985	18	18	24.9964	26.3616	26.1016	18	18	18	24.8564	24.6601	24.1166	18	18	18	24.0762	22.7805	24.5124	23.792	22.5667	23.6885	18	24.482	18	+		+	+
A0A384JTG6	A0A384JTG6	D-arabinono-1,4-lactone oxidase	Bcalo1	0.00862427	0.00609242	-0.690036	0.000719388	0.037907	-1.83536	2.88438e-05	0.00958974	-1.44275	0.0291189	0.046774	1.40692	0.0561371	0.0473734	1.21522	0.323099	0.282069	0.575734	29.6882	29.8218	29.6895	29.2042	29.1537	28.7714	28.2645	27.6244	27.8046	28.2819	28.2061	28.3833	24.5599	25.0198	23.6534	26.0817	25.6741	25.698	25.5237	26.042	25.313	24.8857	25.5787	24.4959	+	+	+	+
A0A384J7Y9	A0A384J7Y9	PKS	BCIN_02g00014	0.0136663	0.00698232	5.60142	0.0165883	0.0335446	5.28466	0.00323752	0.00722432	8.47326	0.00219226	0.0253832	-3.98236	0.00276715	0.0138222	3.79132	0.166388	0.142442	1.11354	18	21.9906	18	25.0982	24.8492	24.8474	24.4659	24.6686	24.7101	27.457	28.125	27.8284	22.5517	20.8445	22.5509	18	18	18	25.8061	25.9164	25.5985	23.606	22.4707	23.211	+	+	+	+
A0A384JS56	A0A384JS56	Isocitrate lyase	Bcicl1	0.003091	0.00506371	1.61318	0.0165514	0.0335748	1.05249	0.000650004	0.00775052	2.27186	0.00320217	0.0246305	-1.05725	0.00081212	0.015881	1.08774	0.956984	0.970163	0.00755882	26.257	25.6457	25.4886	27.2841	27.5953	27.3514	27.0547	26.6262	26.868	28.0155	28.0943	28.0971	26.5797	26.1943	26.3197	25.1359	25.2407	25.5454	27.3921	27.5223	27.4425	26.4855	26.2542	26.3767	+	+	+	+
R9U4I8	R9U4I8	GIY-YIG endonuclease	BC1G_20015	0.000464261	0.00551333	4.63525	0.000307131	0.0446	5.64064	0.000100011	0.00877601	7.49974	NaN	1	0	0.00208146	0.0141848	3.99728	NaN	1	0	18	18	18	23.4529	21.9389	22.514	23.5324	24.5259	22.8636	24.8647	26.4465	25.1881	18	18	18	18	18	18	22.2233	22.8399	20.9286	18	18	18	+	+	+
A0A384JWS6	A0A384JWS6	Uncharacterized protein	BCIN_11g02980	0.00196025	0.00527327	8.45049	0.017581	0.0347894	4.64112	0.000941819	0.0073277	10.1843	0.0376655	0.0537437	-3.92074	0.00853878	0.0169293	3.93543	0.2074	0.174191	1.33497	18	21.4834	18	27.3294	27.6309	27.8746	23.2987	24.1934	23.9147	29.2277	29.5171	29.2916	21.3089	23.6601	23.7837	20.9905	18	18	26.9988	26.9836	26.5766	24.8008	23.533	24.4238	+	+	+
A0A384K2A3	A0A384K2A3	A	BCIN_14g01540	0.00504882	0.00581067	4.02621	0.00231975	0.032471	3.78316	0.00229822	0.00710391	5.56227	0.459502	0.576062	-0.174848	0.0020548	0.0142428	1.33607	0.166336	0.142402	0.643918	19.853	18	19.28	23.6921	23.3685	22.1509	22.777	22.8179	22.8875	25.1137	25.2749	23.4312	25.6317	25.7114	25.926	25.8511	25.2027	25.6907	27.4002	27.0451	26.832	26.0942	27.1383	25.9683	+	+	+
A0A384JCR3	A0A384JCR3	Aldo	BCIN_03g04790	0.00310931	0.00505252	2.73921	0.0288287	0.0425625	1.60167	0.000675385	0.00764718	3.77142	0.039075	0.0547115	-0.734153	0.00832625	0.0165418	1.17037	0.351314	0.316011	0.286532	23.1613	24.4159	23.7816	26.6642	26.8386	26.0736	24.7998	25.4902	25.8739	27.7053	27.7277	27.2401	26.5109	26.1047	26.8961	25.78	25.622	25.9072	27.53	27.7946	27.6982	26.8108	26.5257	27.0348	+	+	+
A0A384JS77	A0A384JS77	Uncharacterized protein	BCIN_09g02500	0.000250072	0.00580943	6.52436	0.0210034	0.0365432	2.43264	0.000160262	0.00875926	7.88456	0.0471444	0.0600452	-4.09376	0.00443888	0.0152754	1.0803	0.0136247	0.0169505	-0.807137	22.9866	23.4773	21.7067	29.1601	29.3243	29.2593	24.3757	25.65	25.4428	30.5624	31.0097	30.2521	27.9456	27.457	27.8823	25.2809	20.8029	24.9198	29.0361	28.6689	28.8207	26.7292	27.0246	27.1096	+	+	+
A0A384JB83	A0A384JB83	Bcmam33	Bcmam33	0.00192555	0.00529873	2.01062	0.0136509	0.032472	1.2835	0.00094602	0.00730712	2.45061	0.12595	0.15821	-0.469231	0.0111006	0.0185919	1.07746	0.374842	0.387231	0.272056	29.2324	28.2986	28.9025	30.7602	30.9151	30.7901	30.3227	29.8527	30.1086	31.1758	31.2255	31.3841	29.4217	29.8014	30.2471	29.4411	29.3445	29.2768	30.833	30.9548	30.9147	30.3155	29.8588	30.112	+	+	+
A0A384JBP8	A0A384JBP8	Uncharacterized protein	BCIN_03g03150	0.0036649	0.00513099	1.54608	0.0185569	0.035067	1.13426	0.00106301	0.0075245	2.1938	0.00206567	0.0256737	-0.524366	1.55338e-05	0.0331429	1.18688	0.0422243	0.0338327	0.316764	28.1329	27.326	27.4391	29.1673	29.1387	29.2302	28.9652	28.4622	28.8734	29.7918	29.7472	29.9404	27.3553	27.3329	27.4135	26.9821	26.7799	26.7666	28.5936	28.4717	28.5971	27.6693	27.5101	27.8726	+	+	+	+
A0A384JSI7	A0A384JSI7	Bcpdh1	Bcpdh1	0.000703451	0.00531808	1.58087	0.00614093	0.0290175	1.16676	0.000311662	0.00818999	2.10336	0.0097556	0.0286909	-0.323954	6.64021e-05	0.0268878	1.08833	0.00435989	0.0135822	0.422258	30.2546	29.6914	29.865	31.5214	31.4844	31.5478	31.393	30.9471	30.9711	31.9614	31.9791	32.1805	31.1598	30.9485	31.0504	30.711	30.7948	30.681	32.1594	32.1089	32.1555	31.4171	31.458	31.5505	+	+	+	+
A0A384JNL7	A0A384JNL7	Bchsp60	Bchsp60	0.000175382	0.00635794	1.79873	0.00180893	0.0328421	1.34512	0.000185121	0.00856721	2.49905	0.00986455	0.0290306	-0.163211	3.46426e-06	0.0399452	1.25613	0.000779631	0.0135232	0.701356	33.3661	33.1544	32.9347	34.8991	34.9059	35.0463	34.7117	34.2521	34.5267	35.5471	35.4758	35.9294	33.3925	33.2873	33.2927	33.1441	33.1734	33.1654	34.5868	34.5691	34.5851	34.0192	33.9106	34.1468	+	+	+	+
A0A384JZY6	A0A384JZY6	Bchsp10	Bchsp10	0.000115568	0.00644025	2.33552	0.00266731	0.0319155	1.46275	0.000148623	0.0085117	2.81184	0.0553554	0.0666866	0.174077	8.76058e-05	0.0259383	1.01174	0.00100875	0.0130642	0.720771	31.2655	30.8861	30.7978	33.3327	33.2067	33.4164	32.78	32.28	32.2775	33.7345	33.5894	34.0609	31.6597	31.5116	31.5581	31.6829	31.7251	31.8436	32.5182	32.673	32.5734	32.1813	32.2825	32.428	+	+	+
A0A384JYA6	A0A384JYA6	Kynureninase	BNA5	1.02618e-05	0.006	2.5995	0.000208634	0.04748	1.16616	4.29134e-06	0.0105507	2.92612	0.0383793	0.0546054	-0.85067	0.00202641	0.0143604	1.6349	0.0214079	0.0207252	0.7909	26.0136	26.072	26.2318	28.6424	28.6323	28.8412	27.1573	27.3731	27.2855	28.9732	29.1415	28.9811	27.7072	27.6512	28.3076	26.9757	26.7537	27.3846	29.3865	29.4899	29.6943	28.7242	28.7315	28.583	+	+	+
A0A384JKI4	A0A384JKI4	Uncharacterized protein	BCIN_06g05400	0.000175299	0.00636506	1.77345	0.00030958	0.0442314	1.49756	4.52063e-05	0.00927964	2.5407	0.553579	0.693922	-0.0425816	6.45158e-06	0.0370909	1.39278	0.000118896	0.0173113	0.861184	28.4047	28.0693	28.0406	29.9044	29.8668	30.0638	29.7498	29.5684	29.6891	30.6872	30.6144	30.8351	28.4355	28.2938	28.3308	28.3695	28.3525	28.2103	29.7271	29.7751	29.7362	29.144	29.2196	29.2801	+	+	+
A0A384JNE6;A0A384JNF2	A0A384JNE6;A0A384JNF2	Bcmdj1	Bcmdj1	7.22454e-06	0.00676221	1.9172	0.00025837	0.0470275	1.067	3.48638e-05	0.00945803	2.26688	0.215558	0.244002	-0.113551	0.00011889	0.0243906	1.42402	0.00169612	0.0130787	0.919928	28.8068	28.9083	28.7176	30.7508	30.6653	30.7682	29.9932	29.7583	29.8822	31.0521	30.9237	31.2575	27.3672	27.4726	27.5162	27.298	27.2547	27.4626	28.8017	28.7809	29.0454	28.4823	28.1429	28.4905	+	+	+
A0A384JJK2	A0A384JJK2	Carboxypeptidase	BCIN_06g02510	0.0109512	0.00640214	-4.33925	0.00815988	0.028904	1.72528	0.0391728	0.0169386	-1.79325	0.0149762	0.0336103	-4.66144	5.42883e-06	0.037122	2.86248	0.252114	0.212617	-0.666175	25.413	26.526	25.5789	22.8452	19.783	21.872	27.5382	27.4601	27.6955	23.2758	23.9288	24.9336	24.6454	24.7035	24.4348	19.8632	21.9362	18	27.4104	27.5232	27.4375	23.5231	24.9065	23.3556	+	+	+	+
A0A384JV47	A0A384JV47	Uncharacterized protein	BCIN_10g04330	0.0548613	0.015666	-4.14615	0.000583408	0.0402718	1.91413	0.01455	0.00982785	-3.05551	0.00140336	0.0259913	-1.7932	8.09534e-05	0.0259908	2.6275	0.0299386	0.024818	0.702751	25.3293	24.9908	25.194	22.0346	23.0409	18	27.1575	27.3307	26.7681	23.5841	21.3771	21.3863	24.5719	24.8623	24.9632	23.3741	22.7101	22.9336	27.6449	27.3233	27.3118	25.5477	25.7843	25.1737	+	+	+	+
A0A384JD33	A0A384JD33	Uncharacterized protein	BCIN_03g07050	3.78187e-08	0.00457143	-7.65755	0.0328569	0.0441538	1.32292	0.0359411	0.0157661	-5.79444	NaN	1	0	4.53682e-05	0.0289266	6.4156	NaN	1	0	25.5212	25.7311	25.7203	18	18	18	27.5293	26.1841	27.2279	23.5893	18	18	18	18	18	18	18	18	24.1784	25.0824	23.9861	18	18	18	+	+	+
A0A384JDQ8	A0A384JDQ8	1,4-alpha-D-glucan glucohydrolase	BCIN_04g00030	0.00956345	0.00637965	-7.27449	0.0051653	0.0299787	1.13441	0.000300164	0.00810363	-1.95937	0.539864	0.678718	-0.563921	0.0103782	0.0181265	1.26934	0.155953	0.134672	-0.982974	26.8445	26.6734	26.9776	18	18	22.672	28.3335	27.75	27.8153	25.1077	24.6182	24.8915	25.234	25.9788	25.7303	25.875	25.9192	23.4571	27.2351	26.8735	26.6425	25.1283	25.2374	23.6285	+	+	+
A0A384K208	A0A384K208	Bcpg1	Bcpg1	0.0011021	0.00549896	-2.45786	0.00490065	0.0305399	1.39231	0.000823823	0.00738072	-1.59422	0.172137	0.206098	-0.208209	0.000400546	0.019206	1.21276	0.0944091	0.0656735	0.276511	28.7349	28.6725	28.2028	26.424	26.1948	25.6177	29.6872	29.8153	30.2847	27.0481	26.8935	26.8859	28.4253	28.1921	28.0485	28.0668	28.0815	27.8929	29.469	29.4215	29.4136	28.4177	28.6229	28.4547	+	+	+
A0A384JKT0	A0A384JKT0	Uncharacterized protein	BCIN_06g05200	0.000393212	0.00546282	-1.99413	0.000266991	0.0466	2.12589	0.239266	0.147665	-0.294035	0.00562385	0.0261497	-2.26502	5.9307e-05	0.028377	2.11954	0.0208674	0.0204271	0.650059	25.7056	25.3617	25.1325	23.301	23.3697	23.5465	27.4705	27.4698	27.6371	25.2957	25.1711	24.8508	24.8457	24.6499	25.0325	23.0861	22.8655	21.7814	27.0486	26.9439	26.8941	25.6395	25.6192	25.2195	+	+		+
A0A384JP50	A0A384JP50	Carboxypeptidase	BCIN_08g00280	4.79418e-05	0.00585299	-4.82663	0.000556759	0.0412575	4.07432	0.39166	0.33349	-1.62658	0.373901	0.464298	-1.62778	0.0298158	0.0304117	5.42966	0.388976	0.40453	2.58407	22.8573	22.3655	23.2571	18	18	18	26.9432	26.3368	27.4228	18	21.9384	23.6618	18	18	22.8833	18	18	18	24.8419	25.5073	24.8231	24.804	18	23.8316	+	+
A0A384JU33	A0A384JU33	Long-chain-alcohol oxidase	BCIN_10g00570	0.000177071	0.00632962	-2.71187	0.00464836	0.0308796	1.67707	0.0169649	0.0109082	-0.879288	0.794588	0.883	0.317448	0.00150288	0.0152289	5.32232	0.459997	0.503679	0.900651	25.759	25.939	26.3443	23.2425	23.5039	23.1604	27.2526	28.0671	27.7539	25.025	25.4144	24.9649	18	18	19.8964	20.8487	18	18	23.4923	24.4317	23.9394	21.1289	19.4694	18	+	+	+
A0A384J6H3	A0A384J6H3	Bcsps19	Bcsps19	0.0023564	0.00508102	-1.52732	0.000190007	0.0489263	2.75749	0.189064	0.112341	0.291712	0.144146	0.180266	1.20738	0.0227988	0.0266358	2.22184	0.16529	0.141821	1.32162	28.0824	28.1554	27.8727	26.1267	26.8312	26.5707	30.538	31.1675	30.6776	28.302	28.6248	28.0588	23.9982	24.0141	25.8189	26.2028	25.9785	25.2721	26.8138	27.0612	26.6217	26.3216	24.9535	26.5209	+	+
A0A384JJ43	A0A384JJ43	Uncharacterized protein	BCIN_05g07200	0.000798854	0.00514539	-1.5413	0.00141764	0.0338093	1.51053	0.808433	0.884399	0.0482661	0.0345195	0.0519028	-0.406441	0.000524555	0.0181982	1.25217	0.00839797	0.0147803	0.862728	29.6374	29.4113	29.0922	27.9196	27.7237	27.8737	30.6903	31.0666	30.9156	29.2342	29.4964	29.555	27.5295	27.1125	27.3954	26.9189	26.884	27.0152	28.5896	28.6046	28.5997	28.2943	27.9548	28.3765	+	+
A0A384J8L9	A0A384J8L9	Long chronological lifespan protein 2	BCIN_02g02340	0.159889	0.0743915	-3.93198	0.0293348	0.0428951	1.1648	0.0370401	0.0160081	-1.00327	NaN	1	0	7.49986e-09	0.0314286	6.86149	0.373901	0.377994	2.4165	26.9485	26.1066	26.1312	18	25.3605	24.0298	27.1403	27.6857	27.8545	25.2977	25.1518	25.7269	18	18	18	18	18	18	24.7815	24.8874	24.9155	25.2495	18	18		+	+
A0A384J8E4	A0A384J8E4	Carrier domain-containing protein	BCIN_02g00016	0.858719	0.92625	-0.127209	0.0223117	0.0375651	2.01679	0.0348844	0.015418	2.1339	0.0129409	0.0313347	-2.07668	0.000181054	0.0228956	7.20459	0.133401	0.116934	1.7663	19.5818	19.321	18	19.5752	18.946	18	20.9334	21.4669	20.5528	20.8607	22.0117	20.4321	19.3874	20.3083	20.9836	18	18	18.4493	26.8919	27.8071	27.5941	20.8763	21.5149	23.587		+	+	+
A0A384JLH9	A0A384JLH9	APH domain-containing protein	BCIN_06g06460	0.319851	0.190815	-2.39577	0.00043809	0.0429051	3.44956	0.0628513	0.0252268	1.09257	0.373901	0.463372	2.46442	0.00135278	0.01519	6.24554	0.373901	0.347491	1.76892	24.6805	25.0494	23.9849	18	24.2939	24.2337	27.8994	27.9789	28.1853	25.9921	25.9186	25.0819	18	18	18	18	18	25.3933	25.6326	22.9145	24.1896	18	18	23.3067		+	+
A0A384JSZ5	A0A384JSZ5	Uncharacterized protein	BCIN_09g04940	NaN	1	0	0.000211325	0.0470099	5.25045	0.373901	0.297042	1.39108	NaN	1	0	1.31155e-06	0.0422745	4.92373	0.123848	0.10787	3.11577	18	18	18	18	18	18	22.6224	24.0171	23.1119	18	22.1732	18	18	18	18	18	18	18	22.7445	22.9136	23.1131	22.0196	18	23.3277		+
A0A384JXQ3	A0A384JXQ3	Catalase	Bccat2	NaN	1	0	0.000593026	0.0398095	5.62874	0.373901	0.30949	1.34014	NaN	1	0	7.18659e-05	0.0262476	4.5107	0.116497	0.0931649	2.42092	18	18	18	18	18	18	22.7097	23.502	24.6745	18	18	22.0204	18	18	18	18	18	18	22.1119	22.4028	23.0174	21.7437	18	21.519		+
A0A384JYY5	A0A384JYY5	Uncharacterized protein	BCIN_12g03660	0.275405	0.148944	1.84949	0.0308955	0.0431395	4.59064	0.161497	0.0941563	2.5241	0.373901	0.467509	-1.15974	0.0393942	0.0370543	3.51325	0.373901	0.378263	-1.15974	21.6193	18	22.6066	22.2206	22.103	23.4507	25.1257	25.3299	25.5422	24.0834	22.5181	23.1966	21.4792	18	18	18	18	18	22.8351	22.7383	22.4456	18	18	18		+
A0A384K723	A0A384K723	Malic enzyme	BCIN_16g03120	0.14886	0.0676033	0.636302	0.000852624	0.0360658	2.28219	0.0170804	0.0109429	0.918598	0.712103	0.832451	-0.304621	0.0501471	0.0431289	1.65579	0.965641	0.974184	0.0423063	25.7413	25.0771	25.4266	25.6282	26.6326	25.8932	27.3674	27.9067	27.8174	26.0691	26.436	26.4958	22.5708	23.0286	24.4461	24.0574	22.3225	22.7517	24.6157	25.2056	25.1916	21.9739	24.4068	23.7917		+	+
A0A384J6U1;A0A384J6S6	A0A384J6U1;A0A384J6S6	Bclgd1	Bclgd1	0.0551499	0.0156985	0.201567	0.000425654	0.0437026	1.14038	0.00631254	0.00749856	0.506597	0.0316239	0.0493644	0.130398	0.000273389	0.020745	1.00697	9.75392e-05	0.0182286	0.886148	26.8811	26.8341	26.7618	27.0145	26.9187	27.1486	27.7959	27.959	28.1433	27.2987	27.1957	27.5024	29.1582	29.1435	29.243	29.3208	29.2638	29.3513	30.0528	30.1907	30.3221	29.9997	30.1589	30.0445	+	+	+	+
A0A384JT20	A0A384JT20	Cupin	BCIN_09g04470	0.084112	0.0246548	1.66217	0.00335253	0.0315233	-4.14336	0.0485872	0.0201038	2.47006	2.89657e-05	0.0473398	-3.98588	0.0115547	0.0185813	1.20342	0.0259116	0.0226587	0.840205	22.7581	20.8175	22.8546	23.2561	24.2728	23.8877	18	18	18	24.1845	25.7597	23.8961	22.2615	22.0684	21.6278	18	18	18	23.0623	22.9283	23.5773	22.8366	22.553	23.0886	+	+	+	+
A0A384JFK2	A0A384JFK2	Bcgid7	Bcgid7	0.00308836	0.00506933	4.20165	4.69534e-06	0.0851892	-3.92048	0.000173425	0.00858699	5.43708	0.0068118	0.0255275	-2.55052	0.0145611	0.0204371	1.12455	0.00605318	0.0141651	-1.60062	21.7037	22.1042	21.9536	25.567	27.4132	25.3862	18	18	18	26.9499	28.127	26.9957	23.405	23.6336	24.1676	21.1158	20.4557	21.983	24.5547	25.0129	25.0121	22.2738	22.3894	21.7411	+	+	+	+
A0A384J6L9	A0A384J6L9	Uncharacterized protein	BCIN_01g06840	0.0521825	0.0150652	4.94304	0.618471	0.75388	1.2739	0.0180669	0.0112709	7.08316	5.97022e-07	0.0420645	-4.2937	1.86944e-05	0.0316471	2.12244	0.963675	0.97284	0.0205822	23.3852	18	18	24.316	24.9536	24.9447	22.444	22.7629	18	26.6172	27.606	26.4115	22.2116	22.4461	22.2234	18	18	18	24.348	24.5054	24.395	22.3487	21.5739	23.0202	+		+	+
A0A384JX75	A0A384JX75	Bcatp10	Bcatp10	0.000143804	0.00642874	2.00388	0.842224	0.907658	-0.052735	0.00777496	0.00773583	1.77461	0.0218058	0.0396794	-3.46969	0.0141335	0.0202156	2.11001	0.131698	0.115242	1.01492	27.2109	27.3482	26.8746	29.1722	29.1242	29.1488	27.4845	26.7954	26.9955	29.1853	29.309	28.2631	22.4597	21.3372	23.0397	18	18	20.4276	24.4939	24.4544	24.2183	23.6841	23.1348	23.0625	+		+	+
A0A384JQG8	A0A384JQG8	AB hydrolase-1 domain-containing protein	BCIN_08g02860	0.0316289	0.0107792	4.43093	0.0534558	0.0592522	3.65761	0.0171575	0.0109327	5.22431	0.0246101	0.0424055	-1.42539	0.0204116	0.0241418	1.65024	0.215486	0.180783	0.515055	22.2547	18	21.6528	25.3821	25.3884	24.4298	24.4835	24.5598	23.837	25.7427	25.9285	25.9093	23.0749	24.1957	23.8205	22.0405	22.7456	22.0289	25.5345	25.741	24.7663	24.3331	23.9732	24.33	+		+	+
A0A384JAV5	A0A384JAV5	FAD	BCIN_02g08800	0.0149163	0.00720819	5.98017	0.0885554	0.0879618	3.27607	0.00781346	0.00777582	7.24837	0.0235799	0.0413322	-4.71447	0.00665983	0.0154986	1.211	0.161667	0.139034	-0.281672	18	22.3764	18	25.5386	25.4722	25.306	22.539	22.8209	22.8446	26.7501	26.9533	26.4181	24.26	24.0487	23.786	21.9512	18	18	24.9498	25.5988	25.179	23.5725	23.8064	23.8707	+		+	+
A0A384JWM1;A0A384JXM3	A0A384JWM1	Uncharacterized protein	BCIN_11g03150	0.116121	0.0388036	3.17044	0.116349	0.121926	3.37366	1.35193e-05	0.0103026	5.35873	1.41845e-05	0.0495904	-4.47527	0.0145095	0.020359	1.16458	0.287501	0.244533	-1.70912	18	18	18	22.7402	18	22.7711	23.1829	18	22.9381	23.0762	23.2352	23.7648	22.7836	22.1743	22.468	18	18	18	23.7564	23.9498	23.2133	18	22.1286	22.1699	+		+	+
A0A384JF52	A0A384JF52	SpoU	BCIN_04g02800	0.0331141	0.0109883	1.70541	0.206025	0.219961	-1.12615	0.000196431	0.0084058	2.9533	0.000101908	0.0378811	-5.534	0.0431058	0.0388404	1.14342	0.587039	0.698176	0.292224	24.3524	23.9025	23.5913	24.758	25.7751	26.4293	23.6579	21.4033	23.4065	26.984	26.8949	26.8271	24.2421	23.2689	23.0911	18	18	18	24.9921	24.4912	24.549	24.3585	23.1858	23.9344	+		+	+
A0A384J633	A0A384J633	Uncharacterized protein	BCIN_01g07710	0.000229607	0.00594051	5.70919	0.274398	0.28987	-1.60663	0.000313804	0.00816901	6.47323	0.0320838	0.0498786	-4.37941	0.0216742	0.0250824	1.00512	0.0565245	0.041448	-0.806296	22.806	21.5232	21.6384	27.3525	28.0271	27.7155	21.8467	21.3011	18	28.7501	28.9235	27.7138	24.4973	25.2591	25.3466	22.1325	21.8323	18	26.1111	26.0728	25.9345	24.5059	24.0897	24.0885	+		+	+
A0A384JK65	A0A384JK65	Uncharacterized protein	BCIN_06g03260	0.0105298	0.00643937	5.6543	0.843937	0.908009	0.380852	0.0100494	0.00831849	5.65425	0.0300726	0.0479706	-1.12273	0.024567	0.0270975	1.58229	0.0378799	0.0307266	0.899643	22.0935	18	20.3827	26.5143	25.7194	25.2054	20.9127	22.7061	18	25.863	26.3437	25.2323	23.8931	24.2703	23.3938	23.0448	22.2884	22.8557	25.4452	24.7856	26.0733	24.5337	24.6845	25.0379	+		+	+
A0A384JZR9	A0A384JZR9	Uncharacterized protein	BCIN_12g05985	4.07429e-06	0.00669456	5.50118	0.0612155	0.0649591	1.49898	4.95618e-07	0.00985859	7.30521	0.00188821	0.0254862	-6.77024	0.000131288	0.0244091	2.3401	0.00783217	0.014413	0.925264	22.4712	22.3407	22.1221	27.6793	27.7042	28.054	23.441	24.9319	23.058	29.7279	29.6359	29.4857	25.5272	25.9068	25.6449	20.7681	18	18	27.9659	27.8745	28.2588	26.8265	26.7013	26.3268	+		+	+
A0A384JQQ6	A0A384JQQ6	Uncharacterized protein	BCIN_08g04860	8.04888e-05	0.00604482	1.71431	0.153589	0.170508	0.313731	0.00328341	0.00718066	1.71635	0.007497	0.0262333	-1.00695	0.002068	0.0142234	1.71595	0.000726939	0.0134855	0.937663	24.4463	24.5473	24.6586	26.4169	26.2534	26.1249	25.1992	24.7126	24.6816	26.1929	26.761	25.8474	24.8673	25.0739	25.0352	23.6587	23.9759	24.3209	26.3212	26.6768	27.1261	25.9347	26.0617	25.793	+		+	+
A0A384JYI3	A0A384JYI3	GMC	BCIN_12g02390	0.00229281	0.00511655	3.65648	0.373901	0.454776	1.37909	6.53035e-09	0.0255	10.5479	NaN	1	0	0.000145402	0.0237971	7.11423	0.11727	0.0980399	2.5658	18	18	18	20.7948	21.5567	22.6179	18	22.1373	18	28.6559	28.5416	28.4463	18	18	18	18	18	18	24.1153	25.721	25.5064	21.6413	18	22.0561	+		+
A0A384JMU6	A0A384JMU6	Uncharacterized protein	BCIN_07g04610	0.116354	0.0414677	2.82103	NaN	1	0	0.00047751	0.00791827	5.90093	0.373901	0.464575	1.26144	2.24167e-06	0.0412903	5.26108	0.373901	0.384556	1.02149	18	18	18	18	22.3349	22.1281	18	18	18	24.9677	23.6944	23.0406	18	18	18	21.7843	18	18	23.3572	23.4227	23.0034	18	21.0645	18	+		+
A0A384JTZ0	A0A384JTZ0	Bcfyv10	Bcfyv10	2.88297e-06	0.00613208	7.1735	NaN	1	0	2.53721e-06	0.00969143	8.74062	NaN	1	0	6.87877e-05	0.026628	5.18797	NaN	1	0	18	18	18	25.4259	25.2912	24.8034	18	18	18	26.9553	26.9721	26.2945	18	18	18	18	18	18	23.7907	22.95	22.8232	18	18	18	+		+
A0A384JU64	A0A384JU64	Succinyl-CoA:3-ketoacid-coenzyme A transferase	BCIN_10g00900	0.0438244	0.0130095	5.86963	0.189383	0.202529	3.25901	0.0374233	0.0161153	6.22186	0.367018	0.417626	1.18409	0.0174833	0.0224422	4.54946	0.124102	0.108045	2.3693	24.0385	18	18	25.7192	25.721	26.2071	23.5978	22.3749	23.8429	26.6267	25.7539	26.3235	20.9777	21.7957	18	21.7365	21.1607	21.4284	25.1297	24.5706	24.7215	22.7637	21.8796	23.2379	+		+
A0A384JKA8	A0A384JKA8	Molybdopterin synthase catalytic subunit	cnxH	0.037013	0.0115707	4.20456	0.351451	0.383062	1.44349	0.0244413	0.0128339	4.81849	0.434913	0.546016	2.15316	0.0503821	0.0433318	4.50224	0.0929121	0.0643219	3.62155	18	21.9044	22.2625	25.0018	24.9556	24.8231	22.0911	22.0151	22.3912	25.5311	25.7188	25.3725	22.8471	18	18	18	23.5019	23.8047	24.0205	23.8628	24.4706	22.8775	22.9487	23.8856	+		+
R9U108	R9U108	GIY-YIG endonuclease	BC1G_20029	0.000138463	0.00648309	4.15275	6.51518e-05	0.0615789	5.37888	8.22822e-10	0.0155	7.85274	NaN	1	0	6.40189e-06	0.0375172	4.4244	0.373901	0.387284	1.24	18	18	18	22.0746	21.6938	22.6898	23.9915	23.1602	22.9849	25.9002	25.8509	25.8071	18	18	18	18	18	18	22.3306	22.7043	22.2383	18	21.72	18	+	+	+
A0A384JCD9	A0A384JCD9	Uncharacterized protein	BCIN_03g05440	6.26393e-06	0.00718339	4.91836	NaN	1	0	1.18619e-06	0.00961832	5.98729	0.373901	0.474161	-1.1637	0.0528096	0.0452111	3.17137	0.445737	0.483021	1.51058	18	18	18	22.6381	22.9339	23.183	18	18	18	24.1996	23.9999	23.7624	21.4911	18	18	18	18	18	22.4233	22.3014	22.2805	22.415	21.6078	18	+		+
R9U1N5	R9U1N5	LAGLIDADG endonuclease	BC1G_20031	0.00712518	0.00598284	2.48942	1.20308e-06	0.07232	4.10578	4.79077e-07	0.00995918	7.17101	NaN	1	0	8.4674e-05	0.0250667	3.12002	0.373901	0.385888	0.359617	18	18	18.1914	19.5797	21.0449	21.035	22.2272	22.0514	22.2301	25.0645	25.2217	25.4183	18	18	18	18	18	18	21.0626	20.8192	21.4783	18	18	19.0788	+	+	+
A0A384JZF9	A0A384JZF9	Uncharacterized protein	BCIN_12g04510	0.116983	0.0447343	3.08735	NaN	1	0	1.34365e-06	0.0101765	4.87519	0.373901	0.467371	-0.741686	0.0185371	0.0232211	3.11454	0.284973	0.242112	1.85805	18	18	18	22.4147	22.8473	18	18	18	18	22.6726	22.9214	23.0315	18	20.2251	18	18	18	18	21.4388	21.6204	22.5095	22.199	21.6002	18	+		+
A0A384JKE2	A0A384JKE2	Uncharacterized protein	BCIN_06g04470	3.53445e-05	0.00575231	3.52272	1.285e-05	0.0744	3.82344	0.000264091	0.00831309	5.09197	0.584564	0.72468	-1.03133	0.0594793	0.0495888	3.04733	0.0831573	0.0573303	2.68989	18	18	18	21.1816	21.6317	21.755	21.5345	21.9246	22.0113	22.8217	22.5394	23.9148	21.3146	21.6459	18	21.8665	18	18	23.5377	23.2048	23.36	22.8973	22.8727	23.2601	+	+	+
A0A384K3W4	A0A384K3W4	Uncharacterized protein	BCIN_14g03850	0.000429553	0.00552041	2.62405	0.292311	0.311521	0.707586	0.000318825	0.00812739	4.02417	0.329384	0.367388	-1.12904	0.055982	0.047291	2.31493	0.707178	0.808891	0.578395	21.5629	22.2642	21.5305	24.4874	24.4298	24.3125	22.0936	23.5485	21.8383	25.7909	26.2564	25.3828	20.8611	18	20.1551	18	18	19.6291	22.121	21.7607	22.0793	18	21.7533	20.998	+		+
A0A384K1C4	A0A384K1C4	Serine/threonine-protein phosphatase 2A activator	Bcrrd1	0.00645927	0.0060184	5.29587	0.373901	0.446073	-1.00961	0.00498829	0.00717768	5.91563	0.0752063	0.0856129	-1.98356	0.000443868	0.0189535	1.70692	0.485154	0.540775	-0.174196	21.0288	18	18	24.5297	24.2202	24.1665	18	18	18	24.5331	25.5372	24.7054	20.786	20.5474	21.0666	18	18	20.4493	22.552	22.3931	22.5756	20.7079	20.2991	20.8704	+		+
A0A384JY02	A0A384JY02	Dihydrolipoamide acetyltransferase component of pyruvate dehydrogenase complex	BCIN_11g04250	0.000544818	0.0052928	1.29934	0.0181533	0.0349107	0.52681	0.000580307	0.0076172	1.70506	0.150895	0.186802	-3.5616	0.00143944	0.0154136	1.5879	0.136423	0.119842	0.395382	26.5557	26.5485	26.4894	28.0312	27.8656	27.5948	27.2712	26.8083	27.0945	28.4606	27.9014	28.3468	25.8126	25.6003	25.2403	18	24.274	23.6944	26.9241	27.1743	27.3186	25.6933	26.0112	26.1349	+	+	+
A0A384JGE6	A0A384JGE6	Uncharacterized protein	BCIN_05g00880	0.000458061	0.00555034	2.32283	0.527678	0.650919	-1.26474	0.00126234	0.00744291	1.82422	0.184408	0.216628	-0.504901	0.0341339	0.0331245	1.57447	0.0918381	0.0635586	0.888834	22.6435	23.286	22.7852	25.0604	25.4149	25.2079	23.4033	18	23.5173	24.905	24.5188	24.7637	22.6354	22.5608	23.3397	22.7236	22.0933	22.2043	23.8519	24.1403	25.2671	23.1972	23.7106	24.2945	+		+
A0A384JX87	A0A384JX87	PLCXc domain-containing protein	BCIN_11g04660	0.0103558	0.00639821	6.74253	0.12649	0.145639	2.83767	0.00530541	0.00721484	8.15284	0.0864072	0.0949557	-3.8606	0.001637	0.0151261	1.49802	0.315141	0.273296	-0.269578	18	18	22.4148	25.9143	26.3973	26.3308	22.4724	22.2254	22.23	27.5512	27.9361	27.386	23.3996	23.7718	23.518	18	18	23.1076	25.2674	25.1807	24.7354	23.0318	23.7038	23.1451	+		+
A0A384J9P4	A0A384J9P4	Succinyl-CoA:3-ketoacid-coenzyme A transferase	BCIN_02g06840	0.0680101	0.0201047	3.56622	0.0654707	0.0674797	3.70185	0.033246	0.0150079	4.57535	0.07044	0.0802828	-2.98004	0.00193218	0.0144482	1.39957	0.22982	0.194022	0.491564	22.2994	18	18	22.9149	22.8903	23.1927	23.7796	22.7176	22.9077	23.9659	23.9191	24.1405	22.0804	21.9583	22.515	18	18	21.6136	23.4392	23.7603	23.5529	23.1257	22.8043	22.0984	+		+
A0A384JGB6	A0A384JGB6	Uncharacterized protein	BCIN_05g00750	2.10388e-08	0.00609524	7.82231	0.373901	0.455038	1.08458	2.77667e-09	0.0183333	9.12958	0.0474108	0.0602958	-2.7509	0.0115197	0.0185245	1.38193	0.809244	0.877793	0.20952	18	18	18	25.8422	25.9152	25.7095	18	21.2537	18	27.1718	27.1721	27.0449	23.0413	22.1363	22.6338	20.5406	21.0181	18	23.726	23.9223	24.3089	23.3498	21.2963	23.7939	+		+
A0A384K2Z1	A0A384K2Z1	GCS light chain	BCIN_14g01940	0.0977404	0.029706	2.26158	0.208774	0.22276	-4.04208	0.0301216	0.0139873	3.4605	0.401689	0.508786	-2.14433	0.0178084	0.0227462	1.36051	0.249882	0.211039	0.659774	25.4926	22.4389	25.6619	26.6759	26.7409	26.9614	18	18	25.4671	27.9793	27.8498	28.1457	24.1069	25.2704	24.5892	24.4532	18	25.0803	25.9173	25.9262	26.2045	25.1381	24.8066	26.0012	+		+
A0A384JZB1	A0A384JZB1	Nudix hydrolase domain-containing protein	BCIN_12g04830	0.0220255	0.00872274	5.12239	0.510014	0.628993	1.43625	0.00620761	0.00741339	7.4271	0.339238	0.379973	-1.97482	0.0123873	0.0191755	1.32881	0.391139	0.407425	0.375861	18	18	22.178	24.2441	24.3719	24.9292	22.4358	18	22.0509	27.0448	27.0227	26.3918	23.9383	23.7033	22.9558	22.8934	23.7796	18	24.7148	24.9954	24.8737	23.856	24.375	23.4941	+		+
A0A384K0V3	A0A384K0V3	Transket	BCIN_13g03020	0.00113425	0.00546502	1.2257	0.00684228	0.029018	0.868064	0.000178942	0.00856109	2.00025	0.0908976	0.0980558	-3.41281	0.00129058	0.01526	1.29955	0.332564	0.292951	-0.228909	24.1038	24.1837	24.1435	25.3062	25.1553	25.6466	25.2857	24.7073	25.0422	25.8493	26.2833	26.2992	24.2681	24.3895	24.7685	22.5206	22.6671	18	25.6771	25.7708	25.8769	24.4539	23.9718	24.3137	+	+	+
A0A384JS79	A0A384JS79	Bcap1	Bcap1	0.119051	0.0487375	3.61107	0.558108	0.688599	1.59922	0.0773236	0.0318131	4.32179	0.121966	0.15201	-3.16837	0.0143601	0.0203268	1.28319	0.0951735	0.0658979	0.579744	18	18	23.4684	23.403	23.2804	23.6182	22.8281	18	23.438	23.9094	24.3938	24.1305	22.7103	23.1212	22.4995	18	18	22.8259	23.5758	24.1926	24.4122	23.3177	23.0418	23.7107	+		+
A0A384K4W5	A0A384K4W5	Uncharacterized protein	BCIN_15g03340	0.00237334	0.00507221	8.47758	0.2884	0.306525	3.0278	0.00238549	0.00717091	8.5261	0.0499008	0.0624195	-4.88576	0.0114854	0.0185841	1.25895	0.775599	0.855817	0.117063	21.6856	18	18	27.8369	27.8648	27.4166	18	23.8673	24.9017	27.9345	27.9875	27.3419	24.4726	25.0491	24.3731	18	23.2375	18	26.2012	25.9288	25.5416	25.3634	24.282	24.6005	+		+
A0A384JAD7	A0A384JAD7	Bcvps74	Bcvps74	0.00299417	0.00508909	2.04435	0.525109	0.648416	-0.762168	0.00295305	0.00716389	2.55679	0.975218	0.983481	0.0138137	0.0438149	0.0390708	1.23605	0.223584	0.187249	0.608817	23.9532	24.6616	23.723	25.9183	26.1332	26.4193	21.2587	24.6851	24.1075	26.6963	27.1353	26.1766	24.615	24.7361	23.4545	24.4508	24.1518	24.2445	25.5212	25.7001	25.2924	25.0685	24.6868	24.8768	+		+
A0A384J6W9;A0A384J661	A0A384J6W9;A0A384J661	Valyl-tRNA synthetase	BCIN_01g07540	0.000195398	0.00610526	1.78034	0.439115	0.537288	-0.0987492	0.00165104	0.00706506	1.53625	0.0485324	0.0606583	-5.04143	0.0110784	0.018607	1.0251	0.383538	0.399058	-0.350337	24.7743	24.9363	24.9687	26.7894	26.4301	26.8009	24.8674	24.9156	24.6002	26.3022	26.1747	26.8113	24.4757	24.977	25.0359	18	23.3643	18	25.7074	25.712	26.1445	24.2758	24.0716	25.0901	+		+
A0A384K479	A0A384K479	Bcbna3	Bcbna3	0.000341803	0.0057337	3.13263	0.0855358	0.0855399	0.728645	0.000714851	0.00752371	2.98078	0.78651	0.878485	0.035593	0.0020979	0.0141081	1.01499	0.546653	0.642207	0.152959	23.1627	23.4353	22.5611	26.368	26.0406	26.1483	23.5593	23.6257	24.16	26.2548	26.1786	25.668	26.2132	26.5851	26.5419	26.504	26.5313	26.4115	27.3516	27.4111	27.6223	26.333	26.9929	26.473	+		+
A0A384JUX0	A0A384JUX0	Aminoacylproline aminopeptidase	BCIN_10g03210	0.0971227	0.0294746	1.27647	0.817133	0.895058	0.15081	0.0015077	0.00724547	4.62914	0.349715	0.3942	-1.19169	0.019016	0.0235912	2.45903	0.0636979	0.0452851	-0.326119	22.4645	20.9979	22.9159	23.577	23.4615	23.1692	22.0546	22.1114	22.6647	26.4495	26.9075	26.9087	21.2984	21.3932	21.5092	21.6824	18	20.9433	22.9248	23.5607	25.0924	21.0505	21.2802	20.8917	+		+
A0A384JJS5;A0A384JK07	A0A384JJS5;A0A384JK07	Uncharacterized protein	BCIN_06g02760	0.00323783	0.00507895	1.72074	0.144739	0.163908	0.506897	0.00419678	0.00702587	1.60266	0.0272186	0.0445369	-0.385201	8.24773e-05	0.0257534	1.04656	0.00427987	0.0133942	0.424662	26.8237	25.9323	26.305	27.9343	28.0528	28.2361	27.0758	26.7732	26.7327	28.012	28.072	27.785	25.4375	25.3882	25.5275	24.8914	25.2562	25.05	26.4593	26.5958	26.4378	25.7594	25.9606	25.9071	+		+	+
A0A384JNF8	A0A384JNF8	Uncharacterized protein	BCIN_07g06220	6.61553e-05	0.00621548	1.72816	0.00564861	0.0293022	0.909028	0.000127522	0.00865584	2.11612	0.0189608	0.0373161	-0.164834	2.53159e-05	0.0306757	1.07219	0.00512788	0.0141459	0.428226	33.886	33.5764	33.6142	35.3982	35.397	35.466	34.874	34.4828	34.447	35.743	35.6645	36.0176	33.8766	33.7591	33.7384	33.6324	33.6171	33.6301	34.8522	34.8307	34.9078	34.1805	34.1338	34.3445	+	+	+	+
A0A384JA49	A0A384JA49	Uncharacterized protein	BCIN_02g07210	0.00395046	0.00526947	5.24828	0.0485473	0.0555627	2.52186	0.00397704	0.00712476	5.34919	0.094731	0.101791	0.143215	0.000861279	0.0155912	1.09326	0.00493016	0.0142019	0.649161	23.3752	20.8581	23.5907	27.7554	27.8697	27.9437	24.9165	25.5229	24.9501	28.1388	28.1546	27.5782	26.6305	26.7958	26.6037	26.8466	26.7666	26.8464	27.8072	27.5699	27.9326	27.1712	27.5094	27.2968	+		+
A0A384K338	A0A384K338	Uncharacterized protein	BCIN_14g01680	0.00162475	0.00530566	1.89647	0.460528	0.564052	-1.44829	0.00183434	0.00701242	2.30807	0.451477	0.566893	-0.18073	0.0126612	0.0191975	1.01605	0.00259455	0.0128135	0.666912	23.2267	23.1878	22.4613	24.9043	24.8184	24.8426	23.0845	23.4466	18	25.6036	25.2585	24.938	23.9683	23.7221	23.9558	23.5939	23.4187	24.0915	25.2085	24.467	25.0189	24.4404	24.5618	24.6448	+		+
A0A384JI17	A0A384JI17	NTF2 domain-containing protein	BCIN_05g06040	0.114351	0.0374997	3.78103	0.391206	0.476145	1.85336	0.111515	0.0495194	3.82642	0.253898	0.285932	0.403463	0.0281973	0.0301081	1.2563	0.0345054	0.0278971	0.723228	23.6329	18	18	23.6587	23.7144	23.6029	21.9901	20.8642	22.3387	23.7768	23.8132	23.5222	22.7938	23.018	23.3832	23.2028	23.2351	23.9675	24.3087	23.7534	24.9018	23.9062	23.486	23.9725	+		+
A0A384JDY6	A0A384JDY6	Delta-aminolevulinic acid dehydratase	Bchem2	3.92814e-06	0.00675105	3.29046	0.102745	0.101886	0.361796	9.09934e-06	0.00971218	3.57688	0.106157	0.112766	0.234862	0.000763339	0.0162235	1.15599	0.00375408	0.0135791	0.732098	25.0991	25.332	25.3557	28.472	28.5563	28.6299	25.4779	25.4686	25.9257	28.9487	28.9198	28.6489	27.0619	27.4225	27.2993	27.5751	27.4572	27.456	28.5389	28.3088	28.404	28.0179	28.08	27.8821	+		+
A0A384JRR6	A0A384JRR6	Methyltranfer	BCIN_09g01570	0.0011117	0.00549139	1.56023	0.0285216	0.0421903	0.586953	0.000306223	0.00808269	2.41122	0.499419	0.627671	-0.186322	0.00108332	0.0152703	1.0963	0.00366959	0.0135086	0.813419	25.2041	25.3046	24.8055	26.7479	26.7946	26.4524	25.5581	25.664	25.853	27.4485	27.7833	27.3161	26.0851	25.6604	26.0007	25.3079	26.0152	25.8641	27.0264	27.007	27.0016	26.7882	26.7159	26.6823	+	+	+
A0A384JCK7	A0A384JCK7	Uncharacterized protein	BCIN_03g05700	0.00257645	0.00508509	3.00657	0.295945	0.316089	-1.94154	0.000946537	0.00730028	3.59011	0.133445	0.166971	-0.42941	0.00888213	0.0170501	1.07007	0.0249337	0.0221502	0.842278	22.5566	23.6436	23.1152	26.2955	26.5514	25.4882	22.9357	22.5552	18	26.733	27.135	26.2178	26.5431	25.985	26.018	25.5358	25.7081	26.014	27.0517	27.5047	27.1999	27.1013	26.7186	27.253	+		+
A0A384K0Z3	A0A384K0Z3	Lactoylglutathione lyase	BCIN_13g03210	5.13738e-06	0.00608365	5.31129	0.373901	0.445953	1.61127	1.34722e-06	0.0101022	5.51275	0.0360893	0.0534034	0.7279	0.0117614	0.0185912	1.10858	0.0281937	0.0236236	0.842912	18	18	18	23.6323	23.1861	23.1155	18	18	22.8338	23.6312	23.6344	23.2726	23.611	22.9485	23.6718	24.0918	24.2109	24.1124	24.5479	24.3328	24.6765	24.152	24.4443	24.1638	+		+
A0A384JB77	A0A384JB77	Bcdao7	Bcdao7	0.0216586	0.00860024	4.01375	0.459988	0.563636	1.3206	0.01345	0.00947886	4.55445	0.197336	0.227	0.537394	0.0446602	0.0397065	1.31479	0.0587325	0.0423292	0.881936	21.2182	18	18	22.6331	23.2153	23.4111	21.9019	21.2782	18	23.4232	23.8105	23.6479	24.0743	23.0766	23.8776	24.124	24.5374	23.9794	24.8174	24.5121	25.6434	24.4531	24.8388	24.3825	+		+
A0A384K4M1	A0A384K4M1	Conserved oligomeric Golgi complex subunit 6	Bccog6	0.0715038	0.0209449	4.09246	0.0945977	0.094119	3.65779	0.0696294	0.0279621	4.14325	0.603681	0.746451	0.181823	0.000783672	0.0158569	1.16296	0.0352905	0.0285628	0.945769	23.0242	18	18	24.0149	23.7198	23.5669	23.313	23.4863	23.1983	23.7446	23.5612	24.1482	23.8133	23.9924	23.742	23.7343	24.6596	23.6993	25.0352	24.8242	25.1772	25.1925	24.223	24.9695	+		+
A0A384JGL5	A0A384JGL5	Aldo	BCIN_05g01550	1.81416e-07	0.00821918	3.45359	9.30104e-06	0.0761538	0.987933	7.88588e-06	0.0103622	3.69728	0.462651	0.579918	0.0533066	0.000173044	0.0231293	1.07602	0.000369642	0.0157871	0.996797	28.7129	28.7762	28.7194	32.1523	32.2714	32.1456	29.7005	29.781	29.6909	32.509	32.5999	32.1915	30.674	30.5522	30.7346	30.7045	30.6425	30.7738	31.6128	31.7776	31.7985	31.6641	31.5201	31.767	+	+	+
A0A384JXS5	A0A384JXS5	Uncharacterized protein	BCIN_11g04390	6.84304e-06	0.0069899	-4.01095	0.00246002	0.0320437	-4.08633	0.0159456	0.0106913	-6.98777	0.373901	0.463574	1.83039	1.3169e-08	0.0312727	5.49744	0.11612	0.0853139	3.49815	26.807	26.6027	26.7729	22.5788	22.9452	22.6257	21.4455	23.2947	23.1834	18	23.2193	18	18	18	18	18	18	23.4912	23.5721	23.4517	23.4685	23.2617	18	23.2327	+	+	+
A0A384K1S8	A0A384K1S8	Bcmam3	Bcmam3	0.0040662	0.00530681	-2.65002	0.00754158	0.0287538	-2.62413	0.000110683	0.008477	-5.53132	0.453041	0.568178	-0.596355	0.00264037	0.0139429	2.64283	0.873356	0.916919	-0.352053	29.9892	30.0639	29.6405	27.15	26.5606	28.0329	26.4255	27.2092	28.1865	24.4347	23.7448	24.9202	23.0347	22.1678	21.8339	20.5037	22.3722	22.3715	25.1281	24.6472	25.1896	18	23.2549	24.7253	+	+	+
A0A384JXH1	A0A384JXH1	Uncharacterized protein	BCIN_11g05550	0.00412695	0.00549216	-2.15548	0.418175	0.510414	-0.404346	0.00551242	0.00721615	-1.95787	NaN	1	0	2.13148e-11	0	7.74499	NaN	1	0	27.1598	26.0372	26.9307	24.6222	24.3075	24.7316	26.8269	25.8271	26.2607	24.8919	24.8251	24.5371	18	18	18	18	18	18	25.7249	25.7612	25.7489	18	18	18	+		+
A0A384JUH2	A0A384JUH2	Peptidase S53 domain-containing protein	BCIN_10g01890	6.60986e-09	0	-7.12741	0.0108079	0.0302657	0.746339	6.60986e-09	0.024	-7.12741	NaN	1	0	2.48149e-06	0.0393846	7.7189	0.373901	0.377306	2.2979	25.1898	25.05	25.1424	18	18	18	25.6112	26.1653	25.8448	18	18	18	18	18	18	18	18	18	25.6039	25.4519	26.1009	24.8937	18	18	+	+	+
A0A384JIJ3	A0A384JIJ3	Uncharacterized protein	BCIN_05g07700	0.000115571	0.00643216	-1.96248	0.339767	0.369317	0.150017	0.00359671	0.00714866	-2.79183	0.118865	0.144814	3.50516	5.96746e-07	0.0448421	5.76701	0.116334	0.0912114	3.67685	26.211	26.3502	26.4929	24.3899	24.2107	24.5661	26.5461	26.6693	26.2888	24.2924	22.7455	23.6407	18	18	18	23.6954	18	22.8201	23.9449	23.5899	23.7663	18	23.6443	23.3863	+		+
A0A384JQT2	A0A384JQT2	Bclcb2	Bclcb2	0.00177535	0.00528316	-2.31433	0.278706	0.29426	-0.214426	7.22417e-06	0.0106992	-2.23169	0.184378	0.216678	2.88715	0.00332392	0.0143502	5.27414	0.194645	0.163937	1.51719	30.0172	30.1946	30.0499	27.3862	27.5513	28.381	30.1912	29.7684	29.6587	27.8792	27.9281	27.7593	18.9019	18	18	24.1416	18	21.4218	24.3653	22.0003	24.3587	18	21.0461	20.4074	+		+
A0A384JI66	A0A384JI66	Pex2	BCIN_05g06540	0.00233535	0.00509576	-4.04217	0.00409133	0.0306766	0.943247	8.17655e-05	0.00840299	-2.61145	0.0838092	0.0926599	4.16724	0.0312623	0.0307997	5.03038	0.813804	0.881063	-0.473017	28.0178	27.7971	28.1425	22.9049	24.9046	24.0213	28.8514	29.1708	28.7649	25.5453	25.1341	25.4437	18	18	22.6353	21.7924	24.614	24.7306	24.594	24.6553	24.4772	18	21.2163	18	+	+	+
A0A384J7G7	A0A384J7G7	Uncharacterized protein	BCIN_01g10640	0.000164785	0.00628375	-3.66878	0.0329739	0.04429	0.860129	0.00573105	0.00726483	-1.59629	0.373901	0.474755	1.21071	0.00096779	0.0154246	3.58673	0.116553	0.0936364	2.84704	28.2987	29.0461	28.9491	24.9519	24.9816	25.354	29.8738	29.427	29.5734	27.5049	27.1141	26.886	18	18	18	18	21.6321	18	20.8146	21.7185	22.2271	22.412	22.1291	18	+	+	+
A0A384JLT6	A0A384JLT6	Chitobiosyldiphosphodolichol beta-mannosyltransferase	Bcalg1	7.33359e-05	0.0060324	-3.65378	0.528388	0.651614	-0.691491	0.00581976	0.00732045	-1.72862	0.617002	0.755915	0.508467	0.0182389	0.0229606	3.0087	0.0776473	0.0543925	1.8333	30.2035	30.4308	30.1941	26.6316	26.9694	26.2661	30.8176	27.6048	30.3315	28.7948	28.9213	27.9265	20.4073	22.9205	20.8614	22.5511	22.3163	20.8471	24.5795	24.2095	24.4262	23.1522	23.3774	23.1594	+		+
A0A384J9H4	A0A384J9H4	Uncharacterized protein	BCIN_02g03090	0.000406787	0.00539672	-7.62224	0.697058	0.818546	-0.256321	0.000978361	0.00759442	-4.61001	0.148023	0.184014	-2.86287	0.0260858	0.0288995	1.76937	0.386666	0.402103	-0.811715	27.0023	27.2798	26.5017	19.7549	20.1621	18	25.5673	26.9888	27.4587	22.1053	23.2371	21.6113	24.0996	22.8181	24.375	21.5311	23.1729	18	25.7631	25.6635	25.1742	21.603	23.8314	23.423	+		+
A0A384K748	A0A384K748	Palmitoyltransferase	BCIN_16g03670	0.000725291	0.00526189	-3.30352	0.0982653	0.0975142	-0.823371	0.000448774	0.00782851	-3.89693	0.0391787	0.0547513	-2.04713	0.0228646	0.0266839	1.63172	0.436569	0.469769	-0.447205	30.4152	31.1328	29.9289	27.1931	27.2691	27.1041	29.8072	29.355	29.8445	26.8202	26.4518	26.5141	24.1319	22.7873	22.8708	22.2552	20.7374	20.656	24.7277	24.8067	25.1508	22.5493	22.5209	23.3782	+		+
A0A384JW87	A0A384JW87	Uncharacterized protein	BCIN_11g01310	0.000212301	0.00610327	-8.57526	0.150657	0.168885	-1.36509	0.000212301	0.00828571	-8.57526	0.78966	0.880066	0.0618528	0.00639305	0.0155807	1.05909	0.387334	0.402451	-0.187671	27.144	27.3378	25.2439	18	18	18	24.5345	25.2408	25.8552	18	18	18	27.0024	27.0327	26.6017	27.0755	26.6095	27.1373	27.7696	27.8125	28.232	26.4633	26.9303	26.6802	+		+
A0A384JVJ1	A0A384JVJ1	Uncharacterized protein	BCIN_10g05710	4.65039e-05	0.00591364	-5.23907	0.632448	0.766565	0.131621	0.00581851	0.00732474	-1.70378	0.147545	0.183494	-0.953246	0.0242054	0.0272247	1.05705	0.833006	0.893121	-0.0744038	26.4878	27.1121	27.2689	21.8088	21.9044	21.4383	26.986	27.0127	27.265	25.1156	24.9781	25.6637	27.2239	26.2539	26.7962	25.7437	26.616	25.0546	27.7479	28.0194	27.6779	26.4358	27.0213	26.5938	+		+
A0A384K4H9	A0A384K4H9	SPX domain-containing protein	BCIN_15g02470	0.000416315	0.00546609	-1.78487	0.00531727	0.0296232	-0.792181	0.000512563	0.00776837	-1.77924	0.304009	0.339409	-0.483837	0.0157999	0.0215828	1.04458	0.142005	0.124527	0.527013	30.8791	30.5645	30.4125	28.7266	28.7584	29.0163	29.8766	29.8618	29.741	28.9654	28.9248	28.628	25.8707	25.3828	26.2453	24.9576	25.9964	25.0933	26.9183	26.9745	26.7397	26.6447	26.1701	26.2651	+	+	+
A0A384JZD1	A0A384JZD1	Uncharacterized protein	BCIN_12g04470	0.0382362	0.0118504	-5.56476	0.295324	0.315425	0.752544	1.33756e-05	0.0103709	-1.32775	0.160965	0.194636	-0.381851	0.00143796	0.0154374	1.06961	0.0109363	0.0159641	0.507825	25.3605	25.4159	25.4012	23.4833	18	18	26.9129	24.9061	26.6162	24.1406	24.0798	23.9739	24.0027	24.3128	24.3633	23.9402	23.4752	24.1178	25.1415	25.3669	25.3791	24.729	24.7191	24.7542	+		+
A0A384JXH0;A0A384JXJ1	A0A384JXH0;A0A384JXJ1	Bcvtc4	Bcvtc4	3.41614e-05	0.00589394	-1.46807	0.637373	0.771847	-0.042717	9.70151e-05	0.00860284	-1.30944	0.296199	0.333032	-2.34471	0.00427547	0.0150074	1.29101	0.00714811	0.0141574	0.872226	31.1207	31.2338	31.1944	29.655	29.6471	29.8427	31.2237	30.9863	31.2108	29.9372	29.7207	29.9627	24.3563	24.1833	23.9611	24.4034	18	23.0631	25.7301	25.0947	25.5489	25.2293	24.7939	25.0942	+		+
A0A384J945	A0A384J945	Bcmnn10	Bcmnn10	0.000542234	0.00530128	-3.00487	0.106352	0.106266	-0.49144	0.000330869	0.00843446	-2.61665	0.162898	0.196808	-0.317218	0.00233938	0.0143273	1.08944	0.0236285	0.0218255	0.875552	29.6458	29.3826	28.94	26.5746	26.4884	25.8908	29.0463	28.8014	28.6463	26.5669	26.8967	26.6549	24.5529	24.6185	24.1325	23.9049	24.2342	24.2132	25.5133	25.6043	25.4547	25.0446	25.1997	25.6863	+		+
A0A384JIY9;A0A384JIP8	A0A384JIY9;A0A384JIP8	Bcvps70	Bcvps70	0.00146468	0.00521705	-3.06542	0.00176358	0.0331779	0.619799	5.04566e-05	0.00934792	-1.65149	0.873333	0.929078	-0.0174955	0.000752543	0.0161398	1.44566	0.000221228	0.0181283	0.952197	28.1172	28.3598	28.1684	25.558	24.3771	25.5141	28.8983	28.7634	28.8431	26.6039	26.4636	26.6235	26.4946	26.4189	26.6488	26.4255	26.4258	26.6585	28.2429	27.8714	27.7849	27.4346	27.4472	27.5371	+	+	+
A0A384JRK6	A0A384JRK6	Uncharacterized protein	BCIN_09g00200	0.000449164	0.00546925	-2.03501	0.00557578	0.0292	0.868153	0.000586501	0.00760086	-1.50543	0.155405	0.190439	0.128911	2.32335e-05	0.0313103	1.5194	0.00158186	0.0128252	0.997524	27.6634	27.7863	27.3023	25.3272	25.5574	25.7624	28.5121	28.3189	28.5256	26.0654	26.1632	26.0072	26.059	26.1905	25.9844	26.1556	26.2913	26.1738	27.6158	27.5375	27.6389	26.8696	27.2709	27.086	+	+	+
A0A384K6Q5	A0A384K6Q5	Deuterolysin	Bcmp1	0.0447487	0.0130808	-5.50821	4.75384e-06	0.0808205	4.76428	0.171202	0.100402	0.392145	0.00768773	0.0264657	-4.82943	0.000184841	0.0229867	4.72353	0.259179	0.218676	0.801225	25.2596	25.4354	25.5501	18	18	23.7205	30.1382	30.0046	30.3951	25.6218	26.2451	25.5547	23.9672	23.1066	24.1658	18	18	20.7513	28.1866	28.5767	28.6469	23.5358	24.879	25.2285	+	+		+
A0A384JKZ2	A0A384JKZ2	Uncharacterized protein	BCIN_06g04810	0.00145082	0.00523735	-1.78946	5.21942e-05	0.0677959	-5.77397	0.0893252	0.0380222	-0.465658	0.0210402	0.0392878	-4.74955	0.011375	0.018614	1.04523	0.153297	0.132421	-1.56551	30.1546	30.421	29.8644	28.6415	28.3542	28.0759	24.8183	24.4173	23.8825	29.5168	29.5822	29.9441	25.3171	25.461	25.1771	18	21.7898	21.9167	26.0625	26.7943	26.2341	24.4598	21.9923	24.8065	+	+	+	+
A0A384JJ87	A0A384JJ87	Peptidase S53 domain-containing protein	BCIN_06g00330	0.000159208	0.00636385	-4.53576	0.00156021	0.0327813	0.921922	0.0033571	0.00722088	-0.920225	0.00700361	0.0255272	-3.78278	6.05982e-05	0.0281224	1.82648	0.00679423	0.0142641	0.729656	28.5178	28.7844	28.863	23.6225	24.6972	24.2382	29.596	29.5726	29.7624	27.6903	27.7048	28.0094	27.0478	26.8772	27.2192	24.7302	22.4125	22.6531	28.816	28.8855	28.9223	27.7255	27.633	27.9747	+	+	+	+
A0A384JYW1	A0A384JYW1	NADPH--cytochrome P450 reductase	Bccpr1	2.72663e-06	0.00628019	-1.51916	0.000204601	0.047736	0.747724	0.00054022	0.00766593	-0.436188	0.00100903	0.0277333	-1.5341	0.000932554	0.0157563	1.02754	0.000589093	0.0140144	0.948544	33.4545	33.406	33.3338	31.8963	31.8427	31.8979	34.0934	34.107	34.2371	32.9864	32.9877	32.9116	28.7916	28.6319	28.7012	27.5186	27.0184	26.9854	29.9383	29.698	29.5711	29.8065	29.5153	29.6486	+	+	+	+
A0A384JHD0	A0A384JHD0	Fe2OG dioxygenase domain-containing protein	BCIN_05g02340	0.0849539	0.0248498	-1.15022	0.926563	0.953839	0.0396239	0.169761	0.0994922	1.35097	NaN	1	0	6.379e-05	0.0274229	5.37557	0.156404	0.135011	4.8506	25.4971	25.248	26.5458	24.721	24.0288	25.0903	25.8668	25.6621	25.8809	28.3955	26.9769	25.9713	18	18	18	18	18	18	23.9716	22.9385	23.2167	27.6432	18	22.9086	+
A0A384JXN9	A0A384JXN9	Amidohydro-rel domain-containing protein	BCIN_11g06160	0.0631675	0.0187634	-3.21193	0.0894874	0.0886907	0.563604	0.737396	0.833753	-0.0903797	0.469154	0.587689	1.92323	0.0453343	0.0402803	4.68936	0.398843	0.416217	2.49857	23.1625	23.8929	23.6882	22.1863	18	20.9215	24.1093	24.3828	23.9423	23.7369	23.3202	23.4154	22.8798	18	18	23.2772	23.3723	18	24.3661	24.5218	24.0599	24.7692	18	23.6064	+
A0A384K4W7	A0A384K4W7	ER membrane protein complex subunit 6	BCIN_15g03850	0.0836101	0.0244662	-4.64562	0.0129564	0.0315368	0.744405	0.18841	0.111715	-2.02575	0.117088	0.139469	2.36068	4.04096e-05	0.0295765	4.36583	0.116118	0.0849456	3.08764	25.9007	26.2685	26.359	25.0017	18	21.5897	26.8202	26.8134	27.1279	25.4439	21.6078	25.3993	18	18	18	21.7161	21.366	18	22.8065	22.0821	22.2088	22.622	22.641	18	+	+
A0A384J9G6	A0A384J9G6	Mannosyltransferase	Bcalg9	0.0257904	0.00958683	-1.81895	0.711895	0.829998	-0.271167	0.29674	0.195132	-0.552112	0.373901	0.472609	1.12726	7.53e-05	0.026	4.09678	0.130113	0.113867	3.91396	27.3928	28.8275	28.2402	26.3626	25.7658	26.8753	27.2345	27.4531	28.9594	27.3713	27.4403	27.9926	18	18	18	18	21.3818	18	21.6365	22.1798	22.474	18	22.7619	24.98	+
A0A384J5J9	A0A384J5J9	Uncharacterized protein	BCIN_01g04300	0.0394471	0.0122198	-1.35882	0.18037	0.192862	0.691393	0.138801	0.0792502	-0.767605	0.116864	0.138435	2.61597	0.000471267	0.0185972	3.83054	0.119348	0.102206	3.84315	27.1044	28.3055	28.384	26.3148	26.4864	26.9162	28.4575	28.6	28.8105	27.1263	27.245	27.1197	18	18	18	18	21.7538	22.0941	22.4037	21.9383	21.1495	23.2443	18	24.2851	+
A0A384JPP7	A0A384JPP7	Cysteine proteinase 1, mitochondrial	Bclap3	0.00967867	0.0063652	-3.0389	0.0431016	0.0510218	1.60918	0.564983	0.651602	-0.32395	0.691503	0.816685	0.873329	0.0393814	0.0370764	3.80868	0.129798	0.113521	2.76567	26.6027	25.5074	24.9613	21.7776	23.1937	22.9834	27.5294	27.598	26.7715	25.738	25.1856	25.176	22.1064	21.0704	18	22.9541	22.8427	18	23.984	24.7493	23.8696	22.7093	24.6571	22.1074	+
A0A384JKA3	A0A384JKA3	Uncharacterized protein	BCIN_06g03610	0.00961701	0.00637098	-6.29293	6.9179e-05	0.0610756	3.2735	0.0876001	0.0369318	-0.616717	0.554067	0.694192	-1.15475	0.0123444	0.0191906	1.59887	0.0935873	0.0648779	0.849195	26.6075	26.3252	26.9644	22.6372	20.3812	18	29.9068	29.8171	29.9937	25.6182	26.1495	26.2793	22.9451	21.9337	23.0956	23.3617	18	23.1485	24.1434	24.3153	24.3124	23.7049	23.2598	23.5573	+	+	+
A0A384JQR1	A0A384JQR1	RRM domain-containing protein	BCIN_08g04750	2.37557e-05	0.00598698	-5.44153	0.100333	0.0997851	0.657876	0.306472	0.204299	-0.732352	0.299411	0.335369	0.40977	0.0139682	0.0200944	1.06743	0.176849	0.14976	0.467251	23.4962	22.995	23.8334	18	18	18	24.2023	23.7308	24.3651	23.1396	23.4191	21.5689	23.4635	23.6618	23.064	23.2432	23.931	24.2444	24.4302	24.8008	24.1605	23.417	24.1305	24.0436	+
A0A384J3Y4	A0A384J3Y4	Bccyb2	Bccyb2	1.25398e-05	0.00592992	-1.39923	6.22162e-05	0.0632432	2.24799	0.528963	0.58059	0.0464319	0.375167	0.475438	0.151033	0.00262354	0.0139776	1.08181	0.00929232	0.0151063	0.701429	28.8698	28.7601	28.8374	27.3661	27.3978	27.5057	30.8231	31.2115	31.1766	28.87	28.9705	28.766	26.6546	26.9484	27.1311	27.1572	27.0805	26.9495	27.8701	27.9562	28.1533	27.6404	27.6905	27.5075	+	+
A0A384J575	A0A384J575	M20	BCIN_01g04010	0.00199692	0.00524806	-1.51683	0.00969391	0.0303836	0.868481	0.187207	0.111045	-3.08556	0.470235	0.588706	0.179001	0.00128024	0.0153333	1.25296	0.0530064	0.0388388	0.717135	24.7979	24.8828	25.1741	23.1773	23.3506	23.7766	26.115	25.6992	25.6462	23.5546	18	24.0436	25.1933	25.0276	25.4257	25.598	25.0092	25.5763	26.4219	26.3166	26.667	25.7037	25.6875	26.4067	+	+
A0A384K2H4	A0A384K2H4	Acyl-coenzyme A oxidase	BCIN_14g02030	0.000172173	0.00629989	-1.89402	0.000122869	0.0569128	2.3625	0.862051	0.913897	0.0108376	0.0365807	0.053525	-0.269506	0.00010071	0.0242305	1.25102	0.000398048	0.0155203	0.935389	28.8429	28.7023	28.7927	27.094	26.6362	26.9257	30.9557	31.449	31.0207	28.8706	28.768	28.7317	26.7415	26.5293	26.7859	26.4613	26.4433	26.3437	27.9633	27.9358	27.9107	27.6857	27.5834	27.5938	+	+
A0A384K0R9	A0A384K0R9	Bccyc2	Bccyc2	0.109454	0.0350025	-0.880932	0.00253613	0.0319279	-1.8841	0.0366903	0.0159967	-1.18218	NaN	1	0	3.56979e-05	0.0297778	3.90425	NaN	1	0	25.1705	24.8544	25.6331	23.6092	24.6756	24.7304	23.5049	23.0055	23.4953	23.6659	23.7947	24.6509	18	18	18	18	18	18	22.281	21.6385	21.7932	18	18	18	+	+	+
A0A384JRQ3	A0A384JRQ3	NADH dehydrogenase [ubiquinone] flavoprotein 1, mitochondrial	BCIN_08g06780	0.352382	0.229057	-0.137341	0.00102563	0.0348371	-1.31478	0.0315765	0.0143592	-0.656289	0.00195536	0.0259335	-2.87269	0.00056186	0.0174138	1.07503	0.98322	0.986023	-0.00585302	32.6893	32.5087	32.9417	32.5216	32.5619	32.6441	31.574	31.2886	31.3328	31.8767	31.9209	32.3733	27.8557	27.8195	27.6327	25.3546	25.2188	24.1165	29.0048	28.7963	28.7319	28.1698	27.8194	27.3012		+	+	+
A0A384JSV0	A0A384JSV0	L51	BCIN_09g03920	0.565794	0.664143	0.163955	0.00569232	0.0292355	-1.20153	0.355516	0.261912	-0.248482	0.373901	0.465174	-1.74225	0.0541816	0.0464357	4.85058	0.763625	0.84928	0.70107	30.6103	30.5482	30.9056	30.6373	30.5914	31.3272	29.5218	29.1355	29.8022	30.3108	30.1558	30.8519	18	18	23.2268	18	18	18	25.0714	24.998	23.709	22.4669	20.863	18		+
A0A384K0R2	A0A384K0R2	Arrestin	BCIN_13g02620	0.957066	0.97585	0.0168851	0.011807	0.0309017	-1.20409	0.18032	0.106636	-0.429166	1.97826e-05	0.0519556	-2.17182	5.16949e-05	0.0275269	1.16173	0.383451	0.399043	-0.379912	25.3566	24.6246	25.1378	25.3724	25.11	24.6873	23.8463	24.1212	23.5392	24.7016	24.8157	24.3142	25.1164	25.1671	25.3216	22.8953	23.0681	23.1263	26.379	26.3757	26.3356	24.9456	25.4154	24.1043		+		+
A0A384K7L2	A0A384K7L2	Bcecm14	Bcecm14	0.391155	0.303153	-0.381163	0.0557369	0.0615471	0.702915	0.00825154	0.0077624	-1.55397	0.210445	0.238242	-0.418612	0.00203481	0.0142818	1.58601	0.110924	0.0785647	0.494346	24.8191	25.445	24.5796	25.0986	24.0548	24.5467	25.5924	25.6058	25.7542	23.6413	23.0241	23.5163	23.7033	23.8834	24.3909	23.8838	23.613	23.2251	25.5646	25.4416	25.7296	24.7402	24.3301	24.3905			+
A0A384J566	A0A384J566	3-phosphoadenylylsulfate reductase	Bcmet16	NaN	1	0	NaN	1	0	NaN	1	0	6.68963e-07	0.04075	-2.13023	0.0041412	0.0149168	1.35585	0.671953	0.781405	-0.395965	18	18	18	18	18	18	18	18	18	18	18	18	20.1277	20.0641	20.1989	18	18	18	21.5126	21.0809	21.8648	18	20.5834	20.6193				+
A0A384J811	A0A384J811	Uncharacterized protein	BCIN_02g01370	0.948983	0.97153	0.0114657	0.00868993	0.0296552	-0.842126	0.122397	0.0677411	-0.281075	0.00918564	0.0278984	-1.76202	6.04441e-05	0.0284124	1.6668	0.00634911	0.0140257	0.68269	32.875	32.7741	33.2348	32.8525	33.1577	32.9081	32.2734	31.9151	32.169	32.6156	32.7298	32.6953	28.4081	28.3288	28.4174	27.0763	25.8843	26.9076	30.2278	29.9307	29.9962	29.2411	28.8195	29.1418		+		+
A0A384JVG3	A0A384JVG3	Uncharacterized protein	BCIN_10g05440	0.354772	0.231903	-4.40098	0.119017	0.134257	-1.49438	0.173746	0.101884	-5.8021	0.0537464	0.0653379	8.78155	0.0601773	0.049867	8.43092	0.0814681	0.0562695	7.60873	30.9597	30.835	30.6574	30.6153	30.6338	18	29.7363	30.3655	27.8671	18	28.7312	28.3146	18	18	27.7341	29.9962	30.1015	29.9811	29.5785	29.674	29.7744	28.2705	28.4156	29.8743
A0A384J3T6	A0A384J3T6	Bcboa1	Bcboa1	0.242879	0.125325	0.548978	0.814334	0.894052	0.133373	0.106549	0.0469698	1.38887	NaN	1	0	0.000512647	0.0182844	7.63922	NaN	1	0	23.8409	25.1702	24.1689	25.0045	24.9033	24.9191	25.0646	23.868	24.6475	25.2896	26.8541	25.2028	18	18	18	18	18	18	24.151	26.2915	26.4752	18	18	18			+
A0A384JUP7	A0A384JUP7	Deacetylase sirtuin-type domain-containing protein	BCIN_10g02470	0.0421435	0.0126943	-0.653558	0.0128083	0.0315069	-0.824945	0.774506	0.861824	-0.0775547	0.968009	0.979737	-0.114161	0.0314322	0.0307632	6.35636	0.373901	0.377892	-1.94801	26.5313	27.1676	26.8498	25.9657	26.3927	26.2297	25.971	25.9627	26.1401	26.4316	27.0049	26.8796	23.844	18	18	18	23.5015	18	26.6711	26.0592	26.1828	18	18	18	+	+
A0A384JV15	A0A384JV15	Uncharacterized protein	BCIN_10g01080	0.373901	0.271126	-1.92649	0.143977	0.16295	3.6864	0.373901	0.299362	-1.92649	0.373901	0.462388	1.6927	2.09198e-08	0.0245714	6.21949	0.116134	0.0863915	3.80468	18	23.7795	18	18	18	18	22.3203	24.1565	24.3619	18	18	18	18	18	18	18	18	23.0781	24.1271	24.2445	24.2869	18	23.6691	23.7449
A0A384K6C3	A0A384K6C3	Amino-acid acetyltransferase, mitochondrial	Bcarg2	0.218384	0.109248	2.8933	0.116615	0.124633	-3.94751	0.237407	0.145723	2.7597	0.373901	0.472399	1.98203	1.25304e-05	0.0338053	5.95166	NaN	1	0	24.1308	18	23.7117	25.0334	24.9505	24.5385	18	18	18	24.5818	24.4317	25.1081	18	18	18	18	23.9461	18	24.4029	23.6859	23.7662	18	18	18
R9U325	R9U325	GIY-YIG endonuclease	BC1G_20027	0.8596	0.926712	-0.593695	0.409731	0.500657	2.12649	0.153757	0.0890977	3.98802	NaN	1	0	1.05677e-06	0.0468696	5.81791	0.124485	0.108723	3.9664	24.9013	18	24.7019	25.5406	22.2814	18	25.1709	25.0459	23.7659	26.4079	26.4539	26.7054	18	18	18	18	18	18	23.9829	23.8846	23.5862	18	23.0831	24.8161
A0A384J4Q4	A0A384J4Q4	Uncharacterized protein	BCIN_01g02690	NaN	1	0	2.4488e-07	0.0812308	8.74664	1.82587e-05	0.0102545	6.12975	0.373901	0.463404	-1.59305	0.023836	0.0270391	5.65901	0.128188	0.1121	3.13187	18	18	18	18	18	18	26.5264	26.7567	26.9568	23.7792	24.63	23.9801	22.7791	18	18	18	18	18	25.4045	25.1738	25.1779	22.0184	23.2939	22.8625		+	+
R9U4H1	R9U4H1	LAGLIDADG endonuclease	BC1G_20030	NaN	1	0	1.84453e-06	0.068	6.40603	1.32347e-06	0.0102519	6.8927	NaN	1	0	1.75555e-07	0.0356364	5.54309	NaN	1	0	18	18	18	18	18	18	24.6971	24.1908	24.3303	24.7077	24.7818	25.1886	18	18	18	18	18	18	23.4935	23.4499	23.6859	18	18	18		+	+
A0A384J3U3	A0A384J3U3	Bcboa9	Bcboa9	0.373901	0.268129	1.59744	0.116566	0.124298	3.43979	0.373901	0.297663	1.53892	NaN	1	0	5.35233e-05	0.0277447	5.40799	NaN	1	0	18	18	18	18	22.7923	18	23.3332	22.9862	18	18	22.6167	18	18	18	18	18	18	18	22.8478	23.5168	23.8594	18	18	18
A0A384JPV0	A0A384JPV0	Bchsv2	Bchsv2	NaN	1	0	NaN	1	0	1.93542e-06	0.00966667	5.82155	NaN	1	0	3.58741e-07	0.0437419	5.33171	NaN	1	0	18	18	18	18	18	18	18	18	18	23.9796	23.5447	23.9403	18	18	18	18	18	18	23.1717	23.4526	23.3708	18	18	18			+
A0A384K434	A0A384K434	WD	BCIN_15g01460	0.140838	0.0630901	2.93426	0.985329	0.991551	-0.0443465	0.0544896	0.0220083	4.36	NaN	1	0	1.82453e-05	0.0326061	5.30614	0.116137	0.0864228	3.08895	23.0608	18	22.4636	23.9013	24.3218	24.1041	22.0489	23.3425	18	25.6524	25.9285	25.0235	18	18	18	18	18	18	23.7303	23.2089	22.9792	22.6004	22.6665	18			+
A0A384JNX7	A0A384JNX7	Uncharacterized protein	BCIN_08g00490	0.295282	0.166999	2.0597	0.197917	0.211403	2.62514	0.129185	0.07269	3.25094	NaN	1	0	8.81376e-06	0.0348	4.74038	NaN	1	0	23.4691	22.6339	18	23.5265	23.7024	23.0532	24.1192	23.8889	23.9704	24.3962	24.7056	24.754	18	18	18	18	18	18	22.4785	22.6964	23.0463	18	18	18
A0A384J9E2	A0A384J9E2	DASH complex subunit DAM1	BCIN_02g05900	0.734516	0.854807	0.492057	0.505008	0.623065	-1.34625	0.761987	0.852848	-0.440618	0.141822	0.177066	3.49952	0.0141905	0.020185	4.68763	0.318555	0.276775	1.51556	25.3853	25.3114	28.3785	27.817	27.6823	25.052	22.4175	27.741	24.8779	24.9939	25.0243	27.7351	18.3169	18	18.0735	24.4961	18	22.3929	20.6562	23.3649	24.4322	22.274	18	18.6631
A0A384JL40	A0A384JL40	TauD domain-containing protein	BCIN_06g06240	NaN	1	0	NaN	1	0	4.35409e-06	0.0103507	5.06211	NaN	1	0	6.58749e-06	0.0378876	4.24489	NaN	1	0	18	18	18	18	18	18	18	18	18	22.9579	23.3541	22.8744	18	18	18	18	18	18	21.9703	22.3653	22.3991	18	18	18			+
A0A384JS23	A0A384JS23	Uncharacterized protein	BCIN_09g01650	0.373901	0.270278	-1.25278	0.373901	0.451755	-1.25278	0.988978	0.99253	0.0263119	0.967156	0.979345	0.0621192	0.0273757	0.0295885	3.34319	0.341977	0.304078	1.84927	18	18	21.7583	18	18	18	18	18	18	18	21.8373	18	18	18	20.9133	18	21.0996	18	22.2548	22.0692	22.6189	22.0188	22.4423	18
A0A384JZ23	A0A384JZ23	Uncharacterized protein	BCIN_12g01060	NaN	1	0	NaN	1	0	NaN	1	0	0.927219	0.957201	0.0687675	0.0082067	0.0165563	2.97905	0.237161	0.200171	0.83661	18	18	18	18	18	18	18	18	18	18	18	18	21.2413	22.5982	23.2713	21.7213	22.5856	23.0101	25.1344	25.5899	25.3236	23.1142	23.3657	23.1406
A0A384JZU7	A0A384JZU7	Uncharacterized protein	BCIN_12g05800	0.982187	0.9886	-0.0195707	0.0363414	0.0468638	0.488171	0.906264	0.938903	-0.102826	0.116306	0.131985	2.059	1.97896e-06	0.0426667	2.92335	NaN	1	0	26.9756	27.2624	26.7173	25.3481	27.7895	27.7589	27.4664	27.464	27.4894	28.4904	26.0191	26.1373	18	18	18	21.1559	18	21.0211	21.03	20.9489	20.7911	18	18	18		+
A0A384J981	A0A384J981	Uncharacterized protein	BCIN_02g04910	0.122188	0.0512439	3.49694	0.150085	0.168585	3.15927	0.0675334	0.0269744	4.40503	0.10759	0.114013	-3.37929	8.36832e-05	0.0255204	2.07595	0.138746	0.121958	0.49297	23.6971	18	22.8004	24.7176	25.5247	24.7459	24.8608	24.3121	24.8023	25.9322	25.793	25.9873	22.8819	23.153	23.0018	22.8989	18	18	25.0408	24.9423	25.2814	23.7394	23.7812	22.995			+
A0A384J8N7	A0A384J8N7	DNA-directed RNA polymerase III subunit RPC3	Bcrpc82	0.165759	0.078007	2.35063	0.511058	0.629334	-1.37111	0.0378747	0.0165004	4.53767	0.132234	0.165518	-3.329	0.00719323	0.016124	1.24994	0.534458	0.622653	0.0924784	22.0857	18	22.0386	22.4445	23.3288	23.4028	18	22.0109	18	24.9599	26.4183	24.359	24.8088	25.0613	24.6515	23.486	18	23.0485	26.5084	25.9792	25.7839	24.9522	24.8109	25.0359			+
A0A384K2S4	A0A384K2S4	DUF1716 domain-containing protein	BCIN_14g02710	0.488669	0.476627	1.35155	0.473933	0.582169	1.46451	0.123978	0.0686846	2.71421	0.0151326	0.0335015	-0.765664	0.0208585	0.0246505	1.23244	0.129047	0.112848	0.810935	18	18	21.663	21.9545	18	21.7631	22.6907	21.3658	18	22.3801	22.8238	20.6017	24.2862	24.1976	24.6599	23.5425	23.4482	23.856	25.0888	26.1335	25.6188	24.5528	25.0934	25.9304				+
A0A384JPH8	A0A384JPH8	Amidohydro-rel domain-containing protein	BCIN_08g01440	0.700433	0.830413	0.174081	0.0283959	0.0421575	-0.516944	0.00416228	0.0070481	1.04414	0.336246	0.375901	-0.458183	0.0112693	0.018574	1.2084	0.090826	0.0627293	0.658562	24.3081	24.1078	24.3899	24.6474	23.6481	25.0325	23.7003	23.9967	23.558	25.3867	25.0127	25.5388	25.4159	25.3218	26.1596	25.6598	24.5563	25.3066	26.8266	26.9513	26.7446	26.0367	26.4914	26.3449		+	+
A0A384J475	A0A384J475	Isoleucyl-tRNA synthetase	BCIN_01g01180	0.19684	0.095794	3.03666	0.35753	0.39118	2.0368	0.17514	0.102638	3.22758	0.979618	0.985952	-0.0110779	0.00529302	0.0153043	1.17205	0.582163	0.692515	-0.124341	24.235	18	23.4422	24.7486	25.1584	24.8801	24.0218	23.953	23.8127	25.0794	25.0151	25.2654	23.9592	23.7019	23.6706	23.273	24.552	23.4733	25.2033	25.0718	24.5727	23.2926	23.9189	23.747
A0A384K658;A0A384K5N7	A0A384K658;A0A384K5N7	Uncharacterized protein	BCIN_16g00040	0.19702	0.0959336	2.53316	0.200579	0.213704	2.63431	0.220909	0.134429	2.53057	0.334382	0.373043	0.273393	0.0485316	0.042435	1.1305	0.1281	0.111968	0.798768	22.7684	18	23.0431	23.673	23.8323	23.9056	24.0103	22.938	24.766	23.6649	22.823	24.9152	24.6224	24.9015	25.441	25.3467	25.1305	25.308	26.5485	26.3228	25.4851	26.0968	26.1587	25.1057
A0A384JCQ8	A0A384JCQ8	ENTH domain-containing protein	BCIN_03g04970	0.749705	0.864195	-0.331873	0.562572	0.69381	-0.340864	0.138811	0.0792254	-2.48554	0.257292	0.289776	-0.692734	0.0560628	0.0473661	1.01235	0.291138	0.247374	0.583853	23.9901	22.5827	22.3665	24.1993	21.3763	22.368	22.3464	22.5973	22.9731	21.7891	21.6936	18	26.2852	26.123	27.3109	26.5918	25.7024	25.3467	27.5897	27.7167	27.4497	26.6921	27.7294	27.0492
A0A384JS74	A0A384JS74	Carboxypeptidase	BCIN_09g02350	0.21169	0.105161	-3.55824	0.16744	0.18357	0.282835	0.192091	0.114528	-3.66707	0.197448	0.22694	-3.16419	4.38554e-05	0.0292571	1.96702	0.00558494	0.0139875	0.61471	26.0942	26.577	26.3393	18	25.3602	24.9755	26.4691	26.5983	26.7915	25.0927	24.9166	18	25.3883	25.2244	25.1668	24.079	24.208	18	27.2167	27.0964	27.3675	25.9051	26.016	25.7026
A0A384JFK7	A0A384JFK7	Bcmad2	Bcmad2	NaN	1	0	NaN	1	0	NaN	1	0	0.250124	0.282401	0.176456	0.0024862	0.0141578	1.04838	0.00227122	0.0126157	0.670631	18	18	18	18	18	18	18	18	18	18	18	18	23.8582	24.0436	24.0943	24.1424	24.0032	24.3799	25.0202	25.2972	24.824	24.7257	24.7423	24.54
A0A384JYZ7	A0A384JYZ7	DNA damage-binding protein 1	BCIN_12g03580	0.201302	0.0981852	2.85512	0.559998	0.690979	-1.66543	0.984898	0.990619	0.0513973	0.446415	0.560076	0.154744	0.0293644	0.0306068	1.48379	0.00135265	0.0128619	0.684613	18	23.4994	23.2438	24.8213	25.0996	23.3876	18	23.7468	18	23.5581	23.3392	18	24.3576	24.5508	24.6254	24.478	24.5248	24.9953	25.583	26.8738	25.5283	25.2352	25.2205	25.1319
A0A384JWS3	A0A384JWS3	CYCLIN domain-containing protein	BCIN_11g02840	0.364828	0.244259	-1.63869	0.119826	0.137447	-2.5729	0.465325	0.444557	-1.40925	0.450854	0.566569	-1.14323	0.0264185	0.0291293	1.04146	0.0658699	0.0462843	0.69395	22.2327	21.486	18	18	20.8026	18	18	18	18	18	21.491	18	21.3194	22.1431	22.0367	22.0654	18	22.0042	23.1821	22.785	22.6565	22.3343	22.6398	22.607
A0A384JW73	A0A384JW73	SnoaL-like domain-containing protein	BCIN_10g05940	0.504585	0.515891	1.54452	0.79823	0.885035	0.712847	0.0515105	0.0209786	4.24343	0.864405	0.923817	-0.0694574	0.00243809	0.0141436	1.00451	0.00948034	0.0153725	0.83383	18	22.3617	18	18	21.9865	23.0087	18	18	24.5002	24.2205	24.2167	22.6548	26.0712	25.6876	26.1337	25.1845	26.2388	26.2608	26.8748	27.0364	26.9949	26.9666	26.8392	26.5882			+
A0A384K5W9	A0A384K5W9	Flavin mononucleotide kinase 1	Bcfmn1	0.0959086	0.0288114	0.819399	0.0674517	0.0695118	1.04967	0.12262	0.0678142	1.11619	0.617812	0.756209	0.0990925	0.00763384	0.016254	1.34276	0.0161188	0.0183423	0.858597	24.3364	23.5476	24.8324	25.0641	24.9644	25.1461	24.901	25.5045	25.4598	25.2458	26.1524	24.6668	26.633	26.9985	27.2621	27.0379	27.0505	27.1025	28.6498	28.3119	27.9602	27.793	28.0323	27.6442	+
A0A384JW68	A0A384JW68	Bcrib5	Bcrib5	0.195087	0.0949207	2.93975	0.963957	0.976729	-0.12019	0.134779	0.0766192	3.48431	0.226608	0.255775	0.412983	0.00244934	0.0141074	1.21561	0.0157677	0.0182908	0.860534	22.2313	24.2422	18	25.0869	24.6101	23.5957	23.3236	22.7893	18	25.1796	25.3511	24.3957	25.9795	26.5368	26.4841	26.4064	26.6525	27.1804	27.591	27.531	27.5253	27.0328	27.4256	27.1237
A0A384JC08	A0A384JC08	Isochorismatase domain-containing protein	BCIN_03g03850	0.134754	0.0592262	1.98258	0.837261	0.905309	-0.432393	0.0269629	0.0131402	3.91301	0.349856	0.394408	0.259919	0.0103347	0.0180616	1.03596	0.0494074	0.0372172	0.927628	18	21.0286	21.2744	22.3212	21.9183	22.0113	18	23.0059	18	24.185	24.7009	23.1561	23.4399	23.6567	24.1933	24.0552	24.1803	23.8341	24.7486	24.8738	24.7753	24.4173	25.182	24.4735			+
A0A384JEC2	A0A384JEC2	cAMP-dependent protein kinase regulatory subunit	BcpkaR	0.265105	0.140755	3.11565	0.360531	0.39493	-2.99089	0.488183	0.490354	-2.46444	0.980393	0.986544	0.00832748	0.0119507	0.0187829	1.11515	0.00889877	0.0151321	0.966227	24.2742	18	25.7149	26.2522	26.157	24.9269	23.0165	18	18	18	24.5958	18	25.817	26.3439	26.4672	25.7852	26.2223	26.6455	27.6285	27.2539	27.0911	27.2458	27.1653	27.1157
A0A384JZQ4	A0A384JZQ4	Lon protease homolog 2, peroxisomal	BCIN_12g03210	0.105252	0.0330324	-0.270056	0.00375958	0.0311828	1.15101	0.01082	0.00853581	-0.4921	0.0246302	0.0424759	1.82184	0.800922	0.885095	0.201323	0.330861	0.291128	0.826199	29.139	29.3505	29.1	28.8005	29.1316	28.8473	30.0028	30.4859	30.554	28.6302	28.6251	28.858	25.4808	24.0861	24.0849	26.8124	26.2675	26.0374	25.8158	24.6409	23.7991	25.8425	26.073	24.2148	+	+	+	+
A0A384JTM3	A0A384JTM3	Glutamate decarboxylase	Bcgad1	0.000402431	0.00542485	2.51244	0.03231	0.0437622	-2.09281	0.00094222	0.00732083	1.77742	0.000251895	0.0300077	1.12963	0.852878	0.914579	-0.0126807	0.000113179	0.017843	0.910551	25.0425	24.7	25.2645	27.1995	27.7355	27.6094	21.8985	22.7666	24.0635	26.8219	26.9629	26.5545	25.4322	25.3881	25.4137	26.4116	26.4947	26.7166	25.3055	25.5183	25.3723	26.3191	26.4256	26.221	+	+	+	+
A0A384JA90	A0A384JA90	Uncharacterized protein	BCIN_02g07890	0.00017352	0.0063937	3.81096	0.104185	0.103294	-0.702789	0.00294197	0.00717385	2.25816	0.00306645	0.0249231	1.9375	0.00494005	0.0157079	-1.64148	0.0482402	0.0362358	0.952662	27.1624	26.243	26.4725	30.4485	30.5285	30.3337	26.0432	25.5507	26.1757	28.6674	28.6741	29.3109	27.3419	26.9698	26.3962	28.8306	29.0643	28.6254	25.407	25.3036	25.0728	28.0956	28.0074	27.4629	+		+	+
A0A384JUC5	A0A384JUC5	ATP synthase subunit 9, mitochondrial	BCIN_10g01500	0.00148767	0.00542508	3.55671	0.353023	0.385245	-0.513315	0.00597796	0.00727781	2.57686	0.0107193	0.0293216	6.04122	0.932979	0.956549	-0.159324	0.320734	0.278861	2.77698	26.253	24.7754	25.2765	28.9847	29.2517	28.7386	24.7794	25.3633	24.6222	28.0668	28.3519	27.6168	18	22.0072	18	25.2921	25.2821	25.5567	21.5293	18	18	24.2098	18	24.1284	+		+	+
A0A384K157	A0A384K157	Uncharacterized protein	BCIN_13g01130	0.116137	0.0396552	4.77642	0.373901	0.446197	1.37767	0.116145	0.0532814	4.23157	6.31976e-05	0.0431781	5.66163	NaN	1	0	0.122043	0.106171	3.39273	18	18	18	25.2166	25.1127	18	18	18	22.133	24.4006	24.2941	18	18	18	18	23.643	24.2324	23.1095	18	18	18	18	22.4661	23.7121	+			+
A0A384K094	A0A384K094	Uncharacterized protein	BCIN_13g00300	1.90338e-07	0.008	6.06543	NaN	1	0	6.12675e-07	0.0104078	4.80832	3.40242e-08	0.0417143	5.57302	NaN	1	0	NaN	1	0	18	18	18	24.2274	23.9859	23.983	18	18	18	22.9629	22.6658	22.7963	18	18	18	23.5091	23.5422	23.6678	18	18	18	18	18	18	+		+	+
A0A384JZ68	A0A384JZ68	Uncharacterized protein	BCIN_12g03680	2.45592e-05	0.00589744	5.61188	0.373901	0.445198	1.24581	0.116135	0.0529303	4.27332	0.00120407	0.0263303	3.33168	0.407503	0.45207	0.366443	0.206764	0.173521	0.814108	18	18	18	24.0906	23.2292	23.5158	21.7374	18	18	24.3666	24.4534	18	22.2228	23.4554	22.9982	26.2994	26.5061	25.8659	23.3525	22.9353	23.4879	23.6502	24.4322	23.0363	+			+
A0A384J838	A0A384J838	Isochorismatase domain-containing protein	BCIN_02g02050	1.54547e-05	0.00615696	4.49426	NaN	1	0	NaN	1	0	0.000165349	0.0335785	2.38057	NaN	1	0	NaN	1	0	18	18	18	22.19	22.478	22.8147	18	18	18	18	18	18	18	18	18	20.0363	20.5969	20.5085	18	18	18	18	18	18	+			+
A0A384JCN7	A0A384JCN7	1,2-dihydroxy-3-keto-5-methylthiopentene dioxygenase	Bcadi1	4.51291e-06	0.00645161	4.8325	0.105914	0.105698	0.682387	4.06826e-05	0.00942326	4.01931	5.56878e-05	0.0447092	1.42652	0.43578	0.491781	-0.0254402	7.11162e-05	0.0192742	0.742647	22.668	22.3468	22.2479	27.1236	27.3248	27.3118	22.8048	23.7081	22.797	26.7066	26.4677	26.1463	27.8164	27.8199	27.8857	29.141	29.2573	29.4033	27.8489	27.7835	27.8134	28.6302	28.509	28.6108	+		+	+
A0A384J8Y9	A0A384J8Y9	GFO	BCIN_02g02320	0.026919	0.0100234	6.03605	0.857923	0.916862	0.51061	0.0487767	0.0201284	4.97204	0.000213537	0.0313333	1.00555	0.000999894	0.0153438	0.721596	0.00507018	0.0141983	0.859009	22.5063	18	23.8372	27.5393	27.5782	27.3341	24.5368	18	23.3385	26.4992	26.683	26.0774	26.7556	26.7487	26.9855	27.819	27.853	27.8344	27.5193	27.5216	27.6136	27.4245	27.7975	27.8449	+		+	+
A0A384JWM9	A0A384JWM9	Aldo	BCIN_11g02720	0.000471658	0.0054859	1.68183	0.0509678	0.0573291	0.277444	0.00965671	0.00826653	0.543793	8.60333e-06	0.0496316	1.96375	0.00177702	0.0148646	0.297113	0.000107411	0.0178462	0.966661	28.2306	28.1508	27.9066	29.9389	29.8693	29.5254	28.3484	28.4233	28.3487	28.6795	28.7264	28.5135	30.3644	30.2847	30.3938	32.2188	32.4232	32.2921	30.6622	30.5983	30.6737	31.207	31.3825	31.3534	+		+	+
A0A384K7T3	A0A384K7T3	PKS	BCIN_16g05190	0.000106055	0.00633592	2.91885	0.067429	0.0695204	-0.581591	0.0037209	0.00708831	1.13569	0.000845013	0.0281462	1.26428	0.00311059	0.0142696	-0.560793	0.0775911	0.0544179	0.162909	26.4796	26.4431	25.9207	29.0882	29.2989	29.2128	25.4134	25.7765	25.9088	27.4683	27.4637	27.3185	28.7276	28.7079	28.8863	29.9088	29.9103	30.2956	28.2755	28.0783	28.2857	29.0028	28.8658	28.942	+		+	+
A0A384J7K4	A0A384J7K4	CVNH domain-containing protein	BCIN_01g10500	1.61569e-05	0.00611055	-1.73183	0.00611674	0.02909	-1.29021	2.65423e-05	0.00941667	-2.38926	0.0002102	0.0317202	1.79672	0.00179872	0.0148006	-2.81912	0.00279243	0.0129507	-1.3982	32.3653	32.3704	32.4674	30.7864	30.6456	30.5755	31.0444	31.5583	30.7297	30.0166	30.1908	29.8278	29.5752	29.2861	29.3424	31.3093	31.3026	30.982	26.8511	27.0478	25.8474	28.1765	28.2167	27.616	+	+	+	+
A0A384JB18	A0A384JB18	Cytochrome b5 heme-binding domain-containing protein	BCIN_03g00800	0.0124235	0.00666434	-3.44754	0.0105909	0.0299085	-1.99906	0.00184811	0.00699071	-2.53715	0.00347021	0.0250705	4.95827	0.274144	0.2465	1.90757	0.498464	0.562808	1.08416	29.8406	30.1521	29.2671	27.8118	25.6281	25.4772	27.2947	28.4581	27.5099	27.1704	27.635	26.843	22.7632	20.1539	22.2803	26.6943	26.687	26.6909	25.2305	24.5722	21.1174	25.1344	21.008	22.3074	+	+	+	+
A0A384JZ12	A0A384JZ12	DNA-directed RNA polymerase subunit	Bcrpa12	0.00288747	0.00506008	-5.72519	0.00288747	0.0320136	-5.72519	0.0552552	0.0223591	-4.35786	0.0061667	0.0259682	1.21029	0.00390553	0.014898	-0.742076	0.355247	0.32113	0.153756	22.795	22.8951	25.4854	18	18	18	18	18	18	22.102	18	18	26.1536	25.9234	25.7567	27.3154	27.3885	26.7607	25.1132	25.2285	25.2656	26.1357	26.2353	25.9239	+	+	+	+
A0A384JYS9	A0A384JYS9	Uncharacterized protein	BCIN_12g02970	4.37082e-05	0.00569718	-4.44444	4.37082e-05	0.0706374	-4.44444	4.37082e-05	0.00953563	-4.44444	0.023537	0.0412602	2.14997	0.371936	0.364798	-0.807138	0.644142	0.75812	0.298812	22.9054	22.259	22.1689	18	18	18	18	18	18	18	18	18	24.1747	22.4286	24.2671	25.9062	25.7884	25.6258	22.5542	22.0462	23.8486	23.9924	23.8706	23.9039	+	+	+	+
A0A384JGG5	A0A384JGG5	Uncharacterized protein	BCIN_05g00380	0.0222685	0.00874859	-0.78248	0.516165	0.636088	-0.157646	0.0115796	0.00879309	-1.45853	0.000802495	0.0285942	1.26224	0.00503412	0.0155972	-0.858012	0.0292591	0.0244274	-0.31646	24.9728	25.3888	25.4737	24.5291	24.7385	24.2203	25.1715	25.3667	24.8243	24.2372	23.2572	23.9653	28.0524	27.8165	27.7885	29.1812	29.3202	28.9427	26.7789	27.0949	27.2096	27.5914	27.6345	27.4822	+		+	+
A0A384JCW5	A0A384JCW5	Uncharacterized protein	BCIN_03g05480	0.543331	0.619734	-0.288171	0.276327	0.292079	-0.931981	0.010004	0.00832285	-1.86462	0.00255549	0.025371	2.19464	0.0875795	0.068666	-0.401054	0.00646697	0.0140835	0.767829	26.4689	25.7136	26.9248	25.8917	26.5816	25.7695	24.7168	26.7349	24.8597	24.7959	24.1259	24.5916	25.8051	25.7083	25.4571	27.2434	28.2581	28.0529	25.5301	25.1996	25.0376	26.6211	26.389	26.2638			+	+
A0A384JW97	A0A384JW97	Uncharacterized protein	BCIN_11g01340	NaN	1	0	NaN	1	0	NaN	1	0	0.0194729	0.0376095	1.18273	6.50085e-07	0.0493333	-5.31407	0.077995	0.0548263	-0.259685	18	18	18	18	18	18	18	18	18	18	18	18	23.329	23.14	23.4732	24.6791	24.8968	23.9145	18	18	18	23.0807	23.1307	22.9517				+
A0A384K2K1	A0A384K2K1	Uncharacterized protein	BCIN_14g02460	0.570719	0.672055	2.23383	0.514716	0.63397	-1.96725	0.105673	0.0463804	5.55684	3.36739e-07	0.0370769	10.1204	0.373901	0.406476	1.98824	0.373901	0.378682	3.05796	18	25.9967	18	25.5079	25.1903	18	18	20.0949	18	26.0357	26.4152	26.2163	18	18	18	27.8177	28.336	28.2074	18	23.9647	18	18	27.1739	18			+	+
A0A384JSK5	A0A384JSK5	Uncharacterized protein	BCIN_09g02130	0.373901	0.25901	1.6787	NaN	1	0	NaN	1	0	3.35375e-07	0.03856	6.78938	NaN	1	0	0.373901	0.376238	1.81792	18	18	18	18	18	23.0361	18	18	18	18	18	18	18	18	18	24.5828	24.8656	24.9197	18	18	18	18	23.4538	18				+
A0A384JMS7	A0A384JMS7	Uncharacterized protein	BCIN_07g04450	NaN	1	0	NaN	1	0	NaN	1	0	5.58669e-05	0.0443944	6.35353	NaN	1	0	NaN	1	0	18	18	18	18	18	18	18	18	18	18	18	18	18	18	18	24.4329	24.921	23.7067	18	18	18	18	18	18				+
A0A384JEP3	A0A384JEP3	Uncharacterized protein	BCIN_04g01410	NaN	1	0	NaN	1	0	NaN	1	0	2.41112e-06	0.0430588	6.06612	NaN	1	0	0.116117	0.0844443	4.02471	18	18	18	18	18	18	18	18	18	18	18	18	18	18	18	24.0195	24.3512	23.8277	18	18	18	24.0312	24.0429	18				+
A0A384JRV9	A0A384JRV9	Bchex1	Bchex1	0.0336453	0.0111508	0.98477	0.890626	0.933791	0.0432313	0.142222	0.0815283	0.571032	3.71519e-06	0.0430508	5.14772	NaN	1	0	0.11644	0.092925	3.28488	23.1639	22.6946	23.684	24.4036	24.0761	24.0171	23.288	23.3073	23.0769	23.9232	23.5017	23.8307	18	18	18	23.1782	23.3815	22.8834	18	18	18	22.7868	18	23.0678	+			+
A0A384JL67;A0A384JKK3	A0A384JL67;A0A384JKK3	Protein kinase domain-containing protein	BCIN_06g05600	NaN	1	0	NaN	1	0	NaN	1	0	1.00599e-05	0.048987	4.59193	0.373901	0.368668	1.29927	0.116161	0.0869243	2.66047	18	18	18	18	18	18	18	18	18	18	18	18	18	18	18	22.4543	22.3999	22.9216	18	21.8978	18	21.9486	18	22.0328				+
A0A384K2Z2	A0A384K2Z2	Uncharacterized protein	BCIN_14g03030	NaN	1	0	NaN	1	0	NaN	1	0	6.17292e-05	0.0434759	2.19474	0.250955	0.223648	-2.3286	0.348262	0.312615	0.289587	18	18	18	18	18	18	18	18	18	18	18	18	23.5818	23.944	23.8532	25.9847	26.0957	25.8829	23.1151	18	23.2781	23.742	23.9355	24.5702				+
A0A384J8P9;A0A384J7X3	A0A384J8P9;A0A384J7X3	Uncharacterized protein	BCIN_02g01560	NaN	1	0	NaN	1	0	NaN	1	0	8.60905e-05	0.0380114	1.56295	0.21141	0.188104	-2.44053	0.0222893	0.0211701	-0.439987	18	18	18	18	18	18	18	18	18	18	18	18	23.6395	23.7243	23.8021	25.295	25.4263	25.1336	23.0043	22.8401	18	23.065	23.3427	23.4383				+
A0A384JXT3	A0A384JXT3	Bcrpc10	Bcrpc10	0.373901	0.261812	-1.90574	0.373901	0.431742	-1.90574	0.373901	0.286436	-1.90574	3.95676e-06	0.0416393	1.05225	0.0509885	0.0438096	-0.754971	9.15437e-06	0.020871	0.622167	18	18	23.7172	18	18	18	18	18	18	18	18	18	24.2777	24.2359	24.2147	25.2686	25.2744	25.3422	23.0261	23.4656	23.9717	24.8849	24.8444	24.8655				+
A0A384J522	A0A384J522	AZUL domain-containing protein	BCIN_01g03420	0.373901	0.268295	2.05004	NaN	1	0	NaN	1	0	0.000163588	0.0337297	1.07091	0.000766579	0.0161923	0.322599	0.0223516	0.021157	0.662713	18	18	18	24.1501	18	18	18	18	18	18	18	18	23.9031	23.9733	23.8676	25.0746	25.0383	24.8439	24.2592	24.2466	24.2061	24.8162	24.6922	24.2238				+
A0A384JZT0	A0A384JZT0	Cyanide hydratase	BCIN_12g06180	0.123133	0.0520414	3.18018	0.488355	0.602004	1.80208	0.373901	0.289838	-1.62293	0.0153094	0.0335575	1.05638	0.893541	0.936945	-0.0240364	0.0307563	0.0254437	0.686524	18	22.8688	18	22.756	22.5335	23.1198	18	22.881	23.394	18	18	18	25.2964	25.6347	25.5156	26.1054	26.5747	26.9357	25.7301	25.343	25.3016	26.2545	26.4377	25.8141				+
A0A384K396;A0A384K352	A0A384K396;A0A384K352	Bcnup2	Bcnup2	0.206733	0.101608	2.36777	0.598883	0.735844	1.66716	0.813567	0.886857	0.55812	0.000889116	0.0279179	1.02948	0.0139996	0.0200638	-0.49923	0.00542249	0.0142158	0.729804	21.5211	22.6677	18	22.292	22.4898	24.5103	26.8771	18	22.3132	18	22.0894	23.7738	26.8303	26.7971	26.575	27.6248	27.7517	27.9143	26.0584	26.3409	26.3054	27.5946	27.5444	27.2528				+
A0A384JWJ7	A0A384JWJ7	Hva1	BCIN_11g02420	0.965094	0.978475	-0.134514	0.186704	0.199668	3.56108	0.378887	0.316873	3.48047	0.0116414	0.0301485	1.41583	0.423468	0.47448	-0.339278	0.0113653	0.0159733	0.835339	24.3267	18	18	18	23.9232	18	24.2502	22.1863	24.5735	25.7345	27.0336	18	27.0001	27.5973	27.4699	28.9804	29.0894	28.245	27.6492	26.5098	26.8905	28.1654	28.1207	28.2873				+
A0A384K0S7	A0A384K0S7	Bcvps24	Bcvps24	0.969605	0.981121	-0.00597445	0.0137851	0.0329017	-0.715117	0.114576	0.0508884	0.540052	0.000360898	0.0294247	1.1738	0.0304798	0.0304975	0.488703	0.00582818	0.014193	0.857698	26.9261	26.8869	26.6364	26.8221	27.0056	26.6039	26.1084	26.348	25.8477	27.6525	27.5633	26.8539	23.4875	23.6186	23.6995	24.611	24.8916	24.8244	23.9788	24.3604	23.9326	24.3259	24.2987	24.7541		+		+
A0A384JEB4	A0A384JEB4	mRNA stability protein	BCIN_04g01460	0.373901	0.262805	-2.04991	0.947762	0.968078	0.212875	0.535813	0.595173	1.9348	0.00167964	0.026037	1.47135	0.0128031	0.0195062	-0.584466	0.0831081	0.0573069	0.435641	18	18	24.1497	18	18	18	18	18	24.7884	24.1283	23.8258	18	26.5094	26.3863	26.5532	27.683	27.8611	28.3188	25.7615	25.7818	26.1521	27.2609	26.859	26.6359				+
A0A384JJI3	A0A384JJI3	Bcmrps8	Bcmrps8	0.00037309	0.00554529	2.21202	0.0128618	0.0315665	1.28756	0.00350162	0.00719104	1.84569	0.00345271	0.0251108	-3.12981	0.285473	0.259264	-0.123576	0.0149317	0.017902	-2.84263	27.0205	26.3627	26.6182	28.9299	28.9373	28.7703	27.7001	27.7457	28.4183	28.5539	28.0959	28.8887	26.8965	27.1893	26.9444	24.6877	23.9787	22.9744	26.8845	26.8132	26.9618	25.3203	24.2431	22.939	+	+	+	+
A0A384JJ75	A0A384JJ75	Bcmrp2	Bcmrp2	0.00156216	0.00535619	2.05057	0.000807392	0.0365667	1.70362	0.00252181	0.0071523	1.8229	0.0202941	0.0383978	-1.1654	0.732104	0.837515	-0.0968037	0.0212402	0.020764	-2.04503	25.2548	24.9878	25.4702	27.5611	27.4693	26.8342	26.9675	27.1429	26.7133	26.9457	26.7294	27.5065	25.7355	25.4522	25.1276	24.7445	23.8541	24.2205	25.0636	25.2397	25.7216	23.648	22.3794	24.1528	+	+	+	+
A0A384JFD6	A0A384JFD6	Hydroxymethylglutaryl-CoA lyase	BCIN_04g04810	0.00122328	0.00540562	1.48991	0.00599808	0.0293838	1.23183	0.000357556	0.00828957	2.24346	0.00586749	0.0260135	-1.7688	0.105658	0.082737	0.726561	0.599507	0.711902	0.0461528	25.3806	24.7985	24.9486	26.4742	26.4846	26.6388	26.5501	26.0251	26.2481	27.2787	27.1216	27.4579	25.107	25.0861	25.1757	23.5418	23.8069	22.7137	26.2947	26.0896	25.1642	25.2748	25.0207	25.2117	+	+	+	+
A0A384J560;A0A384J5D8	A0A384J560;A0A384J5D8	Uncharacterized protein	BCIN_01g04280	0.00132391	0.00533069	1.90119	0.0281577	0.0420151	1.33157	0.0600092	0.0242201	1.23756	1.91522e-07	0.0421176	-9.69282	0.0833894	0.06587	-6.7532	0.190167	0.159735	-0.996974	26.2361	26.9237	26.8711	28.5185	28.4655	28.7505	27.5415	28.6415	27.8427	28.7003	27.7859	27.2574	27.7435	27.4473	27.8876	18	18	18	18	18	26.8188	26.1607	25.9962	27.9306	+	+	+	+
A0A384J9D5	A0A384J9D5	Hydroxymethylbilane hydrolyase [cyclizing]	Bchem4	6.96001e-05	0.00613174	3.18919	0.0013892	0.0342652	1.79666	6.70923e-05	0.00845941	3.99635	0.00114821	0.0264709	-1.39429	0.0436246	0.0389494	0.488792	0.918009	0.94519	0.0201944	24.4942	24.9765	24.4156	27.6876	27.8723	27.894	26.2226	26.3477	26.706	28.9084	28.5813	28.3856	25.7528	26.0846	25.5156	24.3287	24.4271	24.4144	26.3316	26.2264	26.2613	25.9503	25.6667	25.7967	+	+	+	+
A0A384K5V4	A0A384K5V4	Uncharacterized protein	BCIN_16g00550	0.000516491	0.00536143	8.60287	0.0168333	0.0337639	3.36063	0.00605872	0.00732443	4.89298	0.109117	0.115495	1.74601	0.0315935	0.0309427	-1.08981	0.127737	0.111662	-0.500644	20.7507	18	20.1958	28.1395	28.2941	28.3215	22.7358	23.1715	23.1211	25.2941	24.2646	24.0667	22.8023	21.9735	22.2914	22.4971	24.6581	25.15	21.1326	21.7208	20.9444	21.8548	22.028	21.6825	+	+	+
A0A384K583	A0A384K583	Methyltransf	BCIN_15g04730	3.18094e-05	0.00577778	8.28939	0.000248823	0.0465421	3.91759	2.61279e-05	0.00946597	9.18036	0.0337671	0.0512429	-5.17293	0.450091	0.509552	0.347371	0.0227861	0.0212931	-1.39513	18	18	18	25.9567	27.0845	25.827	21.9197	21.3661	22.467	27.2449	27.8748	26.4213	25.1919	25.0844	23.998	22.7555	18	18	25.2213	25.3149	24.7803	23.4311	23.4348	23.2231	+	+	+
A0A384J544	A0A384J544	AAA domain-containing protein	BCIN_01g04130	0.000338394	0.00577079	1.42139	0.00336756	0.0313718	1.71809	0.0371951	0.0160407	1.21199	0.0214671	0.0395058	0.857589	0.768833	0.863669	-0.0898972	0.728284	0.826133	0.0329336	25.8249	25.697	25.8904	27.0044	27.3547	27.3173	27.1258	28.0368	27.4039	26.7846	27.7775	26.4862	27.2591	27.2347	27.1688	28.4075	27.6297	28.1981	27.1808	27.597	26.6151	27.1343	27.2109	27.4162	+	+	+	+
A0A384JZD2	A0A384JZD2	Chorismate mutase	Bcaro7	0.000451591	0.00556902	6.85959	0.0169234	0.0339857	2.67898	0.000355811	0.00830996	7.3253	0.00249643	0.025331	-0.810026	0.000814877	0.0158516	0.885422	0.118263	0.100291	0.193794	22.4324	22.8352	20.7211	28.8199	28.8663	28.8812	24.7094	25.0106	24.3056	29.2802	29.4469	29.2375	27.2792	27.1753	27.4633	26.3388	26.5173	26.6317	28.1401	28.2896	28.1443	27.5983	27.4415	27.4594	+	+	+	+
A0A384JZB0	A0A384JZB0	Molybdopterin molybdenumtransferase	BCIN_12g04060	0.00845177	0.00606673	6.4928	0.0363077	0.04683	4.35354	0.00727162	0.00777283	6.73673	0.934647	0.960056	0.0359097	0.0325675	0.0319151	0.80832	0.181996	0.153713	0.355802	18	18	22.0066	25.6984	25.6609	26.1257	23.1579	23.3518	24.5576	26.1173	26.1049	25.9946	25.5163	25.6588	26.1611	25.2665	26.4983	25.6791	26.3499	26.888	26.5232	26.2504	26.222	25.9312	+	+	+
A0A384JZ07	A0A384JZ07	Uncharacterized protein	BCIN_12g03670	0.00325128	0.00507338	2.90662	0.0263417	0.0407741	1.55512	0.00440528	0.00713823	2.4935	0.755003	0.860574	0.0581913	0.00223916	0.014058	0.652806	0.692732	0.797089	0.0606232	24.6454	23.8355	23.1635	26.6866	27.1235	26.5542	25.6278	25.1517	25.5303	26.3849	26.4377	26.3023	26.3484	26.1848	26.3729	26.0335	26.5443	26.5028	27.0448	26.8105	27.0091	26.1074	26.4484	26.5321	+	+	+
A0A384J568	A0A384J568	Bcnrps6	Bcnrps6	0.00786231	0.00603469	3.76062	0.0390105	0.0480977	2.02974	0.00918343	0.00796377	3.25165	0.0286717	0.0462754	-0.870913	0.0265337	0.0290909	0.566634	0.566981	0.673749	-0.0654023	24.6251	22.7947	22.8606	27.6929	27.6236	26.2457	25.7188	25.7966	24.8542	27.2133	26.7748	26.0472	26.7095	26.7552	26.7609	26.1686	25.3534	26.0909	27.2729	27.6094	27.0432	26.5873	26.8832	26.5589	+	+	+	+
A0A384J7Y1	A0A384J7Y1	4-alpha-glucanotransferase	Bcgdb1	0.000460166	0.0055364	1.58503	0.00627183	0.0290435	1.64377	0.000544929	0.00764074	1.61411	0.536493	0.674351	0.0476615	0.000341124	0.0198933	0.747961	0.00703956	0.0140981	0.329549	27.4617	27.9399	27.7464	29.3239	29.3882	29.191	28.8147	29.745	29.5196	29.4051	29.4144	29.1708	29.2622	29.108	29.3242	29.2552	29.3372	29.245	29.9745	30.0058	29.958	29.5603	29.5753	29.5474	+	+	+
A0A384JQP3	A0A384JQP3	IMP-specific 5-nucleotidase 1	Bcisn1	8.89072e-05	0.00614925	3.77533	0.0134777	0.0322367	2.34505	4.14227e-05	0.00937963	4.65265	0.0248654	0.0425795	0.186168	0.00123787	0.0153063	0.956017	0.0224818	0.0212864	0.411821	22.478	21.6774	22.0141	25.8985	25.7559	25.8411	25.1618	24.5971	23.4458	26.7861	26.5925	26.7489	26.1221	26.1447	26.0704	26.2223	26.2851	26.3883	27.1898	27.1776	26.8379	26.5693	26.6914	26.312	+	+	+	+
A0A384K3C4	A0A384K3C4	Uncharacterized protein	BCIN_14g04170	0.021713	0.00864677	4.70939	0.0253602	0.0400563	4.4213	0.0139357	0.00962847	5.36192	0.116245	0.131107	-3.75777	0.944111	0.963077	-0.193323	0.116245	0.0894679	-3.75777	21.8103	18	18	24.4074	23.8611	23.6699	23.762	23.6737	23.6384	24.6298	24.3158	24.9504	23.5355	23.7378	18	18	18	18	23.4679	23.2255	18	18	18	18	+	+	+
A0A384JJG3	A0A384JJG3	Uncharacterized protein	BCIN_06g01090	4.85986e-06	0.00627451	5.25326	0.000897388	0.0349178	3.13682	1.65868e-05	0.0105093	7.47024	0.117155	0.13967	-2.39959	0.0804688	0.0638984	2.80913	0.493391	0.554678	-1.25238	18	18	18	23.1734	23.0287	23.5577	21.3504	21.615	20.4452	25.8405	25.706	24.8643	21.4154	21.7834	18	18	18	18	23.2455	23.3188	23.0619	18	18	21.4416	+	+	+
A0A384JZ52	A0A384JZ52	Bcgst13	Bcgst13	4.54156e-06	0.0064257	6.90769	0.0055464	0.029238	4.32897	7.69076e-08	0.01696	7.2776	0.0257794	0.0434505	0.519342	0.00707805	0.0158285	0.652647	0.023778	0.0218043	0.475577	18	18	18	24.5091	25.1829	25.0311	22.8653	20.7629	23.3588	25.3748	25.3334	25.1246	26.0948	26.1243	26.4819	26.6929	26.9187	26.6475	26.8251	26.9006	26.9333	26.6112	26.745	26.7715	+	+	+	+
A0A384JY73	A0A384JY73	Peptidylprolyl isomerase	Bcfpr1	0.000117606	0.00640801	1.4302	0.00143416	0.0336491	1.07924	7.77289e-05	0.00832576	1.49442	0.0309818	0.0488691	0.180243	0.000864381	0.0155628	0.465528	0.000842857	0.0132813	0.540663	28.898	28.832	28.6199	30.1298	30.2207	30.29	29.9106	29.6538	30.0231	30.2223	30.274	30.3368	31.5097	31.4035	31.5082	31.6115	31.7393	31.6114	31.9163	31.8874	32.0143	32.0618	32.0645	31.9171	+	+	+	+
A0A384JGL4	A0A384JGL4	PKS	BCIN_05g01030	0.0113685	0.00647215	1.47395	0.0261499	0.0406151	1.20601	0.017414	0.0110676	1.32248	0.211251	0.238851	0.282871	0.0326094	0.0318952	0.671054	0.0348217	0.028127	0.555338	25.3842	26.21	25.1247	27.0863	26.933	27.1214	26.5465	26.8193	26.971	26.7589	26.8727	27.0548	28.7502	28.9109	28.3368	28.7847	29.0058	29.0562	29.1511	29.2977	29.5624	29.1783	29.3113	29.1744	+	+	+
A0A384J6A6	A0A384J6A6	Phospho-2-dehydro-3-deoxyheptonate aldolase	BCIN_01g06800	0.00123846	0.0053984	1.83788	0.00552697	0.0293142	1.2363	0.00726726	0.00777716	1.32509	0.341966	0.3842	0.122981	0.000597215	0.0170105	0.685846	0.000763913	0.013429	0.586689	25.6521	25.0893	25.8034	27.3859	27.4387	27.234	26.6831	26.6873	26.8834	27.1066	26.8175	26.5961	28.5691	28.4231	28.3592	28.537	28.7545	28.4289	29.1312	29.0845	29.1933	29.0117	29.056	29.0438	+	+	+
A0A384JCT4	A0A384JCT4	Uncharacterized protein	BCIN_03g06200	0.00907801	0.00623465	1.03643	0.0103173	0.0299096	1.085	0.000944675	0.00731396	1.95083	0.0874099	0.095772	-0.133485	0.000213839	0.0227673	0.901761	0.00347699	0.0136033	0.59592	26.9599	26.2297	26.7682	27.7017	27.7016	27.6638	27.5552	27.8657	27.7919	28.645	28.6525	28.5129	27.9072	27.7639	27.9345	27.6826	27.7529	27.7697	28.8122	28.8211	28.6776	28.3332	28.611	28.4492	+	+	+
A0A384JGS8	A0A384JGS8	Allantoicase	Bcdal2	0.000256011	0.00580361	4.11511	0.00669109	0.028932	1.95406	0.000326961	0.00848744	4.56279	0.426476	0.535426	-0.111144	0.00200374	0.0144799	0.901232	0.041754	0.0333924	0.686581	25.1649	24.0991	24.2596	28.5931	28.7292	28.5466	26.1398	26.475	26.771	29.1881	29.3754	28.6485	27.6072	27.3992	27.8339	27.4906	27.5073	27.509	28.509	28.5271	28.5078	27.9588	28.3054	28.6359	+	+	+
A0A384J7W7	A0A384J7W7	Uncharacterized protein	BCIN_02g00960	0.00713506	0.00597714	1.13413	0.00951388	0.0304642	1.31506	0.003022	0.00729055	1.40321	0.257139	0.289742	-0.47692	0.00848759	0.0168504	0.583742	0.000375191	0.015614	0.699651	23.8024	24.3441	23.7011	24.9631	25.0028	25.2842	24.8759	25.5303	25.3866	25.4994	25.3656	25.1924	23.7482	23.9118	23.7948	23.6858	22.6258	23.7124	24.5563	24.4625	24.1872	24.5811	24.4435	24.5291	+	+	+
A0A384JX78	A0A384JX78	Uncharacterized protein	BCIN_11g04630	7.24289e-05	0.00608618	4.9804	0.0103227	0.0298782	1.37811	6.36492e-05	0.00857831	5.23832	0.0280286	0.0454167	0.229588	6.621e-05	0.0271527	0.884799	0.000107163	0.0179088	0.76752	25.3248	25.1635	26.0567	30.2837	30.5637	30.6388	27.0769	26.949	26.6534	30.7992	30.9375	30.5232	28.773	28.7788	28.82	28.9591	28.9484	29.153	29.6243	29.6284	29.7736	29.4621	29.6035	29.6088	+	+	+	+
A0A384JRC7	A0A384JRC7	Cyanate hydratase	cyn1	0.00301562	0.00508343	3.17036	0.020107	0.0355813	1.83198	0.00215331	0.0070209	3.45202	0.0106575	0.0293466	0.457024	0.000588762	0.0171186	0.879788	0.000400192	0.0154542	0.822468	23.5651	25.2343	24.1609	27.395	27.4492	27.6272	26.1951	26.1816	26.0795	27.8085	27.8324	27.6755	27.5031	27.4872	27.7081	27.8875	28.1322	28.0498	28.3399	28.5125	28.4854	28.3662	28.3612	28.4384	+	+	+	+
A0A384JG93	A0A384JG93	Uncharacterized protein	BCIN_05g00580	0.000101109	0.00641885	1.62316	0.000589339	0.0401923	1.0503	0.000254121	0.0084153	1.56406	0.331699	0.369618	0.0672277	0.000157633	0.023507	0.955195	0.00070251	0.0134577	0.845622	28.2049	28.2665	28.0733	29.9054	29.8791	29.6297	29.3387	29.3034	29.0535	29.8626	29.8569	29.5174	30.6744	30.6456	30.4863	30.6845	30.6355	30.688	31.5931	31.5945	31.4842	31.4739	31.5499	31.3193	+	+	+
A0A384JKU5	A0A384JKU5	Bcfcy1	Bcfcy1	0.0843975	0.0247685	1.02667	0.0265227	0.0411336	1.55318	0.3054	0.203106	0.527058	0.000384565	0.0300875	0.982938	0.000189151	0.0228344	0.621787	0.0248065	0.0221635	0.906448	24.5086	24.2708	23.1042	24.9464	24.8092	25.208	25.7644	25.334	25.4448	24.2676	24.6511	24.5461	27.3992	27.4273	27.4748	28.3062	28.5869	28.3569	28.0738	27.9762	28.1165	28.672	28.5159	27.8326	+	+		+
A0A384JNT4	A0A384JNT4	CBM21 domain-containing protein	BCIN_07g06650	0.000790983	0.0051568	5.07462	0.00142172	0.03366	4.96074	0.00102044	0.00749679	5.44995	0.0403163	0.0557487	0.430772	0.522064	0.620772	0.12129	0.00391722	0.01358	0.973689	23.1734	23.2304	24.3627	29.0239	29.0954	27.871	27.5714	29.2119	28.8654	29.6535	29.4251	28.0377	25.1091	24.7558	25.1656	25.5487	25.4521	25.3221	25.304	24.9102	25.1803	26.1581	25.8113	25.9823	+	+	+
A0A384JRR5	A0A384JRR5	Bchex4	Bchex4	0.00479365	0.00566076	6.80523	0.00662458	0.0290732	6.1141	0.011593	0.00878862	5.27758	0.373901	0.464768	1.25602	NaN	1	0	NaN	1	0	18	18	21.5068	26.3488	25.4294	26.1443	24.9743	25.3135	25.5612	24.3385	24.9328	24.0682	18	18	18	21.7681	18	18	18	18	18	18	18	18	+	+	+
A0A384JCM3	A0A384JCM3	Pre-rRNA-processing protein RIX1	BCIN_03g05740	0.0154482	0.00727226	2.51665	0.0245413	0.0393407	1.81364	1.45268e-05	0.0100707	4.13028	0.422839	0.532113	0.0658665	0.0848011	0.066923	0.156902	0.362822	0.329195	0.131362	21.2966	21.6721	21.8367	23.1735	25.2319	23.95	24.2832	23.3777	22.5854	25.7097	25.7986	25.688	27.4007	27.3164	27.4054	27.3565	27.389	27.5746	27.4217	27.5336	27.638	27.6114	27.6481	27.257	+	+	+
A0A384JAG8	A0A384JAG8	Bcnif3	Bcnif3	0.00310405	0.00505531	2.54439	0.0244003	0.0394032	1.43073	0.00335719	0.00721605	2.52523	0.967725	0.979621	0.00633685	0.0744008	0.0597841	-0.356451	0.717405	0.817409	0.0361169	23.7785	24.8699	23.5963	26.6175	26.5732	26.6871	25.6765	25.4126	25.4478	26.5241	26.5414	26.7549	26.8831	26.683	26.8003	26.5247	26.9351	26.9257	26.1664	26.51	26.6206	26.9646	26.7895	26.7206	+	+	+
A0A384JY32	A0A384JY32	PKS	BCIN_12g01050	0.116638	0.0429759	2.98378	0.00058739	0.0403215	5.73928	0.11693	0.0586536	3.43001	0.999216	0.998862	-0.00231361	0.524891	0.625348	1.53357	0.999296	0.999259	-0.00207965	18	18	18	18	22.6377	22.3137	23.0242	24.889	23.3047	22.9122	23.3778	18	22.7	18	18	18	18	22.693	22.5904	18	22.7103	18	22.6937	18	+	+
A0A384JN02;A0A384JQF5	A0A384JN02;A0A384JQF5	Uncharacterized protein	BCIN_07g04990	3.04729e-05	0.0058677	6.2453	0.000568279	0.0409342	4.04153	8.64089e-06	0.0100076	8.60574	NaN	1	0	0.116231	0.0954725	2.52139	0.373901	0.347171	1.32402	18	18	18	23.9107	23.9863	24.8389	21.3239	22.0739	22.7268	26.9292	26.009	26.879	18	18	18	18	18	18	21.8462	21.718	18	21.9721	18	18	+	+	+
A0A384K1N3	A0A384K1N3	Bcgox1	Bcgox1	0.00158834	0.00533249	-5.08178	0.00822154	0.0292641	1.87688	0.00258246	0.00710128	-2.31555	0.00530926	0.0256188	-6.01053	7.51355e-06	0.0362581	-2.29706	0.00146393	0.012828	-6.29511	27.7672	27.4209	27.2723	21.6221	21.8975	23.6955	29.0679	28.9499	30.0733	24.9431	24.7805	25.7901	25.2355	24.9936	25.0708	18	18	21.2683	22.7588	22.8574	22.7925	18	18	20.4145	+	+	+	+
A0A384JZ67	A0A384JZ67	Uncharacterized protein	BCIN_12g03690	6.98529e-06	0.00689701	-2.78702	0.00286719	0.0321231	1.13722	4.87238e-06	0.0102703	-1.85024	0.00242812	0.0252829	-1.14339	0.164527	0.15051	-0.153465	0.00209431	0.0124817	-1.13877	27.4998	27.6728	27.5697	24.8914	24.8473	24.6424	28.4445	28.688	29.0214	25.6846	25.7648	25.7421	26.2565	26.2205	26.2349	25.4113	25.028	24.8423	26.1376	26.2051	25.9087	24.9347	25.4192	24.9415	+	+	+	+
A0A384JK42	A0A384JK42	GH16 domain-containing protein	BCIN_06g03800	5.24387e-06	0.00630483	-7.42112	0.0322624	0.043825	1.08976	0.00054311	0.00764912	-2.75469	0.44961	0.564549	-0.286905	0.00458291	0.0155505	-1.98575	7.09792e-05	0.0193522	-5.64221	25.2483	25.8716	25.1435	18	18	18	27.0122	26.2661	26.2543	22.9431	22.4218	22.6344	23.346	24.3065	23.2741	23.5026	23.22	23.3433	21.662	21.8196	21.4877	18	18	18	+	+	+
A0A384JVA3	A0A384JVA3	Bcyju3	Bcyju3	6.79709e-05	0.00616867	-1.48283	0.000377962	0.0438923	1.31625	2.4398e-05	0.00987978	-1.40771	0.613721	0.753291	-0.0930214	0.0391385	0.0370652	0.45915	0.290253	0.246798	0.156343	30.5154	30.4493	30.3167	28.9658	29.0425	28.8246	31.5371	31.8615	31.8315	29.0403	29.0478	28.9703	26.5659	26.2378	26.3944	26.2057	26.1279	26.5855	27.0205	26.9282	26.6269	26.6371	26.3825	26.6475	+	+	+
A0A384JM51	A0A384JM51	Tubulin-specific chaperone A	BCIN_07g02680	0.0118879	0.00654577	-5.44034	0.000590206	0.0400639	1.4109	0.0871764	0.0367697	-1.24614	0.0631912	0.0737331	0.400984	0.318538	0.295742	0.161173	0.0674895	0.0474947	0.430655	24.7833	24.7889	24.4622	21.7133	18	18	25.9989	26.2761	25.992	24.2453	22.4047	23.646	28.6354	28.9873	28.5789	29.3147	29.074	29.0158	28.8212	29.0161	28.8478	28.9323	29.262	29.2992	+	+	+
A0A384JUZ5	A0A384JUZ5	Carboxypeptidase	Bccp4	0.005155	0.00578736	-3.18371	0.00119054	0.0350673	1.23092	0.00294634	0.00716887	-1.35056	0.525574	0.661321	-0.107991	0.0291506	0.0305532	0.47285	0.0648447	0.0456249	0.440836	29.2363	28.8651	28.7515	26.1957	26.439	24.667	30.208	30.2175	30.12	27.7214	27.7757	27.3041	28.6285	28.3259	28.1448	28.3558	28.2852	28.1342	28.8065	28.8505	28.8607	28.8797	28.9371	28.6048	+	+	+
A0A384J851	A0A384J851	Bcede1	Bcede1	0.0215691	0.00861414	-1.29592	0.00896516	0.0298431	1.94973	0.0294159	0.0138602	-1.67629	0.274524	0.308297	0.190986	0.0155361	0.0213363	0.362989	0.00902153	0.015061	0.440948	22.9802	23.7106	24.1144	22.4002	22.4557	22.0616	25.306	26.0342	25.3142	21.2359	22.5501	21.9904	28.3283	28.3772	28.1173	28.7216	28.333	28.3413	28.5805	28.7173	28.6141	28.8028	28.7047	28.6382	+	+	+
A0A384K4L3	A0A384K4L3	Uncharacterized protein	BCIN_15g01560	0.000173576	0.00638652	-1.93455	0.00375756	0.0312308	1.45699	3.05842e-05	0.00939698	-1.24498	0.130712	0.164127	-4.09924	0.130712	0.121436	-4.09924	0.950775	0.966382	-0.144919	27.6655	27.664	27.6666	25.994	25.5015	25.6969	28.666	29.2181	29.483	26.3696	26.3528	26.5388	22.9623	18	25.3354	18	18	18	18	18	18	22.4163	21.0682	22.3784	+	+	+
A0A384JHW3	A0A384JHW3	Uncharacterized protein	BCIN_05g03970	0.00156248	0.00535279	-2.35991	0.00526396	0.0298592	1.48241	0.0152476	0.0103923	-2.00531	0.221693	0.250504	-1.30267	0.451686	0.511228	-0.57079	0.239374	0.202121	-1.56337	27.9902	27.9852	27.9922	25.0818	26.1481	25.6579	28.946	29.8309	29.6378	25.3233	25.6804	26.9479	21.539	20.2333	19.9926	20.6373	18	19.2195	19.1409	20.0819	20.8297	18	18	21.0748	+	+	+
A0A384J725	A0A384J725	Bccsc1	Bccsc1	0.0126061	0.00679459	-1.63712	0.0145809	0.0326454	1.61973	0.024853	0.0129343	-1.31891	0.318472	0.35442	-1.93383	0.153162	0.141935	2.74091	0.419103	0.444479	1.58377	27.0869	26.1848	25.8295	24.5952	24.7817	24.8129	28.2258	27.8609	27.8736	25.1315	24.995	25.0179	20.468	23.3817	18	18	20.0482	18	23.274	23.2943	23.5041	20.9454	23.7531	21.9025	+	+	+
A0A384JSI4	A0A384JSI4	Amidase domain-containing protein	BCIN_09g03430	5.15142e-07	0.00603333	-6.74291	0.0187421	0.0350061	1.29771	0.0341332	0.0152459	-5.12575	0.373901	0.465301	-2.15833	0.138771	0.130249	3.98675	0.373901	0.376152	-2.15833	24.8931	24.5159	24.8198	18	18	18	26.0178	26.6047	25.4994	18	18	22.8515	24.475	18	18	18	18	18	24.3381	24.0995	23.9977	18	18	18	+	+	+
A0A384JV30	A0A384JV30	Uncharacterized protein	BCIN_10g01270	0.00371526	0.00512281	-2.56395	0.0195869	0.0351691	3.20795	0.0201258	0.0116249	-4.19716	0.373901	0.462698	-1.00428	0.1221	0.111227	2.2727	0.908933	0.939456	0.190061	24.957	23.6083	24.1972	21.4519	21.6221	21.9966	25.9583	28.0806	28.3474	21.4705	18	20.7005	21.0128	18	18	18	18	18	21.5419	20.1589	22.1301	18	18	21.583	+	+	+
A0A384J7U3	A0A384J7U3	ACB domain-containing protein	BCIN_02g01320	0.00465986	0.00564322	-3.5786	0.0383364	0.0480817	1.11645	0.0318836	0.0145603	-2.08488	0.373901	0.428087	2.32366	NaN	1	0	NaN	1	0	26.9549	25.7717	26.6752	22.3469	23.9191	22.4	27.5714	27.7369	27.4429	25.0728	24.7497	23.3247	18	18	18	18	18	24.971	18	18	18	18	18	18	+	+	+
A0A384K1N1	A0A384K1N1	Bcpex11	Bcpex11	0.000463929	0.00551793	-2.38745	0.0183646	0.0348726	1.29218	0.00972885	0.00831451	-1.21595	0.373901	0.423628	-1.35605	0.373901	0.370544	-1.35605	0.196251	0.165234	3.06461	29.4049	28.7294	28.8387	26.6024	26.4511	26.7571	29.777	30.6588	30.4137	28.0536	27.7633	27.5082	18	22.0682	18	18	18	18	18	18	18	21.1126	20.8522	25.2971	+	+	+
A0A384JLS0	A0A384JLS0	WSC domain-containing protein	BCIN_07g00710	1.0585e-05	0.00594842	-6.31598	0.0252225	0.0399749	1.2978	1.0585e-05	0.00978723	-6.31598	0.373901	0.475423	-1.7412	0.373901	0.406483	-1.7412	0.373901	0.384762	-1.7412	23.8897	24.682	24.3763	18	18	18	25.342	26.1978	25.3016	18	18	18	23.2236	18	18	18	18	18	18	18	18	18	18	18	+	+	+
A0A384JVG2;A0A384K4N1	A0A384JVG2	Uncharacterized protein	BCIN_10g05870	0.0197009	0.00808354	-4.50412	0.00332864	0.0317277	2.71632	0.0122642	0.00926179	-1.13021	0.373901	0.475123	-1.46719	0.991275	0.992146	-0.0239436	0.373901	0.387355	-1.46719	24.1688	23.3342	23.5177	18	21.5083	18	27.0818	26.1624	25.9254	22.4521	22.5185	22.6594	22.4016	18	18	18	18	18	18	22.3298	18	18	18	18	+	+	+
A0A384JLL7;A0A384JM79	A0A384JLL7;A0A384JM79	Bcdao11	Bcdao11	0.00516486	0.00578446	-1.76361	0.000232243	0.0470622	1.08246	0.0412392	0.017586	-1.35847	0.807101	0.890416	0.593243	0.373901	0.399929	-1.28406	0.702437	0.804676	1.11838	26.3901	26.5154	26.3123	24.9102	24.9971	24.0196	27.3669	27.5769	27.5213	25.314	24.1626	25.6657	18	18	21.8522	18	18	23.6319	18	18	18	18	25.2073	18	+	+	+
A0A384JWW0	A0A384JWW0	Uncharacterized protein	BCIN_11g03620	0.0437451	0.0129691	-1.82159	0.00566576	0.0292732	1.43155	0.085573	0.0359329	-1.0757	0.861446	0.922035	-0.067784	0.509507	0.598229	0.242768	0.616889	0.731169	-0.173255	25.6106	25.7817	25.17	24.6056	23.925	22.567	26.9875	26.6034	27.2661	24.7399	25.0103	23.585	24.6171	24.0274	25.0725	24.9102	24.3145	24.2889	24.9769	24.9434	24.525	24.5984	24.2471	24.3517	+	+	+
A0A384JJX8	A0A384JJX8	Uncharacterized protein	BCIN_06g03780	1.76718e-07	0.00833333	-7.14712	0.00031624	0.0431613	1.46973	0.0508477	0.0207733	-4.16216	NaN	1	0	0.373901	0.399195	1.10456	0.129425	0.11316	2.23429	25.1521	25.3068	24.9825	18	18	18	26.7709	26.6039	26.4758	18	22.1406	22.8143	18	18	18	18	18	18	18	21.3137	18	20.7343	21.9686	18	+	+	+
A0A384JEM6	A0A384JEM6	Uncharacterized protein	BCIN_04g02490	2.11345e-06	0.00635676	-8.71672	0.00141081	0.0340357	1.69822	0.00632686	0.00748565	-2.83419	NaN	1	0	0.373901	0.406953	0.64964	NaN	1	0	26.6528	26.3847	27.1127	18	18	18	28.3467	28.4218	28.4763	24.4041	22.8889	24.3545	18	18	18	18	18	18	19.9489	18	18	18	18	18	+	+	+
A0A384K6A7	A0A384K6A7	Uncharacterized protein	BCIN_16g01260	0.00463831	0.00560572	-4.21814	0.0269574	0.0412588	1.16433	0.00395919	0.00712932	-2.32302	NaN	1	0	NaN	1	0	0.373901	0.386986	1.13673	27.3503	26.3581	27.1103	22.2122	21.8934	24.0586	27.8298	28.3986	28.0832	25.0877	24.2393	24.5226	18	18	18	18	18	18	18	18	18	21.4102	18	18	+	+	+
A0A384J7R3	A0A384J7R3	2-dehydropantoate 2-reductase	BCIN_01g11430	0.0248742	0.00928915	-4.74651	0.0034127	0.0314722	2.94957	0.0530806	0.0214187	-1.68523	NaN	1	0	0.126178	0.116374	1.90662	0.373901	0.349192	1.09778	23.6758	24.232	24.3508	18	18	22.0191	26.1854	27.5214	27.4006	23.5317	21.5821	22.0892	18	18	18	18	18	18	21.3171	18	20.4028	21.2933	18	18	+	+	+
A0A384J6X2	A0A384J6X2	GPI mannosyltransferase 1	Bcgpi14	0.00209905	0.00519527	-2.80545	0.00574335	0.029241	1.30196	0.0474178	0.0197914	-1.24714	NaN	1	0	NaN	1	0	NaN	1	0	25.9072	25.4063	26.1267	22.7224	22.6279	23.6736	27.3129	26.9182	27.1151	25.3093	24.376	24.0135	18	18	18	18	18	18	18	18	18	18	18	18	+	+	+
A0A384JJJ6	A0A384JJJ6	Uncharacterized protein	BCIN_06g00640	0.00345149	0.00498065	-2.22386	0.00250284	0.0318119	1.11668	0.888098	0.929134	-0.0361748	0.928073	0.956899	-0.00972239	0.0137935	0.0200611	-1.04258	0.175081	0.148547	-3.51283	25.3064	25.6308	25.6277	23.465	23.7894	22.639	26.3939	26.8097	26.7114	25.1204	25.8681	25.4679	25.5522	25.6774	25.5162	25.7469	25.5107	25.459	24.444	24.1726	25.0013	25.2156	22.9917	18	+	+
A0A384JF05	A0A384JF05	Uncharacterized protein	BCIN_04g02030	0.0052038	0.00583492	-1.98235	0.00889763	0.0298359	1.56244	0.0311916	0.014247	-0.908645	0.00354715	0.0248712	-0.855784	0.272342	0.245018	2.56403	0.139443	0.122392	-3.34418	26.2689	27.1308	26.9775	25.2124	24.3812	24.8366	28.1813	28.7401	28.1432	25.928	25.7177	26.0056	24.9514	24.5506	24.7265	23.7337	23.9548	23.9726	29.0504	29.5771	23.2931	24.1916	18	22.0043	+	+	+	+
A0A384J515	A0A384J515	AlcB domain-containing protein	BCIN_01g03710	0.000405074	0.00541075	-1.3037	0.000763708	0.0369405	1.65751	0.00610723	0.007375	-0.649169	0.0412443	0.0560206	-0.248624	0.0111845	0.0186342	0.25414	0.000466628	0.015144	-0.424229	30.2497	29.9448	30.0312	28.8364	28.8624	28.6157	31.4771	32.0119	31.7092	29.5576	29.4463	29.2742	28.4411	28.4228	28.5314	28.3698	28.1329	28.1469	28.7646	28.7661	28.6271	28.0461	28.0771	27.9995	+	+	+
A0A384J3Y1	A0A384J3Y1	Bcist2	Bcist2	0.000650484	0.00541304	-1.40758	0.000635895	0.0389235	1.06721	0.0488671	0.0201206	-0.386318	0.0445059	0.0586975	4.98358	0.731721	0.837722	1.12751	0.597626	0.709416	0.989003	28.6978	28.3337	28.5735	27.0217	27.0338	27.3268	29.5737	29.6559	29.5771	28.1314	28.3079	28.0068	26.4367	21.9648	20.7744	28.0435	28.0264	28.0568	22.1143	21.2128	29.2314	24.2779	23.9538	23.9113	+	+	+
A0A384J440	A0A384J440	Peptidylprolyl isomerase	Bcfpr2	0.000236643	0.00589817	-1.43653	0.000535279	0.0415238	1.00614	0.00135639	0.00734177	-0.523359	0.0141849	0.032829	0.438969	0.101774	0.0791356	-0.165852	0.00829543	0.0148156	0.335901	31.7436	31.7196	31.6573	30.119	30.2024	30.4893	32.6673	32.5743	32.8972	31.212	31.0672	31.2712	29.2506	29.1044	29.0362	29.6907	29.6107	29.4066	28.9045	29.0555	28.9336	29.5136	29.4169	29.4684	+	+	+	+
A0A384JTJ9	A0A384JTJ9	Malate synthase	BCIN_09g06110	6.45489e-05	0.00627259	-1.32441	0.000763386	0.0370455	1.52135	0.733492	0.831281	-0.058211	0.767793	0.868243	-0.0254103	0.00609257	0.015608	0.37638	0.00695324	0.0141688	0.370016	31.1979	31.0161	31.0474	29.6595	29.8144	29.8144	32.4747	32.9173	32.4335	31.1157	31.2328	30.7383	29.4589	29.2728	29.396	29.2773	29.4672	29.3069	29.736	29.8378	29.683	29.6747	29.8362	29.7268	+	+
A0A384JBV7	A0A384JBV7	Superoxide dismutase [Cu-Zn]	Bcsod1	0.00139347	0.00529227	-1.23724	0.0116983	0.0307695	1.12813	0.163127	0.0951836	-0.333902	0.0999174	0.10757	0.247084	0.853628	0.914994	0.02421	0.879891	0.921134	0.022192	29.0735	29.4839	29.0718	28.0672	27.8221	28.0282	29.9275	30.4222	30.6639	28.9257	28.6129	29.0889	31.5662	31.3076	31.2855	31.7759	31.5888	31.5358	31.3384	31.3159	31.5777	31.2187	31.429	31.5782	+	+
A0A384K366	A0A384K366	SCP2 domain-containing protein	BCIN_14g04090	0.0273437	0.010098	-1.69658	0.000649149	0.0386869	2.85411	0.00778893	0.0077801	0.956461	0.104213	0.110932	0.421119	0.0933275	0.072304	-4.3559	0.610133	0.724232	-0.180412	25.1687	24.5221	24.6951	23.9017	22.3067	23.0878	27.2005	27.8847	27.863	25.7384	25.7654	25.7514	24.0507	24.3072	24.6449	24.5667	24.7744	24.925	23.9351	18	18	24.7025	23.9537	23.8054	+	+	+
A0A384JFV6	A0A384JFV6	Uncharacterized protein	BCIN_04g06330	0.0125078	0.00669983	-4.19031	0.00475855	0.0308802	1.63426	0.129753	0.0733452	-0.546551	0.125104	0.157285	-3.0129	0.213998	0.190887	2.43256	0.968911	0.976569	-0.0927614	27.9842	27.3239	27.2764	22.6558	22.1541	25.2037	28.9009	29.4956	29.0908	27.1005	27.2055	26.6389	21.837	18	23.2017	18	18	18	23.4404	22.5124	24.3836	23.5392	18	21.2212	+	+
A0A384JYV2	A0A384JYV2	Peptide hydrolase	BCIN_12g03270	7.71177e-06	0.00665385	-1.59045	0.00147492	0.0334292	1.11386	0.000981279	0.00758032	-0.83449	0.0261894	0.0437998	-0.393396	0.00248416	0.0141758	0.777443	0.0208702	0.0204143	0.563787	27.1527	27.1266	27.0863	25.4499	25.6225	25.5218	28.1462	28.0472	28.5138	26.4171	26.3415	26.1035	26.8976	26.9496	26.6129	26.5172	26.3703	26.3923	27.5137	27.6012	27.6774	27.2809	27.6053	27.2652	+	+	+	+
A0A384J6U8	A0A384J6U8	Amine oxidase	BCIN_01g08900	0.00165208	0.00528571	-1.31073	0.0103138	0.0298105	1.26676	0.0446651	0.0188195	-0.4332	0.190992	0.22275	-0.286425	0.652649	0.774888	0.0919584	0.165781	0.142085	-0.616523	28.0369	27.5784	27.9369	26.6663	26.334	26.6197	28.6445	29.2812	29.4268	27.3244	27.5177	27.4105	26.7119	26.4002	26.7475	26.5148	26.0469	26.4386	26.5858	26.5316	27.0181	26.4936	26.184	25.3325	+	+	+
A0A384JQK4	A0A384JQK4	Metallophos domain-containing protein	BCIN_08g04440	0.0185497	0.00792076	-1.20026	0.0027472	0.0319652	2.3821	0.0659623	0.0266514	-0.843782	0.281033	0.315105	1.0877	0.43856	0.494591	-1.8039	0.785544	0.862526	0.252839	23.9851	24.9042	24.0129	23.2311	22.9466	23.1238	26.8341	26.2885	26.9259	23.5759	23.6315	23.1636	21.9371	24.6564	24.2031	24.2845	25.1011	24.6742	24.2337	23.1513	18	23.698	23.5747	24.2825	+	+	+
A0A384JS33	A0A384JS33	Cytochrome b5 heme-binding domain-containing protein	BCIN_09g02460	0.000324253	0.00576735	-5.25801	0.00508861	0.0302162	2.67697	0.457369	0.431325	0.449824	0.000579133	0.0284406	0.739305	0.000158787	0.0231806	0.92784	0.00139413	0.0128513	0.932912	22.5379	23.1321	24.104	18	18	18	25.6692	25.9461	26.1897	23.1191	23.884	24.1204	27.6343	27.7132	27.4868	28.3977	28.3695	28.2849	28.5574	28.5381	28.5223	28.5044	28.7302	28.3984	+	+		+
A0A384K009	A0A384K009	Uncharacterized protein	BCIN_13g00080	6.99745e-06	0.00685149	-2.76523	0.00501845	0.0302912	1.05139	0.0120443	0.00899346	-0.944328	0.356151	0.402659	1.21718	0.578432	0.700283	0.705806	0.479205	0.531581	0.916339	27.9553	28.1863	28.061	25.4257	25.2317	25.2496	28.7839	29.1943	29.3786	27.3328	26.7114	27.3255	23.2012	26.819	26.5641	26.8789	26.7149	26.6421	26.1958	26.3894	26.1165	26.1877	26.71	26.4356	+	+	+
A0A384J3T8	A0A384J3T8	Bcboa7	Bcboa7	0.082873	0.0242216	-4.4743	0.00539643	0.0295066	4.15	0.384228	0.323989	-0.991034	0.373901	0.444791	-1.6352	0.373901	0.39878	-1.6352	0.70452	0.805928	0.870531	24.8531	24.7551	23.5008	18	18	23.6861	27.308	29.35	28.901	23.2076	25.0456	21.8826	18	22.9056	18	18	18	18	18	18	18	18	22.7392	20.778	+	+
A0A384K7P2	A0A384K7P2	GPI ethanolamine phosphate transferase 2	Bclas21	0.00120934	0.0054165	-1.92956	0.00139635	0.0341883	1.10051	0.062506	0.0250045	-0.543687	0.373901	0.425275	-1.29589	0.373901	0.369836	-1.29589	0.373901	0.34995	-1.29589	25.6067	25.9616	25.6887	24.207	23.7762	23.4852	26.767	27.0312	26.7604	24.9495	25.1142	25.5623	21.8877	18	18	18	18	18	18	18	18	18	18	18	+	+	+
A0A384JXR6	A0A384JXR6	Uncharacterized protein	BCIN_11g06230	0.00712798	0.00597999	-1.16816	0.00376074	0.031135	1.23112	0.944643	0.962534	-0.0182648	0.373901	0.424648	-1.56845	0.373901	0.369937	-1.56845	0.373901	0.352982	-1.56845	25.0221	24.803	24.3462	23.6652	23.3239	23.6777	26.0182	25.8763	25.9701	24.7487	24.4329	24.9348	22.7054	18	18	18	18	18	18	18	18	18	18	18	+	+
A0A384J8H1	A0A384J8H1	Alpha-amylase	BCIN_02g01420	0.08929	0.0263452	-3.41468	0.0158616	0.0332347	3.63465	0.253957	0.158801	-2.02262	0.373901	0.47526	1.08249	0.373901	0.406098	1.41263	NaN	1	0	22.1022	23.9733	22.4143	22.2458	18	18	25.0755	27.1464	27.1719	18	22.3163	22.1057	18	18	18	18	18	21.2475	18	22.2379	18	18	18	18	+	+
A0A384JLG6	A0A384JLG6	NMO domain-containing protein	BCIN_07g00680	0.0352651	0.0114626	-1.69397	0.0155004	0.0329052	2.66293	0.486971	0.487421	-0.763257	0.373901	0.474653	-1.2032	0.45673	0.518468	1.49094	0.407295	0.427649	1.77343	25.3799	23.9044	23.772	22.4094	22.5901	22.9749	27.8192	26.7418	26.4842	21.8807	24.4891	24.3968	21.6096	18	18	18	18	18	18	21.8001	22.2823	22.6592	18	22.2707	+	+
A0A384JQ65	A0A384JQ65	Peroxisomal membrane protein PEX16	BCIN_08g02900	0.0016215	0.005309	-2.10189	0.00182324	0.0327097	1.55798	0.0520617	0.0212141	-0.645648	0.373901	0.472996	-0.7173	0.632884	0.75687	0.925461	0.254504	0.214293	2.14641	28.0596	27.6198	27.3403	25.8961	25.55	25.268	29.1721	29.2855	29.2361	27.0997	27.1691	26.814	18	18	20.1519	18	18	18	18	22.9283	18	22.653	18	21.9381	+	+	+
A0A384K431	A0A384K431	Uncharacterized protein	BCIN_15g00960	0.0870095	0.0256937	-1.03119	0.00134481	0.0350529	1.3737	0.0809291	0.0335567	0.393236	0.373901	0.4729	-1.14039	0.765651	0.861639	0.687348	0.393837	0.410216	1.86594	25.5671	26.0326	25.9786	23.9768	25.3881	25.1197	27.3054	27.0539	27.34	26.2994	26.0894	26.3691	18	21.4212	18	18	18	18	18	23.4832	18	21.625	23.394	18	+	+	+
A0A384JW72	A0A384JW72	Uncharacterized protein	BCIN_11g01810	0.0566752	0.0163617	-1.57587	0.0003112	0.0438689	3.20674	0.532897	0.58923	0.773296	0.373901	0.475559	-1.66643	0.956929	0.970386	0.141291	0.373901	0.387242	-1.66643	25.4612	24.7961	24.7965	24.4544	22.5607	23.3111	27.9298	28.4949	28.2493	26.9197	26.888	23.566	18	22.9993	18	18	18	18	23.4232	18	18	18	18	18	+	+
A0A384K4J1	A0A384K4J1	4HBT domain-containing protein	BCIN_15g02900	0.0119174	0.00654289	-1.51168	0.000472196	0.0423714	3.08622	0.190447	0.113204	0.506912	0.428462	0.538466	1.0254	0.0709387	0.0565251	2.53749	0.0882288	0.0607392	2.44725	25.3067	24.3992	24.8109	23.6986	22.922	23.3612	27.7295	28.1843	27.8617	25.027	25.6731	25.3375	22.5834	19.1919	21.8433	23.1786	22.2259	21.2902	23.6749	23.5506	24.0056	24.115	22.9448	23.9006	+	+
A0A384JU63	A0A384JU63	UBX domain-containing protein	BCIN_09g06820	0.00295005	0.00511186	-1.65906	0.000254357	0.0463963	1.36938	0.86475	0.915216	-0.0326888	0.435593	0.546923	0.81724	0.40798	0.452711	0.677471	0.091087	0.0628148	1.47414	29.6346	29.6229	29.4447	27.8295	27.5216	28.374	30.9478	31.0926	30.77	29.5767	29.2229	29.8046	23.5442	24.3468	22.1093	24.9604	24.6935	22.7981	23.5134	24.6387	23.8805	24.7204	24.6567	25.0456	+	+
A0A384JHK9	A0A384JHK9	Bcdsc2	Bcdsc2	0.000322388	0.00579453	-1.16077	0.00038326	0.0435573	1.18614	0.0260199	0.0130134	0.40678	0.616966	0.75608	-1.09143	0.116452	0.0985522	-2.62156	0.0741307	0.0520301	3.28148	26.884	26.8574	26.7234	25.6541	25.5128	25.8156	27.9857	28.1827	27.8548	27.2089	27.0538	27.4225	18	22.0466	21.818	18	18	22.5904	18	18	18	24.5894	23.8329	23.2869	+	+	+
A0A384JF66	A0A384JF66	Uncharacterized protein	BCIN_04g02540	0.00215038	0.00514654	-3.29512	0.0310075	0.0432912	1.10936	0.03048	0.01409	-0.86762	0.689714	0.815246	-1.3789	0.366976	0.357315	2.13615	0.278597	0.235695	2.70989	28.5679	28.8753	28.0723	26.0185	24.8661	24.7455	29.4081	30.106	29.3295	27.8808	27.5516	27.4802	22.283	25.1786	18	18	18	25.3249	23.5636	23.8442	24.4622	25.1073	25.1073	23.3766	+	+	+
A0A384K3B3	A0A384K3B3	Uncharacterized protein	BCIN_14g02960	0.0549224	0.0156605	-1.10768	0.0200323	0.0353384	1.98947	0.905157	0.938567	0.046524	0.708926	0.831077	0.34434	0.549008	0.663174	0.557685	0.642491	0.756832	0.422073	26.7056	25.8607	26.8471	25.8555	24.9067	25.3281	28.3356	27.7812	29.265	26.848	26.5449	26.16	25.8067	23.0083	25.0678	25.0175	24.621	25.2772	25.5132	25.011	25.0316	25.2261	24.978	24.9448	+	+
A0A384JBL2	A0A384JBL2	Alpha-galactosidase	BCIN_03g02710	0.000765893	0.00519523	-4.96448	0.0206676	0.0360911	2.40465	0.589862	0.692866	-0.34451	0.85293	0.917621	0.0639655	0.163982	0.150385	-2.80975	0.141854	0.124403	-2.84243	22.0402	23.9033	22.9499	18	18	18	24.687	25.5006	25.9198	23.0852	22.2893	22.4854	24.0272	24.1005	23.558	23.8898	23.5209	24.4671	21.6538	23.6027	18	22.1417	23.0168	18	+	+
A0A384JYJ1	A0A384JYJ1	Uncharacterized protein	BCIN_12g02080	0.0937308	0.0277652	-3.88026	0.00274785	0.0319096	2.82359	0.0119832	0.00889627	0.884219	0.901493	0.942887	0.248773	0.824964	0.897251	0.490922	0.965544	0.97438	-0.0758533	23.5941	23.3359	23.9958	18	18	23.285	26.0644	27.2315	26.1007	24.4119	24.6339	24.5327	18	18	21.6129	22.3592	18	18	23.0856	18	18	18	18	21.3853	+	+	+
A0A384JU13	A0A384JU13	Uncharacterized protein	BCIN_10g00360	0.00706946	0.00599141	-1.32144	0.009138	0.0301714	1.2641	0.8256	0.894309	0.0683842	0.944081	0.965403	0.179235	0.373901	0.406679	-1.6059	0.0762951	0.0531744	4.06639	26.6995	26.1223	26.5583	24.8152	25.1163	25.4843	27.4825	28.1285	27.5614	26.623	26.0857	26.8765	22.8177	18	18	18	18	23.3554	18	18	18	24.0408	22.5153	24.4608	+	+
A0A384JPV1	A0A384JPV1	Uncharacterized protein	BCIN_08g02270	0.000413225	0.00537349	-2.83845	0.00248316	0.0319274	1.57326	0.273377	0.174466	-0.522052	0.950267	0.969325	-0.163356	0.32961	0.310045	-2.36349	0.956177	0.96957	-0.143695	28.7059	28.6326	28.1064	25.3458	25.9736	25.6102	29.7888	30.1439	30.2319	27.2582	28.4895	28.1311	18	23.1572	23.4747	22.6755	23.4664	18	21.5415	18	18	23.1281	23.0728	18	+	+
A0A384J3U2	A0A384J3U2	Bcboa8	Bcboa8	1.23609e-05	0.00562602	-5.35876	0.00112532	0.0351922	2.60517	0.158146	0.0917983	-2.56141	NaN	1	0	0.373901	0.370104	1.10443	0.373901	0.386069	1.31955	23.4822	22.9611	23.6329	18	18	18	25.5452	26.3641	25.9825	18	22.9452	21.4468	18	18	18	18	18	18	18	18	21.3133	18	21.9587	18	+	+
A0A384K0A9	A0A384K0A9	MFS domain-containing protein	BCIN_13g00510	5.69747e-06	0.00746763	-5.16339	0.00325152	0.0318827	1.63672	0.302289	0.199907	-1.93081	NaN	1	0	NaN	1	0	NaN	1	0	22.9441	23.0678	23.4783	18	18	18	25.1478	24.4423	24.8102	23.1229	18	22.5749	18	18	18	18	18	18	18	18	18	18	18	18	+	+
A0A384K4Z7	A0A384K4Z7	Uncharacterized protein	BCIN_15g03710	0.000443238	0.00548774	-2.25585	0.00308256	0.0316623	1.68168	0.107318	0.0473939	-0.891963	NaN	1	0	NaN	1	0	0.373901	0.378669	1.56137	24.8811	25.1084	24.4156	22.465	22.6599	22.5127	26.1719	26.7411	26.5372	24.6504	23.3938	23.6851	18	18	18	18	18	18	18	18	18	18	18	22.6841	+	+	+
A0A384J545	A0A384J545	Bcscw11	Bcscw11	9.11453e-06	0.00632927	-7.03482	0.00864158	0.0297213	1.19885	0.081154	0.0336447	-0.712369	NaN	1	0	0.117018	0.101842	2.81112	NaN	1	0	25.3176	25.2453	24.5416	18	18	18	26.2989	26.2123	26.1898	23.9811	24.3846	24.6016	18	18	18	18	18	18	22.4175	18	22.0158	18	18	18	+	+	+
A0A384J3Y2	A0A384J3Y2	Metallophos domain-containing protein	BCIN_01g00410	0.0954046	0.0286716	-3.85567	0.00229176	0.0323521	1.61376	0.194822	0.116023	-0.482401	NaN	1	0	0.373901	0.399816	1.29761	NaN	1	0	25.5602	25.0667	25.5005	18	23.0119	23.5485	26.8551	26.7791	27.3346	24.7452	25.4142	24.5208	18	18	18	18	18	18	18	18	21.8928	18	18	18	+	+
A0A384JJA4	A0A384JJA4	MFS domain-containing protein	BCIN_05g07850	0.000315569	0.00581096	-2.02165	0.0103287	0.0299769	1.2533	0.140485	0.0807261	-0.45048	NaN	1	0	NaN	1	0	0.120082	0.103765	4.1198	27.6834	27.1618	27.2877	25.4812	25.2208	25.366	28.646	28.2333	29.0136	27.1827	26.5589	27.0399	18	18	18	18	18	18	18	18	18	23.5615	18	24.7979	+	+
A0A384JIC2	A0A384JIC2	Bcdgk1	Bcdgk1	0.00597134	0.00586693	-1.2149	0.00694747	0.0288793	1.0835	0.15262	0.0886411	-0.409914	NaN	1	0	NaN	1	0	0.116119	0.0852152	2.83475	25.7874	25.1128	25.2081	24.005	24.1528	24.3059	26.4899	26.4082	26.4608	25.1487	24.8206	24.9093	18	18	18	18	18	18	18	18	18	18	22.2411	22.2632	+	+
A0A384JCZ3;A0A384JD46	A0A384JCZ3	Abhydrolase	BCIN_03g07210	0.0120273	0.00653427	-1.14418	0.016019	0.0331818	1.07906	0.5973	0.702979	-0.152511	NaN	1	0	NaN	1	0	0.116313	0.0907374	3.66033	27.0519	26.2765	27.0613	25.5849	25.6857	25.6866	27.767	28.0057	27.8541	26.5311	26.7108	26.6902	18	18	18	18	18	18	18	18	18	23.3685	18	23.6125	+	+
A0A384K2E9	A0A384K2E9	MFS domain-containing protein	BCIN_14g01910	0.018861	0.00799835	-5.66877	0.0118337	0.0309646	1.37058	0.997982	0.998956	-0.00109927	NaN	1	0	NaN	1	0	0.373901	0.378776	1.57931	24.6923	25.7245	24.9492	18	22.3597	18	26.4765	26.4356	26.5656	25.372	25.4012	24.5895	18	18	18	18	18	18	18	18	18	22.7379	18	18	+	+
A0A384JVX6	A0A384JVX6	Uncharacterized protein	BCIN_11g00550	0.000752824	0.00521856	-1.59536	0.00114797	0.0349372	1.47743	0.544576	0.614785	0.0867405	NaN	1	0	NaN	1	0	NaN	1	0	26.0981	25.8355	26.1353	24.2648	24.3034	24.7146	27.413	27.294	27.7941	26.1701	25.9306	26.2284	18	18	18	18	18	18	18	18	18	18	18	18	+	+
A0A384K7X5;A0A384K787;A0A384K7A3	A0A384K7X5	Uncharacterized protein	BCIN_16g03900	0.0670666	0.0199196	-4.0244	0.00124949	0.0349696	2.57845	0.878226	0.924501	0.108935	NaN	1	0	0.116171	0.093947	2.94636	0.373901	0.378615	1.41404	24.0735	23.6557	23.1082	18	18	22.7642	26.3046	25.8927	26.3755	24.3904	24.2618	22.5119	18	18	18	18	18	18	22.3677	18	22.4714	22.2421	18	18	+	+
A0A384J747	A0A384J747	Uncharacterized protein	BCIN_01g10250	3.51826e-07	0.00724	-5.90578	0.000988265	0.0345408	2.11983	0.0232842	0.0126652	0.814113	NaN	1	0	NaN	1	0	0.373901	0.378351	1.82021	23.9279	23.7367	24.0528	18	18	18	25.6539	26.4389	25.9841	24.5727	24.4558	25.1312	18	18	18	18	18	18	18	18	18	23.4606	18	18	+	+	+
A0A384K575	A0A384K575	Uncharacterized protein	BCIN_15g04780	0.00241737	0.00506052	-5.1944	0.00488863	0.0305821	4.58971	0.0811185	0.0336566	1.76924	NaN	1	0	NaN	1	0	0.116517	0.0933384	2.28089	24.6995	22.2378	22.6459	18	18	18	28.2206	27.2364	27.8953	25.0271	24.9044	24.9595	18	18	18	18	18	18	18	18	18	21.53	18	21.3127	+	+	+
A0A384K4W3	A0A384K4W3	Palmitoyl-protein hydrolase 1	BCIN_15g03910	0.00408347	0.00530126	0.853469	0.000494283	0.0421603	1.41088	0.0218784	0.0123583	0.434127	0.11551	0.123191	-4.05538	0.264816	0.23753	0.489431	0.00116667	0.0127446	-2.40267	26.3158	26.1109	26.217	26.8741	27.3189	27.0112	27.6704	27.3935	27.8124	26.843	26.6127	26.4904	25.7979	26.2758	26.1212	24.4158	23.613	18	26.9659	25.8571	26.8403	24.0266	23.1732	23.7872	+	+	+
A0A384JNH1;A0A384JN98	A0A384JNH1;A0A384JN98	Peroxidase	Bcccp2	0.425666	0.355998	0.18561	0.000290733	0.0451379	2.87026	0.0187822	0.0114649	1.02444	0.0519925	0.064058	-1.95842	0.0119449	0.0187978	0.511311	0.0117988	0.0159118	-1.01468	25.67	25.2075	25.7064	25.658	25.9694	25.5133	28.0509	28.4808	28.663	26.6315	26.8787	26.1472	25.61	25.5458	25.8389	24.0301	22.3479	24.7414	26.1365	26.323	26.0692	25.0601	24.342	24.5485		+	+
A0A384JBF3	A0A384JBF3	Catalase	Bccat5	0.367957	0.248481	0.114739	0.0013376	0.0351336	1.31068	0.000279802	0.00818061	0.573124	3.56644e-06	0.0437931	0.467523	0.088149	0.0688566	0.216702	0.00606473	0.0141528	0.255751	30.2143	30.1979	30.0831	30.0948	30.2849	30.4597	31.1681	31.6993	31.5599	30.6904	30.7545	30.7697	28.9263	28.8933	28.9122	29.3828	29.3611	29.3905	28.9529	29.2842	29.1448	29.0895	29.2524	29.1571		+	+	+
A0A384K240	A0A384K240	Alanine--glyoxylate transaminase	Bcagx1	0.00317275	0.0050275	0.833051	0.00145837	0.0335022	1.18107	0.00020515	0.00834532	1.06059	0.0688304	0.0790612	0.211751	8.90517e-05	0.0254892	0.64762	0.0116024	0.0158791	0.265657	27.5299	27.2654	27.3444	28.0213	28.3852	28.2324	28.3447	28.7927	28.5454	28.4303	28.4055	28.4856	28.5773	28.5889	28.4843	28.8485	28.8331	28.6041	29.1675	29.1824	29.2435	28.8921	28.8346	28.7208	+	+	+
A0A384JWE7	A0A384JWE7	Bcprp31	Bcprp31	0.0466535	0.0136522	-0.77564	0.00640693	0.0290581	1.51401	0.0840117	0.0351503	0.621834	0.0430612	0.0575761	0.282644	0.0172159	0.022228	-0.506011	0.0554803	0.0406946	0.274944	24.0931	24.9986	24.3774	23.8034	23.618	23.7209	25.9157	25.8698	26.2257	25.0508	25.0761	25.2078	24.2261	24.2199	24.4158	24.4448	24.5702	24.6948	24.0022	23.7009	23.6406	24.6784	24.5998	24.4085	+	+	+
A0A384JD73	A0A384JD73	Bccat2	Bccat2	0.0435479	0.012988	0.204922	0.000292506	0.0447521	1.57923	0.00145178	0.00729353	0.582951	0.0525651	0.064551	-0.176723	0.00021687	0.0225545	0.815958	0.0108964	0.015976	0.283485	30.0223	30.0371	29.8353	30.2138	30.175	30.1207	31.325	31.7231	31.5843	30.5596	30.479	30.605	29.0567	28.9555	29.1544	28.8193	28.9152	28.9018	29.9057	29.8928	29.8159	29.3529	29.2883	29.3758	+	+	+
A0A384J3V9;A0A384J3V6	A0A384J3V9;A0A384J3V6	AB hydrolase-1 domain-containing protein	BCIN_01g00270	0.162826	0.0761409	-0.602392	0.00481411	0.0307944	1.26175	0.774615	0.861439	0.233723	0.0768927	0.0873822	-3.47152	0.596813	0.721731	-0.435055	0.985766	0.986872	-0.0128447	28.2996	27.8788	28.0199	27.6663	27.907	26.8179	29.6194	29.3813	28.9829	29.0644	29.0409	26.7943	23.2195	23.5913	21.5979	18	18	21.9942	22.4384	23.1054	21.5598	23.3069	22.7556	22.3077		+
A0A384JEN3	A0A384JEN3	Bcpcs60	Bcpcs60	0.000458558	0.00554568	-0.912568	0.000615041	0.039475	1.65324	0.139272	0.0796011	0.148456	0.13243	0.165708	0.166995	0.000784077	0.0158271	0.550143	0.0047851	0.0141671	0.357574	28.0037	28.1968	28.234	27.1345	27.2877	27.2746	29.4981	30.0042	29.8918	28.2437	28.3667	28.2695	27.2895	27.1445	27.0981	27.2374	27.3271	27.4685	27.6994	27.7567	27.7264	27.5406	27.5764	27.4878	+	+
A0A384JYI5	A0A384JYI5	Isopentenyl-diphosphate Delta-isomerase	Bcidi1	0.570083	0.671099	-0.17086	0.00735706	0.0287175	1.71772	0.808173	0.884405	-0.264423	0.0222344	0.0398129	0.32175	0.0370943	0.0353831	0.475992	0.0199767	0.0200203	0.439292	24.2547	25.1749	24.715	24.4448	24.6953	24.4919	26.7344	26.5472	26.0161	25.6512	22.4989	25.2013	27.8886	27.9402	28.1487	28.3684	28.3367	28.2376	28.2574	28.7136	28.4345	28.5136	28.2597	28.5222		+		+
A0A384JTV9	A0A384JTV9	Flavin	BCIN_10g00440	0.00210133	0.00519219	0.902821	0.0012388	0.0345506	1.14699	0.00115866	0.007456	1.05758	0.283131	0.319087	0.143586	0.00665253	0.015513	0.617577	0.0163069	0.0184762	0.471099	24.823	25.0818	25.1796	26.0673	25.8327	25.8929	26.0253	26.1565	26.3437	26.1181	25.9506	26.1885	26.5409	26.4872	26.8577	26.7737	26.7863	26.7566	27.1858	27.2773	27.2754	27.1487	27.078	27.0724	+	+	+
A0A384JBY5	A0A384JBY5	Uncharacterized protein	BCIN_03g03940	0.00148265	0.00543557	-0.988222	0.00024503	0.0461784	2.3413	0.00172801	0.00705455	0.492517	0.0106076	0.0292049	0.150597	0.000962646	0.0155062	0.593255	9.93172e-05	0.0181637	0.512323	28.7612	28.8687	28.8318	27.7154	27.7028	28.0788	30.7913	31.3848	31.3095	29.3941	29.3445	29.2006	28.2615	28.173	28.1683	28.3624	28.3679	28.3242	28.8974	28.6859	28.7993	28.6988	28.7389	28.7021	+	+	+	+
A0A384JWQ6	A0A384JWQ6	CBFD	BCIN_11g03470	0.625817	0.755893	-0.234956	0.033138	0.0446071	1.05435	0.429117	0.385838	-0.204469	0.668474	0.799634	0.22129	0.00203723	0.0142623	0.70464	0.0151333	0.0181181	0.580142	24.1771	23.866	23.6208	22.9197	24.3579	23.6813	24.3941	25.3716	25.0612	23.3649	23.7502	23.9353	27.0003	27.026	26.7684	27.6239	27.6269	26.2078	27.72	27.5324	27.6562	27.3634	27.4307	27.7411		+
A0A384JDF7	A0A384JDF7	Bcurh1	Bcurh1	0.0742528	0.0216027	0.825836	0.0119391	0.030999	1.06337	0.0376843	0.0163827	0.990667	0.0383419	0.0545531	0.29757	0.0175277	0.0225155	0.69859	0.00679833	0.0142521	0.683486	26.0661	25.4441	26.0701	27.0227	26.8917	26.1434	26.8588	26.745	27.1667	27.0053	27.1821	26.365	28.5504	28.6849	28.4408	28.7925	28.9917	28.7846	29.0645	29.1226	29.5848	29.4636	29.0944	29.1686	+	+	+
A0A384JQX0	A0A384JQX0	Aldedh domain-containing protein	BCIN_08g04030	0.000500412	0.00541408	-0.693645	0.000362373	0.0441563	1.42361	0.0373549	0.0161284	-0.267735	0.245376	0.277963	0.145395	0.187114	0.168468	-0.16504	0.478998	0.531733	-0.0706457	28.4909	28.3698	28.4247	27.6287	27.7494	27.8263	29.6287	30.0499	29.8776	28.305	28.1481	28.029	28.1803	27.8952	28.0424	28.2351	28.2692	28.0498	27.8524	27.7773	27.9931	28.0375	27.9072	27.9613	+	+	+
A0A384K5D5	A0A384K5D5	NMO domain-containing protein	BCIN_15g05110	0.000376784	0.00553056	-0.984628	0.000312455	0.0435122	2.1184	0.0197423	0.0115541	0.426462	0.0184736	0.0368112	0.259933	0.00254338	0.0140683	0.513103	0.00191447	0.0128354	0.762753	30.2943	30.5169	30.2301	29.3258	29.379	29.3827	32.1461	32.6442	32.6062	30.8409	30.8516	30.6281	28.8182	28.8345	28.971	29.0788	29.2286	29.0961	29.422	29.2729	29.4682	29.7521	29.4525	29.7074	+	+	+	+
A0A384K072	A0A384K072	Cell division control protein 42 homolog	Bccdc42	0.175897	0.0833329	-0.725272	0.0296323	0.0429588	1.13932	0.2385	0.146816	-0.474966	0.525388	0.661145	-0.0882734	0.478642	0.54947	0.238887	0.0069289	0.0141806	0.791179	26.6267	26.4929	25.5472	25.0814	25.374	26.0355	27.4509	27.2623	27.3715	25.6567	25.82	25.7651	24.1334	24.1072	24.4586	24.0978	24.2601	24.0765	24.8783	24.6134	23.9242	25.1314	24.8127	25.1286		+
A0A384J9J5	A0A384J9J5	PKS	BCIN_02g05870	0.927653	0.961969	-0.0260474	0.000965431	0.0343359	1.9408	0.0297489	0.0138774	0.693043	0.27346	0.307543	0.203618	0.0761239	0.0604798	0.216391	0.074747	0.0522812	0.265895	27.0825	26.5104	27.0364	26.9807	27.108	26.4626	28.6917	29.0719	28.6882	27.6824	27.6586	27.3674	25.9591	26.2497	26.1695	26.4046	26.0674	26.5171	26.2941	26.3901	26.3432	26.3584	26.5254	26.2922		+	+
A0A384JCX7	A0A384JCX7	Uricase	BCIN_03g06830	0.0215539	0.00861762	-0.662426	0.00043372	0.0432206	2.22429	0.00868888	0.00778891	0.726301	0.0396649	0.0551273	0.339982	0.00325089	0.0143102	0.558293	0.000631179	0.0137668	0.800241	26.9078	26.493	26.4639	25.7481	26.1205	26.0088	28.5654	29.0821	28.89	27.3706	27.419	27.2539	26.8746	26.6653	26.6248	27.1704	27.1144	26.8999	27.3637	27.2565	27.2194	27.4732	27.5204	27.5718	+	+	+
A0A384J5Z1	A0A384J5Z1	Deoxyuridine 5-triphosphate nucleotidohydrolase	Bcdut1	0.729171	0.851525	-0.106651	0.00931108	0.0304393	1.41553	0.119693	0.0644804	0.674078	0.0077372	0.0265526	0.371784	0.000441303	0.019	0.777978	0.00439365	0.0135429	0.821832	24.4349	25.2169	25.2624	24.8069	25.0623	24.725	26.2297	26.6584	26.2727	25.2926	26.0224	25.6215	27.4921	27.5131	27.3111	27.8886	27.772	27.7711	28.2303	28.2696	28.1503	28.3872	28.3867	28.0079		+		+
A0A384J9L2	A0A384J9L2	Bchnt1	Bchnt1	0.103147	0.0320191	-0.407668	0.00203008	0.0321628	1.20102	0.500996	0.517047	0.134607	0.000709387	0.0293407	0.530703	0.000106947	0.0241774	0.601276	2.97613e-05	0.0205389	0.838545	26.4356	26.2559	25.9237	25.9715	25.5606	25.8602	27.4594	27.5028	27.2562	26.4706	26.4131	26.1354	28.3262	28.2271	28.2494	28.8389	28.8527	28.7032	28.8206	28.8787	28.9071	29.156	29.0941	29.0682	+	+		+
A0A384JKX5	A0A384JKX5	Dipeptidase	BCIN_06g06630	0.181956	0.087013	-2.64052	0.022146	0.0376	1.23062	0.212885	0.128388	-0.243919	0.343319	0.385055	1.59376	0.172408	0.156321	2.45384	0.243164	0.205769	2.0857	23.7669	24.1254	23.5988	23.3609	18	22.2086	24.4653	25.2805	25.4371	23.5588	23.6925	23.508	22.3652	22.4995	18	22.8142	22.3824	22.4494	23.3213	23.4013	23.5036	23.0112	23.7043	22.4063		+
A0A384JEQ6;A0A384JED2	A0A384JEQ6;A0A384JED2	Oligosaccharide translocation protein RFT1	Bcrft1	0.876942	0.936824	-0.0894324	0.00183752	0.0328273	1.39233	0.284086	0.184021	0.286336	0.373901	0.426824	-2.34555	0.99602	0.996364	0.0176678	0.11427	0.0813909	4.99721	25.9993	26.5466	25.9975	25.4718	27.1037	25.6997	27.5324	27.6753	27.5127	26.2905	26.3627	26.7492	18	25.0367	18	18	18	18	18	18	25.0897	26.177	23.7248	26.1265		+
A0A384J3T9	A0A384J3T9	Bcboa3	Bcboa3	0.915465	0.955838	0.184245	0.00998651	0.0301597	6.33406	0.765935	0.855621	0.566614	0.373901	0.463396	1.02932	0.373901	0.405803	1.04106	NaN	1	0	21.4431	21.1843	18	21.5708	21.6094	18	25.2684	28.0625	26.2988	22.3367	21.9906	18	18	18	18	21.088	18	18	18	21.1232	18	18	18	18		+
A0A384JC82	A0A384JC82	Uncharacterized protein	BCIN_03g03270	0.373901	0.274237	-1.59845	0.0215029	0.036887	5.9251	0.592749	0.696111	1.24287	0.373901	0.464569	1.51492	0.373901	0.400215	1.30812	NaN	1	0	22.7953	18	18	18	18	18	25.0344	25.7829	25.7534	22.4493	22.0746	18	18	18	18	18	22.5448	18	18	21.9244	18	18	18	18		+
A0A384K224	A0A384K224	Uncharacterized protein	BCIN_13g04240	0.567138	0.66586	-1.27396	0.00700606	0.0287762	7.24336	0.0401317	0.0173925	4.40869	0.404547	0.510568	-2.45895	0.961309	0.973839	0.108873	0.775458	0.856003	0.651513	22.1142	22.2139	18	22.5062	18	18	27.4305	28.457	28.1707	24.6146	26.158	24.7816	23.1308	25.0418	18	22.7957	18	18	22.3433	21.8277	22.3282	21.9996	22.8749	23.2526		+	+
A0A384J3U5	A0A384J3U5	Bcboa4	Bcboa4	0.701631	0.83129	0.60119	0.0244348	0.0393719	6.04151	0.46398	0.441989	1.1405	0.40539	0.511277	-2.58887	0.0850703	0.0672255	-6.58651	0.12633	0.110262	-6.01333	18	22.1235	22.2488	20.5681	21.601	22.0068	24.8368	27.8768	27.7833	21.8524	22.3097	21.6317	22.1418	30.9396	23.4193	23.392	23.3902	21.9518	20.7411	18	18	18	22.4607	18		+
A0A384JX56	A0A384JX56	HIT domain-containing protein	BCIN_11g04720	0.164587	0.0772669	-0.562901	0.00277007	0.0318542	2.95056	0.78468	0.867643	0.233159	0.422005	0.531582	-1.94036	0.208292	0.186082	2.57969	0.655956	0.770026	-1.26708	23.9232	23.1733	24.0868	22.8619	23.1636	23.469	25.9805	27.0697	26.9847	24.2119	25.1106	22.5603	18	23.8291	21.9705	21.9785	18	18	23.8223	23.7153	24.001	18	18	23.9983		+
A0A384J3V8	A0A384J3V8	Amidohydro	BCIN_01g00200	0.500617	0.506995	-2.74389	0.0264017	0.04068	3.41313	0.740089	0.835816	0.674028	0.836559	0.909318	-0.726831	0.638708	0.761095	1.31375	0.444105	0.480863	2.24484	26.1349	24.0461	22.7893	18	28.7387	18	27.5632	27.5359	28.1107	24.4778	28.0356	22.479	25.1073	18	25.472	22.7319	18	25.6668	24.2672	22.5853	25.668	23.0174	26.1368	26.1596		+
A0A384JWR8	A0A384JWR8	Uncharacterized protein	BCIN_11g03300	0.124709	0.0529074	-0.415777	0.00220026	0.0327197	1.09231	0.00847074	0.00779598	0.491918	0.904513	0.944824	-0.465941	0.396675	0.437968	-3.23391	0.892591	0.928758	-0.51858	26.9418	26.756	26.866	26.3013	26.1681	26.847	28.1992	27.9501	27.6914	27.1789	27.3935	27.467	18	26.0181	26.0302	26.0737	24.5768	18	18	24.3466	18	25.4325	18	25.0601		+	+
A0A384JZG5	A0A384JZG5	Uncharacterized protein	BCIN_12g04760	0.243587	0.125844	-2.75719	0.0222767	0.037596	1.45427	0.361365	0.269137	-2.30733	NaN	1	0	NaN	1	0	NaN	1	0	25.1319	24.3949	24.776	24.1454	18	23.8859	25.9664	26.8957	25.8035	24.7834	24.5974	18	18	18	18	18	18	18	18	18	18	18	18	18		+
A0A384K115	A0A384K115	Uncharacterized protein	BCIN_13g03070	0.123878	0.0525448	-3.0457	0.00584886	0.0291385	1.44607	0.0717182	0.0290293	-0.606358	NaN	1	0	0.373901	0.401662	1.67175	0.116117	0.0842061	3.26812	23.987	23.7237	24.5349	23.0859	18	22.0226	25.6806	25.6239	25.2793	23.3388	23.5121	23.5757	18	18	18	18	18	18	23.0153	18	18	22.9061	18	22.8982		+	+
A0A384JSH2	A0A384JSH2	Uncharacterized protein	BCIN_09g03140	0.0171002	0.00750959	-0.712825	0.000328092	0.0434762	1.17652	0.0290549	0.0138429	-0.544587	NaN	1	0	NaN	1	0	NaN	1	0	25.1103	25.1033	25.1329	24.765	24.2217	24.2213	26.1253	26.2735	26.4773	24.875	24.5216	24.3161	18	18	18	18	18	18	18	18	18	18	18	18	+	+	+
A0A384JBS1	A0A384JBS1	Mannosyltransferase	BCIN_03g01880	0.154766	0.0710237	-3.32116	0.000363888	0.0439844	1.25463	0.382613	0.321832	-0.129802	NaN	1	0	0.373901	0.371178	1.6998	0.373901	0.386694	1.62939	24.9975	25.0564	25.2656	18	23.5314	23.8246	26.4975	26.23	26.3558	24.7813	25.0099	25.1389	18	18	18	18	18	18	18	18	23.0994	18	22.8882	18		+
A0A384K0Z0	A0A384K0Z0	MFS domain-containing protein	BCIN_13g02780	0.324511	0.195976	-2.50476	0.0266367	0.0412709	1.08328	0.828479	0.895108	0.0756582	NaN	1	0	NaN	1	0	0.373901	0.37911	2.36017	24.9442	24.3527	25.4242	24.9464	18	24.2603	25.88	25.9927	26.0981	24.8889	25.1923	24.8667	18	18	18	18	18	18	18	18	18	18	25.0805	18		+
A0A384JGQ0	A0A384JGQ0	Bcmrr1	Bcmrr1	0.333236	0.205784	-2.0598	0.0308238	0.0430807	1.17161	0.321335	0.220738	0.519492	NaN	1	0	NaN	1	0	0.116212	0.0887909	3.82337	24.0176	24.023	23.2578	23.7337	18	23.3853	24.4761	24.9905	25.3467	23.5572	24.8532	24.4465	18	18	18	18	18	18	18	18	18	18	23.824	23.6461		+
A0A384JGA4	A0A384JGA4	Cytochrome b561 domain-containing protein	BCIN_05g00660	0.112928	0.0367214	-0.26449	0.000293845	0.0445617	1.31164	0.00679135	0.0076819	0.60802	NaN	1	0	NaN	1	0	0.373901	0.379704	1.91592	25.3682	25.7322	25.5083	25.1477	25.2566	25.411	26.7846	26.8957	26.8634	26.1711	26.2187	26.0429	18	18	18	18	18	18	18	18	18	23.7478	18	18	+	+	+
A0A384JGF3	A0A384JGF3	Aa	BCIN_05g01060	0.373901	0.264268	-1.76092	0.0314465	0.0433951	5.92235	0.125195	0.0695139	3.40768	NaN	1	0	NaN	1	0	NaN	1	0	23.2828	18	18	18	18	18	26.6116	25.0529	25.3853	23.0721	23.2541	23.1796	18	18	18	18	18	18	18	18	18	18	18	18		+
A0A384JIM8	A0A384JIM8	Uncharacterized protein	BCIN_05g07640	0.956104	0.975296	-0.111681	0.00970287	0.0303509	6.7525	0.0478668	0.0199208	4.01624	NaN	1	0	NaN	1	0	NaN	1	0	22.209	18	18	21.8739	18	18	26.6178	26.4501	25.3986	23.0259	23.8753	23.3565	18	18	18	18	18	18	18	18	18	18	18	18		+	+
A0A384JJP6	A0A384JJP6	Peptidase S53 domain-containing protein	BCIN_06g03070	0.373901	0.278737	-1.58577	0.0129236	0.0314735	6.82335	0.0493805	0.0201853	4.45902	NaN	1	0	NaN	1	0	NaN	1	0	18	18	22.7573	18	18	18	26.3857	26.0939	26.7478	23.6412	24.3112	24.182	18	18	18	18	18	18	18	18	18	18	18	18		+	+
A0A384JP57	A0A384JP57	MFS domain-containing protein	BCIN_08g00740	0.373901	0.27318	-2.101	0.0358015	0.0461383	6.54919	0.0702676	0.0284275	5.16033	NaN	1	0	NaN	1	0	NaN	1	0	18	24.303	18	18	18	18	26.4083	26.7749	26.7674	25.3757	25.3807	25.0276	18	18	18	18	18	18	18	18	18	18	18	18		+	+
A0A384JR00	A0A384JR00	Methyltransf	BCIN_08g04460	0.000821354	0.00520206	6.21477	0.000738067	0.0373639	-3.70455	0.0821526	0.0341242	-1.00817	0.0258788	0.0435234	-2.36992	4.6788e-05	0.0284444	-5.92724	4.6788e-05	0.0190182	-5.92724	21.522	21.1257	22.466	26.8019	28.4734	28.4826	18	18	18	20.5688	21.053	20.4673	23.4887	23.7555	24.5375	20.4102	22.4852	21.7766	18	18	18	18	18	18	+	+	+	+
A0A384JYK4;A0A384JZA9	A0A384JYK4	DHQ	BCIN_12g01960	0.066475	0.0197268	1.54979	0.025714	0.0401988	-4.81353	0.057092	0.0232858	-1.29784	0.783501	0.876913	-0.263439	0.0187197	0.0233802	-6.21756	0.0107722	0.0157896	-2.98219	24.7201	23.3512	24.3528	25.7027	26.4898	24.881	18	21.9835	18	23.0444	23.1771	22.3091	25.4589	26.877	24.8503	24.8297	26.7965	24.7697	18	18	22.5335	22.2145	23.1547	22.8704	+	+	+
A0A384K679	A0A384K679	CND8	CND8	0.00192935	0.00529554	1.8453	0.00610286	0.0291264	-5.90945	0.010675	0.00855343	-3.97802	0.854863	0.917782	-0.0260518	0.000559885	0.0174514	-3.48814	7.1468e-05	0.0191968	-2.98134	26.3884	26.1911	25.5945	27.9931	27.7247	27.9919	20.9035	21.5421	18	20.4095	23.1642	22.6662	29.0853	29.0426	28.7293	28.8318	28.8786	29.0686	25.5962	25.9581	24.8384	26.0906	26.1225	25.7001	+	+	+
A0A384JNU2	A0A384JNU2	Bcstl1	Bcstl1	0.00127464	0.00535899	1.68981	0.00396234	0.0306184	-1.37763	0.0322078	0.0147005	-1.03268	0.367459	0.417827	1.62687	0.373901	0.401334	-1.56438	0.596834	0.708393	-0.961885	25.8009	25.5449	25.1575	27.3685	27.1531	27.0511	24.2836	23.8543	24.2325	24.9329	24.0328	24.4396	18	22.6931	18	21.1868	21.7964	20.5906	18	18	18	18	18	19.8075	+	+	+
A0A384K709	A0A384K709	Uncharacterized protein	BCIN_16g03390	0.0616676	0.0179386	1.89624	0.0205123	0.0360101	-3.71409	0.289969	0.189384	-0.895298	0.00108701	0.0271675	-2.72462	0.00759332	0.0162832	-4.21786	0.00046244	0.0151743	-4.52192	25.6693	26.6228	24.2413	27.5045	26.9306	27.7872	22.4014	22.6277	20.3621	24.3352	24.4044	25.108	26.5738	26.0272	26.795	23.332	24.1248	23.7655	21.8586	21.0702	23.8137	21.4777	22.662	21.6906	+	+		+
A0A384JWJ1	A0A384JWJ1	Uncharacterized protein	BCIN_11g02670	0.00120802	0.00542377	1.72421	0.00299313	0.0314276	-5.47449	0.760952	0.852855	0.101201	5.45985e-05	0.0456812	-1.51194	3.72362e-06	0.03888	-4.92994	0.00016892	0.0176116	-3.81423	28.257	27.9682	27.6854	29.6233	29.5124	29.9475	21.8259	24.1537	21.5075	27.8229	28.5976	27.7936	27.2495	27.2123	27.3857	25.6639	25.7604	25.8874	22.606	22.1928	22.2589	23.5199	23.9173	22.9677	+	+		+
A0A384J6Q4	A0A384J6Q4	Hcy-binding domain-containing protein	BCIN_01g09030	6.00179e-06	0.00733569	3.60642	0.00350563	0.0312687	-2.77773	4.58047e-06	0.0100183	3.46891	0.0053115	0.0255834	-3.79225	0.00203295	0.0143014	-1.35249	0.00150382	0.0127423	-3.58396	24.6837	24.7754	24.5976	28.248	28.1413	28.4866	21.0329	22.1832	22.5073	28.0511	28.3315	28.0807	26.3617	26.2946	26.6164	23.185	23.435	21.2758	25.2009	24.7498	25.2645	22.8879	22.0332	23.5996	+	+	+	+
A0A384JC06	A0A384JC06	Non-specific serine/threonine protein kinase	Bccla4	0.0036437	0.00513372	2.03874	0.00830076	0.0293348	-1.38528	0.110359	0.048866	0.784498	0.00217712	0.0254307	-1.84805	0.0335223	0.0324433	-1.12205	0.00827714	0.0148393	-3.09389	26.8323	27.5206	27.3069	29.6161	29.4186	28.7413	26.1598	25.8739	25.4703	27.9823	28.5787	27.4523	26.6524	26.6707	26.5376	24.6748	24.3782	25.2636	24.9304	25.4265	26.1377	22.3215	24.4775	23.7801	+	+	+	+
A0A384J5U7	A0A384J5U7	Uncharacterized protein	BCIN_01g05750	6.12585e-05	0.0057125	2.56992	0.0155154	0.032875	-6.29902	9.64469e-05	0.00863345	2.643	0.00023398	0.031328	-2.84521	1.84892e-05	0.0321194	-2.19161	4.31263e-05	0.0195514	-2.10739	26.0166	25.9687	25.5611	28.4606	28.4037	28.3919	18	22.6493	18	28.4408	28.3739	28.6607	28.0263	28.0125	27.772	25.3847	24.6806	25.21	25.8181	25.7409	25.677	25.7822	25.7353	25.9712	+	+	+	+
A0A384JPL1	A0A384JPL1	CCR4-Not complex 3-5-exoribonuclease subunit Ccr4	BCIN_08g00510	8.76946e-06	0.00646729	3.01856	0.0287389	0.042409	-3.01744	3.45508e-05	0.00950361	3.19586	0.00492165	0.0248782	-2.9933	0.918214	0.948039	0.0349884	0.0128484	0.0166291	-1.2794	25.6755	25.6045	25.9181	28.6845	28.7319	28.8375	22.2641	24.4454	21.4364	29.0759	29.0304	28.6794	27.1352	27.2518	26.373	23.7084	23.2697	24.8019	27.0165	27.2011	26.6473	25.6717	25.8239	25.4262	+	+	+	+
A0A384JU85	A0A384JU85	Choline	BCIN_09g06870	0.000323349	0.00577277	4.12239	0.0243521	0.0394345	-1.35719	0.00702607	0.00764739	3.34612	0.0309571	0.0489086	-1.46111	0.185737	0.167422	-0.21676	0.00283736	0.0128662	-1.20836	23.0909	22.9947	23.9804	27.5848	27.7064	27.1419	22.3999	21.6287	21.9658	27.0104	27.5108	25.5831	26.5413	26.4093	26.1073	24.0749	25.0731	25.5266	26.0634	26.1283	26.2159	25.3299	24.8861	25.2167	+	+	+	+
A0A384K376	A0A384K376	Bcbmt6	Bcbmt6	0.000110862	0.00638471	2.76318	0.000623718	0.0391084	-1.16227	0.0348912	0.0154117	1.29819	0.0105863	0.0292373	-1.09436	0.180374	0.163894	-0.317725	0.0673936	0.0474788	-0.72785	23.6903	23.8583	23.6734	26.8227	26.4591	26.2297	22.4832	22.7857	22.4662	24.6972	25.8541	24.5653	25.6169	25.4984	26.061	24.2903	24.7899	24.8129	25.5986	25.3113	25.3132	24.5433	25.1091	25.3403	+	+	+	+
A0A384JFN1	A0A384JFN1	Uncharacterized protein	BCIN_04g05510	0.0498254	0.0143065	1.42914	0.0323523	0.0436996	-1.56518	0.0379195	0.0164871	1.80517	0.00168127	0.0259836	-1.44309	0.464525	0.52976	-0.0631676	0.0110865	0.0159522	-0.516627	25.4801	25.4276	26.7924	27.2016	26.9654	27.8205	24.3202	24.0079	24.6765	27.9572	28.2143	26.9441	28.6322	28.7691	28.6621	27.0456	27.0689	27.6196	28.5139	28.6169	28.743	28.04	28.0883	28.3851	+	+	+	+
A0A384J5V1	A0A384J5V1	Uncharacterized protein	BCIN_01g05740	0.00986377	0.00633935	1.54072	0.00298475	0.0315326	-1.71072	0.00152687	0.00720393	2.01365	0.0149716	0.0336438	-1.25695	0.218937	0.195019	0.381337	0.172609	0.146961	-0.76538	25.0182	24.5063	24.1214	25.7675	26.4809	26.0197	22.9312	22.8412	22.7413	26.512	26.5632	26.6116	22.7182	23.2014	23.4169	22.1779	21.9717	21.416	23.609	23.6957	23.1758	23.1274	21.724	22.1889	+	+	+	+
A0A384JG22	A0A384JG22	Uncharacterized protein	BCIN_04g05640	0.00216421	0.00514052	3.07096	0.000320084	0.042816	-4.93041	0.000897379	0.00726894	4.0728	0.00960315	0.0285525	-1.47862	0.599502	0.724351	0.396543	0.214329	0.179719	-2.68813	23.7584	22.6947	22.3382	25.943	25.8725	26.1886	18	18	18	26.8667	26.7986	27.3444	23.733	24.5512	24.587	23.1134	22.6339	22.688	23.5213	24.8199	25.7197	23.461	23.3458	18	+	+	+	+
A0A384JD52	A0A384JD52	Bcmkk1	Bcmkk1	0.000276277	0.00564522	2.2959	0.0158002	0.0330942	-1.28797	0.000285235	0.00811594	2.31976	0.0113331	0.0297725	-2.15781	0.0374701	0.0356372	0.555203	0.0719987	0.050733	-0.921419	25.6486	25.983	25.3212	27.9283	27.9495	27.9627	24.8509	23.9805	24.2575	28.0101	28.0082	27.8938	25.8602	25.3562	25.4495	23.8971	22.4773	23.8181	26.2411	26.1623	25.9281	24.2592	25.3254	24.3171	+	+	+	+
A0A384JCQ1	A0A384JCQ1	Uncharacterized protein	BCIN_03g04950	0.00451867	0.00551823	1.09603	0.0134179	0.0322412	-1.35251	0.901109	0.936624	0.0373211	0.0388885	0.0546177	-1.41355	1.36204e-06	0.0414615	-7.46731	1.36204e-06	0.0194754	-7.46731	26.2039	25.6308	26.1678	27.0103	27.1274	27.1529	25.1566	24.2912	24.4972	25.8258	25.8253	26.4634	25.5711	25.6833	25.1476	24.0932	23.277	24.7911	18	18	18	18	18	18	+	+
A0A384JEH1	A0A384JEH1	Uncharacterized protein	BCIN_04g01920	0.00972522	0.00636232	1.07658	0.033805	0.0453352	-1.16466	0.12096	0.0658805	0.473183	0.0741795	0.0844674	-0.894218	0.0170899	0.0222604	-7.7811	0.00199425	0.0128145	-4.46926	29.1294	28.3699	28.555	29.6868	29.8189	29.7783	28.0778	27.3613	27.1212	29.0513	29.1178	29.3047	28.0537	27.5589	27.6516	26.9643	27.3903	26.2269	18	18	23.9209	22.4424	22.9583	24.4557	+	+
A0A384J3V1	A0A384J3V1	Bcboa17	Bcboa17	8.58904e-06	0.00650784	3.01005	0.0106777	0.029915	-4.60229	0.0267927	0.0130506	1.55538	0.0871635	0.0954333	-3.69718	0.0400983	0.0373761	-4.20247	0.0473526	0.0358954	-4.11142	24.72	24.5645	24.5851	27.5021	27.8112	27.5866	18	21.2393	20.8235	26.5264	26.7278	25.2816	25.1099	25.0063	24.7311	23.1858	22.57	18	18	21.666	22.5739	21.7517	22.7614	18	+	+	+
A0A384JDE5	A0A384JDE5	Bcbrn2	Bcbrn2	1.46138e-06	0.005	3.69012	0.00348945	0.0312214	-1.4224	0.00283411	0.00716854	2.05534	2.44907e-05	0.0518723	-1.5677	0.00105367	0.015241	-1.64529	0.000501064	0.0148893	-2.90005	29.3797	29.4153	29.2573	33.1626	33.027	32.933	27.7148	28.3787	27.6916	31.4218	31.9365	30.8599	31.3533	31.3557	31.2646	29.8651	29.6434	29.762	29.7426	29.9745	29.3206	28.5248	28.8514	27.8973	+	+	+	+
A0A384JFC4;A0A384K484;A0A384K450	A0A384JFC4	Bcbrn1	Bcbrn1	5.24267e-05	0.00602306	2.69636	0.00378151	0.0310873	-1.7267	0.0612497	0.0244985	0.875972	0.00348944	0.0249904	-0.379631	0.00266166	0.0139083	-1.59819	0.00542304	0.0142029	-2.10529	31.8803	31.8943	31.6564	34.7058	34.5396	34.2746	29.9126	30.6221	29.7162	32.7369	33.2318	32.0902	33.4392	33.3511	33.3322	33.0406	32.891	33.052	31.6686	32.2317	31.4277	31.074	32.0083	30.7244	+	+	+	+
A0A384JWU4	A0A384JWU4	Uncharacterized protein	BCIN_11g03100	0.00229974	0.00511357	1.86248	0.0256957	0.04023	-1.44175	0.00789426	0.00776303	1.0805	7.8157e-06	0.0502933	-1.08472	3.2309e-07	0.0410667	-5.67439	0.0330984	0.0271634	-2.10291	28.4971	27.9059	27.8901	30.3218	29.7877	29.7711	27.2414	26.7409	25.9856	29.2075	29.0088	29.3184	26.9345	26.8225	26.8457	25.7873	25.7575	25.8037	21.0381	21.2405	21.3008	25.5606	23.46	25.2733	+	+	+	+
A0A384J501	A0A384J501	Uncharacterized protein	BCIN_01g03540	0.000246961	0.00582696	2.99245	0.00122556	0.0348789	-6.22844	0.0113239	0.00877466	1.44875	0.763629	0.865762	-0.0317338	0.000104697	0.0240327	-2.09626	0.00046948	0.0150837	-1.84691	25.2094	24.4747	25.1745	27.8709	27.9953	27.9697	18	20.1733	18	26.6255	26.6211	25.9582	27.6944	27.7629	27.7638	27.5581	27.8867	27.6812	25.7515	25.804	25.3769	26.0549	26.0813	25.5442	+	+	+
A0A384JHQ2	A0A384JHQ2	Uncharacterized protein	BCIN_05g03650	0.0248929	0.00928183	2.21311	0.0115721	0.0307345	-1.0396	0.178485	0.105363	0.605243	0.0378188	0.0539636	-5.81567	0.0772933	0.0615111	-0.524618	0.0390312	0.0317027	-5.80042	25.4888	25.1953	24.8374	27.0255	26.5702	28.5652	23.9271	24.071	24.4048	25.6894	25.275	26.3729	25.5328	25.7936	25.8236	18	18	23.703	25.1734	25.5505	24.8523	18	18	23.7488	+	+
A0A384JYE9	A0A384JYE9	Deoxyhypusine hydroxylase	Bclia1	0.000432479	0.00551104	4.42414	0.0344533	0.0452635	-2.13602	0.000587312	0.00758458	4.04541	0.00333982	0.0246818	-0.78089	0.00271484	0.013941	-0.785006	0.00592679	0.0141557	-1.26678	25.5434	25.4826	24.2878	29.4268	29.642	29.5175	22.1861	24.0058	22.7139	29.1358	29.1294	29.1849	28.1958	28.2374	28.0307	27.4669	27.1588	27.4955	27.4714	27.1684	27.4689	27.2627	26.4734	26.9274	+	+	+	+
A0A384JVZ7	A0A384JVZ7	HTH La-type RNA-binding domain-containing protein	BCIN_11g00750	1.2417e-05	0.00594595	3.22673	0.0341786	0.0453549	-1.33086	9.49943e-05	0.00843571	2.78186	9.60401e-05	0.0384581	-0.674757	0.00054114	0.0179157	-0.926445	0.000179462	0.0175254	-1.22959	27.2968	27.5605	27.2923	30.7128	30.6751	30.4417	26.0624	26.7603	25.3342	30.3626	30.2681	29.8644	29.7035	29.6511	29.7094	29.054	28.9358	29.05	28.8812	28.8178	28.5856	28.5397	28.2789	28.5566	+	+	+	+
A0A384JAJ6	A0A384JAJ6	Structural maintenance of chromosomes protein	Bcsmc4	0.00169274	0.00525607	1.19442	0.00543732	0.0294679	-1.49725	0.208536	0.125424	0.238508	0.0299941	0.0478725	-0.509542	0.0196529	0.0235677	-0.498493	0.00711922	0.0141809	-1.02591	27.6666	27.7045	27.9311	29.1166	29.0787	28.6903	25.7504	26.4883	26.5718	28.08	28.1958	27.7419	27.699	28	28.0205	27.289	27.2763	27.6255	27.5163	27.4604	27.2474	27.0119	26.5367	27.0932	+	+		+
A0A384JY01	A0A384JY01	Bcprp11	Bcprp11	0.00419629	0.00548071	3.67967	0.00743729	0.0286279	-4.9346	0.0061069	0.00737927	3.30821	0.367406	0.418135	-0.395966	0.142997	0.133955	-0.906957	0.0232207	0.0215613	-0.983629	23.5416	22.9343	24.788	27.3729	27.9955	26.9345	18	20.46	18	27.3424	27.3913	26.4547	26.0519	25.4768	25.3902	25.345	25.758	24.628	25.6377	24.3238	24.2365	24.9573	24.6768	24.334	+	+	+
A0A384JP15	A0A384JP15	CRAL-TRIO domain-containing protein	BCIN_08g00790	0.000691236	0.00534253	1.63204	0.000430155	0.0435407	-1.19466	0.00147775	0.00726342	1.11416	0.00680958	0.0255601	-0.654804	0.00255663	0.0141538	-0.645494	0.00108375	0.0130194	-0.966668	27.1247	27.0119	26.8297	28.7057	28.826	28.3306	25.7445	25.9342	25.7035	28.2043	28.2305	27.8739	27.6974	27.4702	27.7836	26.9393	26.8817	27.1658	27.0449	27.0019	26.968	26.73	26.5528	26.7684	+	+	+	+
A0A384JFE9	A0A384JFE9	Uncharacterized protein	BCIN_04g02240	0.000405619	0.00540138	1.16878	0.0321939	0.0438564	-2.87079	0.00341755	0.00716335	0.51657	0.945877	0.966387	0.0206114	0.0421439	0.0380647	-0.818928	0.0517872	0.0383024	-0.675477	24.6579	24.9026	24.7249	25.781	26.0488	25.9619	22.8526	22.7029	20.1176	25.3073	25.3282	25.1996	26.5722	27.1743	27.148	27.0635	27.2983	26.5945	26.0536	25.8609	26.5232	26.4431	26.4328	25.9922	+	+	+
A0A384JH91	A0A384JH91	Bcstu2	Bcstu2	0.00398417	0.00525289	1.19183	0.000487396	0.0424561	-1.53852	0.734205	0.831446	-0.0826403	0.00846357	0.0272589	-0.623475	0.0717191	0.0568887	-0.484196	0.016323	0.0184514	-0.597853	25.8186	26.2033	26.1187	27.4246	27.3765	26.9149	24.502	24.3531	24.6699	25.8207	26.3494	25.7226	26.669	26.2454	26.5151	25.9095	25.865	25.7846	26.3038	25.8324	25.8407	25.7453	26.0358	25.8548	+	+		+
A0A384JQE3	A0A384JQE3	Uncharacterized protein	BCIN_08g04300	0.00581725	0.00585433	2.03808	0.0107264	0.0300186	-1.75137	0.0380688	0.0166017	1.09902	0.485097	0.606207	-0.184712	0.0552859	0.0471394	-0.848162	0.0517865	0.0383221	-0.483994	25.475	26.1933	24.9735	27.3247	27.6399	27.7914	23.7689	24.0844	23.5343	26.7507	26.6698	26.5183	26.2031	26.1587	26.4608	26.0731	26.4805	25.7149	24.8788	25.9221	25.4772	25.5344	26.0514	25.7849	+	+	+
A0A384JRC6	A0A384JRC6	Uncharacterized protein	BCIN_08g06930	0.000188297	0.00621882	2.40406	0.0182689	0.0349336	-4.74885	0.019476	0.0115859	1.31879	0.0234213	0.041274	-0.865894	0.213551	0.190751	-1.91654	0.111638	0.0791024	-2.30413	24.0068	23.8986	24.0373	26.7297	26.2797	26.1455	21.6962	18	18	25.8717	24.6747	25.3527	22.472	22.8343	22.1021	21.8168	21.4044	21.5894	21.6736	21.9851	18	20.8038	18	21.6922	+	+	+	+
A0A384JX42	A0A384JX42	Bccdc39	Bccdc39	0.000114974	0.00645649	1.48378	0.0149158	0.0327276	-1.52615	0.000862701	0.00729548	1.25612	0.000398419	0.0294917	-0.532285	0.313292	0.28921	0.0436319	0.00607857	0.0141282	-0.373905	28.1899	28.474	28.2734	29.8904	29.786	29.7122	27.2647	27.02	26.0741	29.7011	29.6591	29.3454	28.8171	28.8103	28.8538	28.2741	28.2261	28.3842	28.8636	28.9352	28.8133	28.5915	28.3898	28.3783	+	+	+	+
A0A384JIL4	A0A384JIL4	Rhodanese domain-containing protein	BCIN_05g07450	0.000144836	0.00656153	2.00765	0.00110747	0.035451	-1.18865	0.000470753	0.00785388	1.61586	0.130235	0.163422	-0.193212	0.0915755	0.0711278	-0.157124	0.00544931	0.0141772	-0.370595	26.5121	26.4383	26.2174	28.5666	28.4357	28.1884	25.3922	25.201	25.0086	28.1021	28.1588	27.7543	27.1443	26.9416	26.9846	26.7552	26.7438	26.9918	26.8889	26.7971	26.9131	26.6638	26.6952	26.5996	+	+	+
A0A384K166	A0A384K166	Uncharacterized protein	BCIN_13g03590	0.00104085	0.00540292	3.31306	0.000680157	0.0389254	-3.34027	0.0343648	0.0152844	1.784	0.0650848	0.0751621	-0.552555	0.0472748	0.0415991	-0.352219	0.0363395	0.0292773	-0.364592	20.6665	21.507	21.8474	24.3775	24.9557	24.6268	18	18	18	23.6862	22.249	23.4376	21.348	21.1212	21.4986	20.3923	20.9334	20.9845	20.9186	20.9051	21.0875	20.9633	20.8814	21.0294	+	+	+
A0A384JXD4	A0A384JXD4	Casein kinase II subunit beta	Bcckb2	5.57344e-06	0.00752174	1.61156	0.0202068	0.0355657	-1.08792	0.000165019	0.00871889	1.53726	0.0134808	0.0321102	-0.305255	0.105394	0.0827371	-0.166362	0.0118274	0.0159001	-0.359799	25.5323	25.4809	25.49	27.1317	27.1838	27.0224	24.9164	24.4141	23.9089	27.2531	26.8811	26.9808	26.4915	26.6865	26.6911	26.2679	26.372	26.3135	26.3962	26.545	26.4288	26.237	26.1945	26.3583	+	+	+	+
A0A384JPA1	A0A384JPA1	Pre-mRNA-processing factor 19	Bcprp19	0.00188839	0.00527825	1.39607	0.000326647	0.0436494	-2.23714	0.0823207	0.0341001	0.664197	0.648221	0.781344	-0.0333875	0.00101828	0.0155061	-0.657393	0.0189299	0.0192503	-0.358269	25.1811	25.767	25.5477	27.0207	26.9348	26.7283	23.4244	23.2574	23.1024	26.2379	26.5212	25.7292	28.8478	28.7346	28.6771	28.6665	28.6823	28.8106	28.19	28.1075	27.9899	28.3855	28.2621	28.5371	+	+	+
A0A384JL87	A0A384JL87	Ribosome biogenesis protein YTM1	Bcytm1	0.00188511	0.00528467	3.18509	0.0159712	0.0332423	-2.50001	0.0461261	0.0193151	2.66506	0.0121419	0.0309342	-0.919917	0.00692875	0.0154301	-0.406377	0.0431005	0.0341765	-0.319558	24.2739	23.2087	24.5662	26.9653	27.1748	27.464	21.2859	22.4155	20.8475	27.3842	27.6459	25.014	28.8883	28.6629	28.6992	27.7899	27.5066	28.1942	28.2802	28.3397	28.4114	28.4629	28.2715	28.5573	+	+	+	+
A0A384K029	A0A384K029	Bcmrn1	Bcmrn1	0.00427526	0.00545511	1.49527	0.0110518	0.0305108	-1.11035	0.00596966	0.0072863	1.4656	0.75316	0.859264	0.0377165	0.380897	0.416531	-0.0927156	0.0105258	0.0157795	-0.299015	25.9313	25.9232	25.9035	27.5685	27.7601	26.9152	24.453	25.2864	24.6876	27.5387	27.7652	26.8509	28.2147	28.3728	28.3368	28.5272	28.1773	28.333	28.1813	28.3699	28.095	28.0718	28.0345	27.921	+	+	+
A0A384JSD3	A0A384JSD3	Bcutp15	Bcutp15	0.0519193	0.0150089	1.08619	0.00682815	0.0290529	-4.77981	0.972906	0.981893	-0.0537993	0.000247587	0.0302394	-0.861422	0.00190386	0.0145706	-0.304215	0.0579699	0.042035	-0.273813	24.1929	23.5991	24.9279	25.2514	25.2077	25.5194	19.4418	18	20.9386	25.8323	25.4062	21.3199	28.3611	28.333	28.3802	27.3997	27.4616	27.6288	28.0964	27.9749	28.0905	28.1787	27.8784	28.1958	+	+		+
A0A384JKL0	A0A384JKL0	Uncharacterized protein	BCIN_06g05580	0.000759675	0.00520299	3.99736	0.00682708	0.0290878	-3.0032	0.00233952	0.00712738	3.00273	0.0398854	0.0554324	2.43701	0.230221	0.204721	-1.96236	0.462674	0.508291	1.07664	28.1736	26.8297	28.0123	31.5517	31.8352	31.6207	25.0708	25.0737	23.8615	30.4667	30.8037	30.7534	23.6885	21.1126	22.0876	24.1248	24.9442	25.1307	21.5169	18	21.4847	24.0425	24.8421	21.234	+	+	+
A0A384JHR9	A0A384JHR9	AP-2 complex subunit alpha	Bcapl3	0.00798302	0.00601777	1.2495	0.019945	0.0352628	-1.67545	0.164007	0.0956724	0.531249	0.0143282	0.0328546	-0.652296	0.00103956	0.0153724	0.422489	0.258604	0.21819	0.155361	25.2866	25.9206	25.1342	26.858	26.5882	26.6436	24.5065	23.5456	23.263	25.9518	26.335	25.6483	25.3684	25.4257	25.4413	24.7453	24.4969	25.0362	25.9223	25.7807	25.7999	25.3409	25.7245	25.6361	+	+		+
A0A384J4A9	A0A384J4A9	Aspartate aminotransferase	Bcaat2	0.000509813	0.00539201	4.03682	0.0167895	0.0336831	-4.95401	0.00134609	0.00736664	3.3507	0.0463593	0.0597979	-3.95707	0.315743	0.292273	-0.230956	0.149941	0.129988	-3.13976	24.6291	23.4507	24.3852	27.8719	28.3166	28.387	18	18	21.603	27.5587	27.856	27.1025	24.52	24.5317	24.8213	21.3564	18	22.6454	24.6753	24.4344	24.0704	23.6892	18	22.7645	+	+	+
A0A384JN55	A0A384JN55	F-actin-capping protein subunit beta	Bccap2	0.00337811	0.00502386	1.14444	0.021339	0.0368574	-1.22627	0.00345655	0.00721958	1.0517	0.0194768	0.0376886	0.135729	0.678286	0.798533	0.0293668	0.0262676	0.0230641	0.163907	25.1707	25.0899	25.512	26.5896	26.4649	26.1513	24.3011	24.3755	23.4171	26.2528	26.5217	26.1532	27.7416	27.7568	27.662	27.8253	27.8471	27.8952	27.6448	27.8483	27.7554	27.9236	27.9194	27.8091	+	+	+	+
A0A384JLI8	A0A384JLI8	WD	BCIN_06g06550	0.0149527	0.00720205	1.19515	0.000286858	0.0455304	-3.11206	0.224428	0.136849	0.462145	0.0548247	0.0663809	-0.806718	0.92803	0.954343	-0.0309493	0.676407	0.785041	-0.154249	28.242	27.8923	28.6033	29.4856	29.7766	29.0608	25.3094	24.8091	25.283	28.9022	29.0061	28.2157	31.2237	30.5219	30.3906	29.8213	29.6934	30.2013	30.8663	30.8792	30.2978	30.9898	30.2287	30.4548	+	+
A0A384JA44	A0A384JA44	Bccmk2	Bccmk2	0.00424864	0.00546646	1.0825	0.0106603	0.0299461	-1.58179	0.00892428	0.00787373	0.961675	0.0123902	0.0309182	0.427092	0.0205192	0.0243498	0.520196	0.0590961	0.0424282	0.340957	26.8073	27.0582	26.4454	27.914	27.7523	27.8921	24.6432	25.2387	25.6837	27.9108	27.5815	27.7037	27.6864	27.3876	27.4381	27.9959	27.876	27.9215	27.8437	28.2079	28.0212	27.6625	27.9575	27.915	+	+	+	+
A0A384JRZ5	A0A384JRZ5	Bckin3	Bckin3	0.000153691	0.00644601	3.22598	0.0188651	0.0349983	-1.3326	5.77742e-06	0.00978541	4.26537	0.084231	0.0928181	-2.77247	0.0768206	0.0611236	1.01657	0.0753031	0.0527543	-2.81065	23.3721	23.7319	23.5849	26.5522	26.6141	27.2005	22.8967	21.8767	21.9177	27.9923	27.7757	27.7171	22.6727	21.3256	21.757	18	21.4379	18	22.8894	23.2356	22.6799	21.3233	18	18	+	+	+
A0A384JIV9	A0A384JIV9	Ribosomal RNA-processing protein 40	Bcrrp40	0.00765121	0.00597268	1.34819	0.00591038	0.0292015	-1.3213	0.0151356	0.0102318	1.01086	0.911646	0.949138	-0.0254351	0.902238	0.940113	-0.0258141	0.00473076	0.0139509	0.37928	23.4865	24.1367	24.2671	25.3814	25.0712	25.4823	22.5358	22.7036	22.6872	25.073	24.8774	24.9726	24.8734	24.901	25.0111	24.4991	25.2116	24.9984	25.1701	25.0095	24.5284	25.2148	25.3938	25.3147	+	+	+
A0A384JKL2	A0A384JKL2	Bcutp21	Bcutp21	0.00195002	0.00528279	1.82874	0.00244157	0.0322198	-1.56694	0.0147138	0.00994798	1.26703	0.00913696	0.0278888	-0.982962	0.0400838	0.0373341	-0.188416	0.137051	0.120307	-0.201163	25.4237	25.0272	25.6846	26.99	27.0981	27.5336	23.8276	24.0259	23.5811	26.9591	26.8073	26.17	28.4564	28.6608	28.5253	27.6519	27.1842	27.8574	28.3218	28.3804	28.375	28.3251	28.2017	28.5121	+	+	+	+
A0A384JCZ2	A0A384JCZ2	Uncharacterized protein	BCIN_03g06360	0.0104915	0.00644514	2.89122	0.0400672	0.0488593	-2.19946	0.00896939	0.00786111	4.57628	0.139022	0.173728	-2.8755	0.139022	0.130392	-2.8755	0.336124	0.297264	-1.96986	20.6159	22.1036	21.445	23.9214	25.2097	23.707	19.7607	19.8054	18	26.4092	27.1844	24.2998	23.3606	21.2659	18	18	18	18	18	18	18	18	20.7169	18	+	+	+
A0A384JPC5	A0A384JPC5	Bcgcd2	Bcgcd2	0.00211162	0.005183	2.21223	0.0154256	0.0327631	-1.05218	0.901777	0.936963	-0.100836	0.412432	0.520876	0.162073	0.0596774	0.0496516	-0.260585	0.507959	0.57832	0.106508	24.6734	24.0556	24.2536	26.5089	26.9951	26.1153	22.9544	23.2768	23.5949	24.9312	22.7369	25.0121	28.0876	27.748	27.859	27.8288	28.0205	28.3315	27.6418	27.6329	27.638	28.1964	27.8252	27.9925	+	+
A0A384K7E3;A0A384K7G3	A0A384K7E3;A0A384K7G3	Uncharacterized protein	BCIN_16g04350	0.00235233	0.00508396	1.30353	0.0127519	0.031538	-1.31878	0.00087059	0.0073666	1.5072	0.218881	0.247166	-0.241429	0.0781755	0.0621877	0.320006	0.117324	0.0985255	0.236361	26.0997	26.5642	26.0362	27.7079	27.5061	27.3966	24.9722	24.4408	25.3307	27.6938	27.7919	27.736	26.8508	26.5475	26.817	26.2967	26.4401	26.7542	27.0649	26.8886	27.2219	27.103	26.8625	26.9588	+	+	+
A0A384JAN5	A0A384JAN5	Uncharacterized protein	BCIN_02g06530	0.000247004	0.00582111	2.44464	0.0243241	0.0393986	-1.46571	0.000209187	0.00832138	2.40587	0.247565	0.27957	-2.98742	0.159522	0.147165	2.35732	0.629629	0.74256	0.710121	25.2643	24.9471	25.162	27.5583	27.8765	27.2724	23.5006	24.4259	23.0497	27.6783	27.7052	27.2074	23.6933	20.0437	24.4466	18	18	23.2213	24.8172	25.2198	25.2185	23.3713	23.3444	23.5982	+	+	+
A0A384JVT7	A0A384JVT7	Bcmak21	Bcmak21	0.0137587	0.0069703	2.53219	0.0248405	0.0399084	-2.65004	0.00301176	0.00722491	3.44616	0.051658	0.0639556	-4.00127	0.000438991	0.0190467	-0.411862	0.108512	0.0764686	-0.456285	23.9528	23.5821	23.3973	25.3976	25.8181	27.313	19.75	20.9256	22.3065	27.3122	27.8425	26.1159	28.497	28.5231	28.4274	21.8742	24.6552	26.9143	28.1008	28.0188	28.0923	28.1121	27.6101	28.3564	+	+	+
A0A384JH76	A0A384JH76	Urease	BCIN_05g01810	0.0105672	0.00643649	1.99171	0.0308229	0.0431121	-4.15934	0.00403425	0.00709751	2.59504	0.329833	0.367513	-0.227635	0.251284	0.223841	-0.406858	0.148863	0.129085	-0.359728	22.4895	23.7861	23.7917	25.3679	25.2088	25.4657	18	21.5893	18	25.8968	26.0676	25.888	26.5091	25.8526	26.0903	26.0671	25.8294	25.8726	25.5483	25.4709	26.2122	25.7237	25.7352	25.914	+	+	+
A0A384K4X9	A0A384K4X9	Uncharacterized protein	BCIN_15g03540	0.00194015	0.00528597	2.36536	0.0229379	0.0380554	-1.0834	0.00386767	0.00711799	2.17898	0.71134	0.832454	0.0249144	0.185893	0.167478	0.0559235	0.257805	0.217498	0.0398076	26.5976	26.1182	26.9663	29.1227	29.1611	28.4944	25.2052	25.4219	25.8049	28.9641	29.0473	28.2077	29.312	29.2382	29.3326	29.2265	29.3119	29.4192	29.3617	29.3781	29.3109	29.3494	29.3164	29.3364	+	+	+
A0A384JZ41	A0A384JZ41	Exocyst complex component EXO84	BCIN_12g03890	0.0113449	0.00648074	1.50485	0.000190795	0.0484167	-4.30594	0.0466674	0.0194565	1.56962	0.963444	0.976939	-0.081967	0.0764912	0.0607386	2.97077	0.0769351	0.0537151	2.93907	22.5005	22.7483	21.669	23.6596	23.7969	23.9759	18	18	18	24.2324	22.9911	24.4031	18	18	21.6865	18	21.4406	18	22.0809	22.6558	21.8621	22.0168	21.9754	22.5115	+	+	+
A0A384JM83	A0A384JM83	Bcpks8	Bcpks8	0.0190049	0.00798848	2.38326	0.084849	0.0850668	-4.9436	0.0140755	0.00972431	-5.77978	0.708192	0.830521	-0.116634	0.0125737	0.0192574	-4.58011	0.0151385	0.0181057	-3.89114	26.2441	24.2891	24.5378	27.6466	27.312	27.262	18	18	24.2401	18	21.7316	18	27.5461	28.0393	27.8508	28.0182	27.8693	27.1988	21.4688	23.1143	25.1129	24.7453	22.0386	24.9789	+		+
A0A384J483	A0A384J483	Bctrm1	Bctrm1	0.0144052	0.00703986	2.1089	0.809732	0.892266	0.233687	0.107044	0.0472944	-1.06689	0.00848769	0.0271943	0.376655	0.0702788	0.0563233	-0.271679	0.00110794	0.0128094	-0.31633	23.2996	22.7548	21.6147	24.4595	24.8596	24.6768	24.2934	22.2453	21.8315	21.7543	21.2945	21.4197	27.8681	27.8279	27.799	28.271	28.2958	28.0581	27.3465	27.7048	27.6285	27.5289	27.4544	27.5627	+		+	+
A0A384K1N5	A0A384K1N5	Bcprd1	Bcprd1	0.00604346	0.00600488	1.16434	0.0160772	0.0332341	0.908821	0.119271	0.0640168	-0.382233	0.0108592	0.0294339	-7.53742	0.000254266	0.0212317	-2.65948	0.0259552	0.0227024	-7.1449	29.8309	29.4523	29.8685	30.9585	30.5486	31.1377	30.2581	30.8071	30.813	29.3548	29.0824	29.5678	27.0413	27.178	27.4123	18	23.0194	18	24.2588	24.4924	24.902	18	24.1969	18	+	+		+
A0A384JE63	A0A384JE63	Bcpks13	Bcpks13	0.000351072	0.00567121	2.33122	0.00013557	0.0555159	-7.50463	0.165975	0.0969387	-3.51743	4.36071e-05	0.0473388	-1.672	0.0383436	0.0360962	-3.38194	0.00401073	0.0134722	-6.95126	29.6112	29.0042	29.0197	31.5511	31.6292	31.4485	20.7616	22.3406	22.0191	25.8799	29.1826	22.0203	30.1213	29.9321	30.1214	28.4967	28.2893	28.3728	26.9048	28.4746	24.6495	20.7797	24.1138	24.4275	+	+		+
A0A384JK83	A0A384JK83	Uncharacterized protein	BCIN_06g04150	0.00955673	0.00638255	6.52104	0.950919	0.96992	0.135865	0.0767173	0.031553	3.41028	0.0160806	0.0342188	-2.56218	1.01536e-05	0.0357009	-6.91241	1.01536e-05	0.0199077	-6.91241	22.1917	18	18	25.9844	25.8298	25.9406	18	18	22.5993	23.294	22.9776	22.1509	25.0726	25.2423	24.4224	23.1306	22.7246	21.1954	18	18	18	18	18	18	+		+	+
A0A384JT64;A0A384JSN5	A0A384JT64;A0A384JSN5	Uncharacterized protein	BCIN_09g03870	0.00603995	0.00600781	1.94746	7.48056e-06	0.0779167	-5.81778	0.134027	0.0762145	-0.840322	8.17412e-09	0.04	-6.44488	8.17412e-09	0.043	-6.44488	0.0116945	0.0158557	-5.25183	24.1676	23.7912	23.4945	26.1586	25.985	25.1521	18	18	18	22.3242	23.7147	22.8934	24.5097	24.3744	24.4506	18	18	18	18	18	18	21.5792	18	18	+	+		+
A0A384J960	A0A384J960	Protein phosphatase	Bcptc7	0.002442	0.00505469	2.228	0.22364	0.23722	0.522819	0.00861167	0.00780572	1.71536	3.06414e-05	0.0451481	-6.35301	3.06414e-05	0.0315294	-6.35301	0.0295687	0.0246698	-4.90415	24.9367	25.2719	24.2178	27.2276	26.8735	27.0093	25.7072	25.1261	25.1615	26.6562	26.7393	26.177	23.7476	24.628	24.6835	18	18	18	18	18	18	18	22.3466	18	+		+	+
A0A384JBJ7	A0A384JBJ7	Uncharacterized protein	BCIN_03g00060	0.0811012	0.0235475	3.53063	0.91501	0.947734	0.250486	0.281419	0.181958	-2.13324	0.0317899	0.0494391	-3.32458	1.57544e-05	0.0323279	-4.33688	1.57544e-05	0.0217255	-4.33688	21.8989	22.9557	18	24.8127	24.092	24.5419	18	22.526	23.0801	18	20.4549	18	22.0338	22.6402	22.3366	18	18	21.0369	18	18	18	18	18	18	+			+
A0A384JUI9	A0A384JUI9	Protein kinase domain-containing protein	BCIN_10g00790	1.40513e-08	0.00914286	4.56178	NaN	1	0	0.116132	0.0528249	2.91751	7.75239e-05	0.0392575	-4.6908	7.75239e-05	0.0263551	-4.6908	0.0135316	0.0169986	-3.82785	18	18	18	22.5311	22.529	22.6252	18	18	18	18	22.4034	22.3492	22.5	23.2476	22.3248	18	18	18	18	18	18	20.5888	18	18	+			+
A0A384JLG7	A0A384JLG7	Bcsws2	Bcsws2	9.43501e-06	0.00623423	2.10439	0.651855	0.784631	0.0356242	7.69172e-05	0.00840535	1.60815	0.000636128	0.0292877	-2.18511	0.0460019	0.0404865	-2.09134	0.00108869	0.0129614	-3.7384	26.5361	26.4224	26.2869	28.4972	28.5589	28.5025	26.4251	26.4665	26.4607	28.0045	27.9218	28.1436	26.6179	26.9668	26.3174	24.5216	24.2049	24.6203	23.1367	25.3788	25.1126	22.4772	23.7001	22.5096	+		+	+
A0A384JIC9;A0A384JPF9	A0A384JIC9	Uncharacterized protein	BCIN_05g05860	1.21716e-06	0.00473203	9.74639	0.373901	0.453433	0.883745	5.49605e-07	0.0106139	7.00239	7.05839e-05	0.0412308	-2.46337	0.00904031	0.0169622	-2.1133	0.00777678	0.0144598	-3.41984	18	18	18	28.0167	27.3397	27.8827	20.6512	18	18	24.8248	24.9466	25.2358	24.4764	24.3982	24.5484	22.0243	22.2439	21.7648	22.7374	21.4767	22.8689	21.4339	22.0137	19.7159	+		+	+
A0A384K767	A0A384K767	Bcmrpl38	Bcmrpl38	0.000403343	0.00542014	1.41321	0.0583692	0.0631947	0.30074	0.00130891	0.00736644	0.830723	0.0036137	0.0247532	-2.27166	0.00128932	0.0152843	-2.21602	0.000702721	0.0134345	-2.65642	27.6718	27.3487	27.4814	28.7472	28.9397	29.0547	27.9217	27.7871	27.6954	28.3033	28.2732	28.4175	26.6158	26.798	26.5169	24.7953	23.6515	24.6689	24.0208	24.9183	24.3435	24.3285	24.177	23.456	+		+	+
A0A384JWF3	A0A384JWF3	Bcrcm1	Bcrcm1	0.0463144	0.0135677	3.84611	0.373901	0.430582	-1.15524	0.0105199	0.00846034	5.43347	0.00392015	0.0249408	-6.92362	0.0169479	0.0221326	-1.54239	0.00413046	0.0134221	-2.58984	18	18	21.4657	22.1895	22.4281	24.3865	18	18	18	24.8806	24.9272	23.9583	26.018	26.6281	25.4395	18	18	21.3147	24.8388	24.4237	24.1959	23.2863	23.0594	23.9704	+		+	+
[truncated: 3,504 more rows]
[truncated: 85 more columns]
