# Supplementary material for: Serine peptidases and increased amounts of soluble proteins contribute to heat priming of the plant pathogenic fungus Botrytis cinerea
Source: mBio. 2023 Jul 6;14(4):e01077-23. doi: 10.1128/mbio.01077-23 (PMC10470532; doi:10.1128/mbio.01077-23)
Supplement: Table S8 — Summary of 1374 soluble proteins (q-value<0.05, lFCl ≥2). [file mbio.01077-23-s0009.xlsx]

## Sheet: 70796-819proteinGroups_perseus
Table S8. Summary of 1374 soluble proteins (q-value<0.05, lFCl ≥ 2)
S: soluble protein; A: optimal temperature (OT), B: severely high temperature (SHT), C: moderately high temperature (MHT), D: severely high temperature with priming (SHT-P)
Protein IDs	Majority protein IDs	Protein Name	Gene Name	T-test p-value LFQ S_B_LFQ S_A	T-test q-value LFQ S_B_LFQ S_A	T-test Difference (log 2 fold change) LFQ S_B_LFQ S_A	T-test p-value LFQ S_C_LFQ S_A	T-test q-value LFQ S_C_LFQ S_A	T-test Difference (log 2 fold change) LFQ S_C_LFQ S_A	T-test p-value LFQ S_D_LFQ S_A	T-test q-value LFQ S_D_LFQ S_A	T-test Difference (log 2 fold change) LFQ S_D_LFQ S_A
A0A384JSB3	A0A384JSB3	Peptidase S53 domain-containing protein	BCIN_09g01190	NaN	1	0	1.04928e-08	0.0382222	8.32748	8.89124e-06	0.0210407	6.45248
A0A384K4U0	A0A384K4U0	Peptidase S53 domain-containing protein	BCIN_15g03150	0.00325126	0.0246264	-1.84677	0.000139098	0.0236044	3.46897	0.000850693	0.0132382	2.64645
A0A384K7K0	A0A384K7K0	Uncharacterized protein	BCIN_16g02790	0.000190407	0.0323915	2.15193	0.000126322	0.0242759	2.37961	0.00112452	0.0127906	1.56296
A0A384JM34	A0A384JM34	Peptidase	BCIN_07g01720	0.00016271	0.0340364	-4.11442	0.000260711	0.0209855	3.04447	0.00549043	0.0141007	1.42862
A0A384JQ98	A0A384JQ98	Uncharacterized protein	BCIN_08g02390	0.0160575	0.0342852	-2.0409	0.000112873	0.0246798	1.87243	0.00103492	0.0132163	1.11411
A0A384J4Q4	A0A384J4Q4	Uncharacterized protein	BCIN_01g02690	0.373901	0.463404	-1.59305	0.023836	0.0270391	5.65901	0.128188	0.1121	3.13187
A0A384JUH2	A0A384JUH2	Peptidase S53 domain-containing protein	BCIN_10g01890	NaN	1	0	2.48149e-06	0.0393846	7.7189	0.373901	0.377306	2.2979
A0A384JJ87	A0A384JJ87	Peptidase S53 domain-containing protein	BCIN_06g00330	0.00700361	0.0255272	-3.78278	6.05982e-05	0.0281224	1.82648	0.00679423	0.0142641	0.729656
A0A384K566	A0A384K566	Bcser8	Bcser8/BCIN_15g04670	0.00891879	0.0276393	-1.22283	5.09721e-05	0.0276757	3.77406	0.000183639	0.017427	3.07184
A0A384JIZ5	A0A384JIZ5	Bctpp2	Bctpp2/BCIN_06g00620	0.00165803	0.0258354	-0.624472	8.86497e-05	0.0256	2.52212	2.12952e-05	0.0215402	1.75486
A0A384JFK2	A0A384JFK2	Bcgid7	Bcgid7	0.0068118	0.0255275	-2.55052	0.0145611	0.0204371	1.12455	0.00605318	0.0141651	-1.60062
A0A384J6V0	A0A384J6V0	SHSP domain-containing protein	BCIN_01g09530	2.06289e-06	0.04176	14.8782	1.91046e-05	0.0323504	8.82126	3.51248e-06	0.0135	14.3545
A0A384JW84	A0A384JW84	Bcdap1	Bcdap1	0.419742	0.529181	0.371157	0.00286486	0.0137548	1.934	0.000597577	0.0139143	2.72604
A0A384JCA9	A0A384JCA9	Protein YOP1	Bcyop1	0.294636	0.331382	0.115245	0.00278001	0.0137718	0.853413	3.16804e-05	0.0205051	1.17567
A0A384JDJ1	A0A384JDJ1	Uncharacterized protein	BCIN_03g07490	3.6467e-05	0.0456897	4.66929	0.00138593	0.0152687	6.66936	1.21394e-05	0.0193714	8.50533
A0A384J964	A0A384J964	Ribulose-phosphate 3-epimerase	Bcrpe1	0.0275466	0.0448	0.90763	0.00277115	0.0138054	1.2348	0.00493335	0.0141886	1.03936
A0A384K419	A0A384K419	CUE domain-containing protein	BCIN_15g01420	0.146764	0.182504	3.48311	1.36105e-07	0.0412632	6.84996	7.05268e-07	0.027	7.98017
A0A384J809	A0A384J809	Uncharacterized protein	BCIN_01g11220	0.00775819	0.026639	6.37995	0.00998036	0.0180134	5.92917	0.00376692	0.0135518	7.80712
A0A384JHP5	A0A384JHP5	Uncharacterized protein	BCIN_05g03010	5.35822e-05	0.0457778	8.58275	0.00529634	0.0152742	4.24979	0.000147449	0.0173131	7.79149
A0A384JRM4	A0A384JRM4	Uncharacterized protein	BCIN_09g01070	0.537173	0.674934	2.04776	0.0371352	0.0353617	6.70317	0.0236703	0.0218122	7.76952
A0A384JYX0	A0A384JYX0	Bcopi10	Bcopi10	0.00880563	0.0275451	8.74072	0.0530354	0.0454392	4.99638	0.0134997	0.0170227	7.71566
A0A384JSP8	A0A384JSP8	CCHC-type domain-containing protein	BCIN_09g03840	0.0367861	0.0537441	6.17169	0.017387	0.02233	7.73402	0.0176674	0.018678	7.71362
A0A384K4V2	A0A384K4V2	tRNA	BCIN_15g03820	0.0221376	0.0398441	5.90852	0.00864375	0.0168557	7.63794	0.00942754	0.0152378	7.45577
A0A384JC39	A0A384JC39	Ceramide very long chain fatty acid hydroxylase	Bcscs7	0.155444	0.19048	2.61588	1.35908e-08	0.0286667	4.8812	8.58868e-08	0.0288571	6.91614
A0A384JFR0	A0A384JFR0	Glucoamylase	BCIN_04g04190	0.216289	0.244799	1.28976	2.70477e-05	0.0302667	7.46634	0.000142443	0.0173913	6.46066
A0A384JUV5	A0A384JUV5	Uncharacterized protein	BCIN_10g03830	2.1733e-07	0.0358	5.98319	2.6848e-06	0.038209	6.78194	8.19109e-06	0.0217479	6.33674
A0A384J610	A0A384J610	Uncharacterized protein	BCIN_01g05970	0.373901	0.428218	-1.26679	0.00919099	0.0173675	5.98873	0.00783072	0.0144246	6.27186
A0A384JDV8	A0A384JDV8	Bczim17	Bczim17	0.000167655	0.03328	5.995	5.98695e-06	0.0388571	6.93141	5.36496e-06	0.0163107	6.26678
A0A384JTN4	A0A384JTN4	Bczrt1	Bczrt1	0.373901	0.423958	-0.88061	0.00833777	0.0165272	5.30222	0.0026796	0.0126711	6.24362
A0A384K055	A0A384K055	Uncharacterized protein	BCIN_12g05530	9.72537e-05	0.0382951	6.00953	4.48023e-06	0.0369114	5.93237	1.93928e-05	0.0223704	6.24275
A0A384K175	A0A384K175	Bcssp120	Bcssp120	0.373901	0.468152	1.91589	0.000246033	0.0214201	5.91982	2.3171e-05	0.0205934	6.17234
A0A384JX04	A0A384JX04	Golgi SNAP receptor complex member 1	Bcgos1	0.373901	0.464227	1.67193	0.00144626	0.015319	3.51949	2.683e-05	0.0209297	5.93472
A0A384JZR1;A0A384JZ66	A0A384JZR1;A0A384JZ66	Adaptin	BCIN_12g04150	0.117384	0.140789	3.98777	4.96985e-07	0.0437778	6.1976	2.22209e-07	0.0270769	5.92651
A0A384JPB4	A0A384JPB4	Bcap14	Bcap14	0.116194	0.128465	2.27508	0.000654549	0.0163232	4.9181	4.56876e-09	0	5.88131
A0A384JA89	A0A384JA89	Bcjem1	Bcjem1	0.464553	0.581501	0.537482	0.00272062	0.0138898	4.38355	0.001437	0.0127126	5.05717
A0A384JXW5	A0A384JXW5	Bcgcn2	Bcgcn2	5.39813e-05	0.0451095	4.23003	2.34202e-05	0.0310959	4.28011	4.92273e-06	0.0162062	5.83712
A0A384J4N0;A0A384J4N7	A0A384J4N0;A0A384J4N7	Inositol oxygenase	BCIN_01g02510	0.116285	0.131418	1.49578	2.01153e-05	0.0318849	4.37817	4.26435e-05	0.0196432	5.82645
A0A384JX57	A0A384JX57	Bcerg2	Bcerg2	0.400379	0.508137	-1.23183	0.0228297	0.0266177	4.04528	0.00527716	0.0142679	5.80137
A0A384K1L2	A0A384K1L2	PKS	BCIN_13g05580	0.340167	0.381149	0.280282	0.00271993	0.0139069	1.64224	0.00202014	0.0126915	1.82505
A0A384JHN8	A0A384JHN8	CinA domain-containing protein	BCIN_05g04810	4.09574e-05	0.0473277	5.36522	3.33352e-08	0.0378667	5.6552	5.74052e-06	0.0194019	5.74203
A0A384JCZ6	A0A384JCZ6	Protein RER1	Bcrer1	0.0215936	0.0395174	0.610726	0.0026107	0.0140476	0.802903	0.00012549	0.0174902	1.45615
A0A384JM18	A0A384JM18	Bcpho88	Bcpho88	0.00298598	0.0249662	0.630538	0.00217344	0.0140802	1.05709	5.62013e-05	0.0183519	2.10815
A0A384JWF4	A0A384JWF4	Dolichol-phosphate mannosyltransferase subunit 1	Bcdpm1	0.709263	0.83082	0.145049	0.00253205	0.0140861	1.0547	0.000198078	0.0176767	1.86867
A0A384JFE4	A0A384JFE4	4-amino-5-hydroxymethyl-2-methylpyrimidine phosphate synthase	Bcnmt1	0.373901	0.466219	1.59844	9.90803e-06	0.0360377	5.68524	4.24437e-07	0.0318667	5.68013
A0A384JXX4	A0A384JXX4	Alpha-glucosidase	BCIN_11g06440	0.105402	0.112002	-2.352	0.000634823	0.0165574	7.44066	0.00200141	0.0127527	5.56908
A0A384JGR8	A0A384JGR8	TPT domain-containing protein	BCIN_05g00570	0.425094	0.533768	2.17421	0.0213581	0.0249566	5.50606	0.0237152	0.0217856	5.56578
A0A384JZ76	A0A384JZ76	Bcdao1	Bcdao1	0.116526	0.135667	3.05875	9.14585e-05	0.0250553	6.36896	0.00201795	0.0127067	5.52095
A0A384J4T8	A0A384J4T8	Uncharacterized protein	BCIN_01g03010	0.0263656	0.0437738	0.808287	0.0021585	0.014118	1.27753	0.0118342	0.0159824	1.02376
A0A384JI90	A0A384JI90	Bcdst1	Bcdst1	0.0465213	0.0597161	0.431371	0.00209735	0.0141272	1.09346	0.00197144	0.012877	1.07998
A0A384K0A8	A0A384K0A8	t-SNARE coiled-coil homology domain-containing protein	BCIN_13g01060	0.116624	0.136756	4.32354	2.4988e-06	0.0387879	7.24278	0.00225934	0.012645	5.43517
A0A384JXW3	A0A384JXW3	Signal peptidase complex catalytic subunit SEC11	Bcsec11	0.577262	0.715938	0.364681	0.00220724	0.0141514	4.42399	0.000570749	0.0143499	5.71278
A0A384JZ81	A0A384JZ81	PPR	BCIN_12g04580	0.119751	0.147042	3.65574	0.0351518	0.034027	5.60023	0.0407103	0.0327083	5.36392
A0A384JYQ0	A0A384JYQ0	Uncharacterized protein	BCIN_12g02610	0.479028	0.59839	0.383917	0.00219552	0.0141891	-5.14408	0.0172835	0.0184121	1.32515
A0A384K5M6	A0A384K5M6	Mannitol-1-phosphate 5-dehydrogenase	CND9	0.0882233	0.0966632	3.04594	0.0368524	0.0354035	4.12755	0.0175783	0.0187025	5.23017
A0A384J507	A0A384J507	Uncharacterized protein	BCIN_01g03160	0.326327	0.363866	0.995982	0.00238579	0.0142348	3.5969	0.0051802	0.0140938	3.12218
A0A384JV68	A0A384JV68	Bcdal3	Bcdal3	0.15501	0.190421	0.30454	0.00232323	0.0142536	0.984557	0.00169777	0.0130619	1.09015
A0A384JY98	A0A384JY98	Uncharacterized protein	BCIN_12g01690	0.265544	0.299141	1.13746	0.00995898	0.0180285	4.11457	0.00583119	0.0141805	4.99532
A0A384JV54	A0A384JV54	Uncharacterized protein	BCIN_10g04070	0.535077	0.67291	1.0181	0.0400835	0.0373563	4.46402	0.0375217	0.0301866	4.91941
A0A384JQN5	A0A384JQN5	Uncharacterized protein	BCIN_08g04430	0.00436988	0.0248726	0.747636	0.00230078	0.0143097	1.5524	6.47285e-06	0.0185357	1.6287
A0A384JMX2	A0A384JMX2	GOLD domain-containing protein	BCIN_07g04900	0.692459	0.817369	0.112404	0.00320505	0.0143151	0.905708	0.000859308	0.0131742	1.35746
A0A384JA88	A0A384JA88	Carboxylic ester hydrolase	BCIN_02g08230	0.373901	0.465095	-1.36049	0.0121811	0.0189228	5.94588	0.0245791	0.0220771	4.78315
A0A384K7F3	A0A384K7F3	Methyltranfer	BCIN_16g04280	0.006767	0.0256256	0.879767	0.00367556	0.0144089	1.04629	0.00655141	0.014129	1.12839
A0A384JAW8	A0A384JAW8	N-acetyltransferase domain-containing protein	BCIN_02g08350	0.373901	0.464459	-1.70336	0.0302977	0.0305556	5.63573	0.0548402	0.0401094	4.65599
A0A384J8K2	A0A384J8K2	Uncharacterized protein	BCIN_02g02000	0.373901	0.427054	-1.43526	0.0329079	0.0320971	4.59847	0.0328152	0.0268448	4.65548
A0A384JSQ4	A0A384JSQ4	Bcspp1	Bcspp1	0.373901	0.465019	-1.8045	0.0504774	0.0433794	4.99732	0.0652649	0.0459659	4.55357
A0A384JG08	A0A384JG08	GDP-Man:Man(3)GlcNAc(2)-PP-Dol alpha-1,2-mannosyltransferase	Bcalg11	0.132619	0.165889	-2.6345	0.0432392	0.0388581	4.19023	0.0333882	0.0273577	4.49463
A0A384JRP7	A0A384JRP7	NmrA domain-containing protein	BCIN_09g00910	3.09337e-05	0.0456147	4.40637	0.00144231	0.0153898	3.68342	3.27392e-06	0.0143133	4.43487
A0A384JXK8	A0A384JXK8	Uncharacterized protein	BCIN_11g05770	0.00658252	0.0258003	4.23522	0.00405556	0.0148915	5.23665	0.00549498	0.0140881	4.41142
A0A384JRH7	A0A384JRH7	Bcgpi16	Bcgpi16	0.373901	0.473978	-0.723981	0.0581677	0.0487753	3.69787	0.00463206	0.0140171	4.37633
A0A384JG67	A0A384JG67	Bcero1	Bcero1	0.564914	0.703957	-0.868814	0.0147897	0.0207598	2.86262	0.00394762	0.0135394	4.34916
A0A384JC30	A0A384JC30	Bcale1	Bcale1	0.373901	0.426938	-1.26952	0.0282108	0.030069	4.40063	0.0276722	0.0232667	4.32073
A0A384JVJ6	A0A384JVJ6	Bchsp104	Bchsp104	1.05066e-07	0.0476923	5.70355	6.94164e-05	0.0265	1.42495	3.54587e-06	0.0133483	4.3063
A0A384JH04	A0A384JH04	Bctfb1	Bctfb1	0.443154	0.556073	0.332333	0.00193176	0.0144684	1.94496	0.00377628	0.0135382	1.84394
A0A384JVS0;A0A384JWF6	A0A384JVS0;A0A384JWF6	Peroxin-14	Bcpex14	0.24925	0.281789	1.57997	0.0122914	0.0191359	3.04255	0.00289183	0.0131831	4.25746
A0A384JDG9	A0A384JDG9	Uncharacterized protein	BCIN_03g08260	0.549818	0.690893	-0.338277	0.00386823	0.0148118	1.97459	8.68335e-05	0.0189037	4.18742
A0A384J7Z9	A0A384J7Z9	Probable alpha/beta-glucosidase agdC	Bcrot2	0.216282	0.244789	0.367173	0.00191121	0.0145501	1.25215	0.000200033	0.0176284	1.47927
A0A384K6P2	A0A384K6P2	1-acyl-sn-glycerol-3-phosphate acyltransferase	Bcslc1	0.687271	0.813853	-0.41193	0.00355548	0.0142728	3.75057	0.00256962	0.0127342	4.16414
A0A384K3L1	A0A384K3L1	Uncharacterized protein	BCIN_15g00100	0.0116444	0.0301161	3.11019	0.000194615	0.0227403	3.19286	3.68294e-05	0.0196135	4.10155
A0A384JRL9	A0A384JRL9	Citrate synthase	Bccit3	0.351089	0.395999	-1.55565	0.0136209	0.0201534	3.61293	0.0101613	0.0155681	4.06363
A0A384K570	A0A384K570	4-hydroxyphenylpyruvate dioxygenase	BCIN_15g03370	0.663624	0.795517	0.175006	0.00377344	0.0147311	2.20252	0.00544675	0.01419	2.05029
A0A384JDZ7	A0A384JDZ7	Oxidored	BCIN_04g00320	0.373901	0.464202	-1.31933	0.0200056	0.0237458	5.30775	0.0503518	0.0374448	4.0194
A0A384K500	A0A384K500	Alpha-1,3-glucosyltransferase	Bcalg6	0.373901	0.426278	-0.994244	0.0571657	0.048287	2.96752	0.0183327	0.0189754	3.99185
A0A384J973	A0A384J973	Uncharacterized protein	BCIN_02g03330	0.373901	0.426647	-1.31229	0.05692	0.0481307	3.67256	0.0411435	0.0331187	3.93549
A0A384JX26	A0A384JX26	Bchsp78	Bchsp78	1.15924e-06	0.0390769	3.9715	2.06598e-05	0.0321986	2.21816	3.35633e-06	0.0141429	3.91642
A0A384JG55	A0A384JG55	PKS	BCIN_05g00340	0.591702	0.733248	0.250356	0.00410839	0.014812	1.78452	0.000970137	0.0128421	1.90579
A0A384JN07	A0A384JN07	Phosphatidylinositol transfer protein SFH5	Bcsfh5	0.00183045	0.0253917	0.480888	0.00382727	0.0148765	0.541181	0.000280469	0.0171051	1.17353
A0A384K2L2	A0A384K2L2	Bcarf3	Bcarf3	0.00991571	0.0291383	3.2147	0.0093316	0.0177338	3.41373	0.00530307	0.0142027	3.85257
A0A384JIR4	A0A384JIR4	Thioredoxin domain-containing protein	BCIN_05g08370	0.00112516	0.0265948	0.935907	0.00167289	0.0150379	1.5781	1.54851e-05	0.0218684	2.6851
A0A384J9E5;REV__A0A384JYF6	A0A384J9E5	Bckre5	Bckre5	0.0074684	0.0261516	0.599566	0.00133847	0.0150677	1.46858	0.000455918	0.0150788	1.6604
A0A384K1W5	A0A384K1W5	Beta-glucosidase	BCIN_14g00480	0.447902	0.562352	-0.917417	0.00232224	0.0142723	4.39735	0.00558035	0.0140125	3.77924
A0A384JRN3	A0A384JRN3	Bcltp1	Bcltp1	0.046052	0.0595803	0.436819	0.00119231	0.0150708	0.803533	0.00549812	0.0140754	1.06197
A0A384JVZ4	A0A384JVZ4	Bcgst3	Bcgst3	0.0936107	0.10146	3.22731	0.048721	0.0423628	3.95024	0.0630043	0.0447965	3.65816
A0A384J8Q5	A0A384J8Q5	Autophagy-related protein	Bcatg8	0.0591159	0.0690361	0.841428	0.00132495	0.0151153	1.33732	0.000279388	0.0171471	1.88106
A0A384JM65	A0A384JM65	Bcmsp1	Bcmsp1	0.939067	0.96267	0.129063	0.00110326	0.0151933	5.63138	0.000999823	0.0131244	5.77299
A0A384K2P3	A0A384K2P3	Bcerv41	Bcerv41	0.688466	0.814906	-0.486121	0.0473525	0.0416484	3.08433	0.0306402	0.0254054	3.58042
A0A384K6J1	A0A384K6J1	MYND-type zinc finger protein samB	BCIN_16g02270	0.373901	0.424851	-1.27113	0.0098553	0.018	5.95883	0.0683318	0.0480807	3.52639
A0A384K698	A0A384K698	L-type lectin-like domain-containing protein	BCIN_16g01170	0.138604	0.172841	0.356042	0.00119789	0.0151974	1.52436	0.000318077	0.0166745	1.87628
A0A384JTR3	A0A384JTR3	D-malate dehydrogenase [decarboxylating]	BCIN_09g05530	0.0365607	0.0536487	0.773759	0.0013472	0.0152138	2.1526	0.0026666	0.0126852	2.14698
A0A384JFI8	A0A384JFI8	DUF2012 domain-containing protein	BCIN_04g04060	0.0466379	0.059708	1.12743	0.00915897	0.0171986	1.63835	0.000745144	0.0133042	3.35068
A0A384JG66	A0A384JG66	Abhydrolase	BCIN_05g00320	0.373901	0.472841	1.38594	0.0312804	0.030802	2.59128	0.00405947	0.0134322	3.31152
A0A384JAU3	A0A384JAU3	Oxidored	BCIN_02g07090	0.00391506	0.0250167	6.26213	0.0413447	0.0375457	3.19964	0.0281861	0.0236374	3.30886
A0A384J9E9	A0A384J9E9	Mechanosensitive ion channel protein	BCIN_02g03960	0.399166	0.505822	-0.990229	0.00117791	0.0151708	2.63688	0.000265309	0.0174464	3.29592
A0A384K5G4	A0A384K5G4	Uncharacterized protein	BCIN_15g03200	0.325228	0.362941	-0.462622	0.00687299	0.0154586	2.58863	0.00117915	0.0126897	3.28795
A0A384JDB6	A0A384JDB6	Uncharacterized protein	BCIN_03g06720	0.0521926	0.0641021	3.38836	0.0441318	0.0394047	3.56358	0.0663309	0.0465551	3.19935
A0A384JDW6	A0A384JDW6	Derlin	BCIN_03g09290	0.102968	0.110277	-3.63645	0.0185505	0.0232046	2.16482	0.0057806	0.0141212	3.126
A0A384K1M2	A0A384K1M2	Bccyb5	Bccyb5	0.114443	0.121758	0.145251	0.00109167	0.0152189	0.593117	0.000610809	0.0138648	1.32662
A0A384JH71	A0A384JH71	Aldedh domain-containing protein	BCIN_05g03380	0.770185	0.868337	0.104017	0.00561998	0.0152812	1.83483	0.00203396	0.0126459	2.37764
A0A384JBU1	A0A384JBU1	Bcsis1	Bcsis1	4.19521e-07	0.0377143	3.32965	3.57538e-06	0.0394054	2.10084	7.98413e-07	0.0252766	3.07629
A0A384JXC4	A0A384JXC4	Aldo	BCIN_11g04710	1.63479e-06	0.0430435	3.11058	1.29795e-06	0.04312	1.9419	4.80505e-07	0.0322424	3.03813
A0A384J901	A0A384J901	Nucleotide exchange factor SIL1	BCIN_02g03430	0.0017843	0.0256466	1.35635	0.00195302	0.0144078	1.5164	9.36644e-05	0.0186277	3.02036
A0A384J8L0	A0A384J8L0	Epimerase domain-containing protein	BCIN_02g02940	0.000238553	0.0307137	2.96715	0.000594387	0.0170464	2.2332	0.000325527	0.0164055	3.00306
A0A384JUR6	A0A384JUR6	CENP-V/GFA domain-containing protein	BCIN_10g02660	0.000139498	0.0365268	2.93735	0.000403351	0.01911	1.88377	3.91068e-06	0.0151648	2.98689
A0A384K5R0	A0A384K5R0	Very-long-chain 3-oxoacyl-CoA reductase	Bcifa38	0.477805	0.597509	-0.554745	0.0135943	0.0201014	1.81289	0.0022996	0.0125576	2.97987
A0A384K6J0	A0A384K6J0	Protein transport protein SEC22	Bcsec22	0.000580949	0.0283584	1.22474	0.00473396	0.0158066	1.69043	3.10545e-05	0.0203282	2.90719
A0A384JI78	A0A384JI78	PKS	BCIN_05g06280	0.000170831	0.0328421	2.62221	0.000760112	0.0162548	1.07987	1.9877e-05	0.0215714	2.89851
A0A384JL89	A0A384JL89	BcFrt1	BcFrt1	0.462898	0.579932	0.146064	0.00104469	0.0152933	1.49019	7.6163e-05	0.0190438	2.18752
A0A384JN60	A0A384JN60	Epimerase domain-containing protein	BCIN_07g05270	0.000118698	0.0371282	2.30594	2.61468e-05	0.0304698	1.9476	8.00148e-05	0.0184556	2.8615
A0A384JBG8	A0A384JBG8	Uncharacterized protein	BCIN_02g09210	0.918686	0.952999	-0.112876	0.0516092	0.0442792	2.21341	0.022921	0.0213956	2.83596
A0A384K529	A0A384K529	Bcpom33	Bcpom33	0.00540111	0.025893	0.615171	0.0012883	0.0153088	1.11291	8.16145e-05	0.0190076	1.9043
A0A384J8M8	A0A384J8M8	Bcktr4	Bcktr4	0.366849	0.418061	-1.91813	1.27443e-05	0.0335088	1.79589	1.9785e-05	0.0217006	2.79138
A0A384JSU3	A0A384JSU3	Bcprx8	Bcprx8	5.25708e-06	0.0511385	2.05824	2.35477e-06	0.04	1.95802	1.32465e-05	0.0188333	2.77409
A0A384JLR9	A0A384JLR9	Translocation protein SEC62	Bcsec62	0.0834635	0.0926595	-1.58025	0.0303286	0.0305362	1.18055	0.000178645	0.017625	2.75915
A0A384JVC8	A0A384JVC8	Small COPII coat GTPase SAR1	Bcsar1	0.00203686	0.0258224	0.487946	0.00104091	0.0153196	0.746174	8.68295e-07	0.02475	1.07948
A0A384JPZ1	A0A384JPZ1	Uncharacterized protein	BCIN_08g01550	0.0129617	0.0314138	0.290015	0.00144595	0.0153425	0.966543	0.00394836	0.0135259	1.15109
A0A384JYE3	A0A384JYE3	Bcap8	Bcap8	0.00615539	0.0260027	-1.30069	1.40126e-05	0.034	4.10271	0.00026577	0.017403	2.72819
A0A384JQ48	A0A384JQ48	ER membrane protein complex subunit 1	Bcemc1	0.239274	0.271878	0.67851	0.00517655	0.0153803	2.66573	0.00108722	0.013	3.81039
A0A384K6L5	A0A384K6L5	Uncharacterized protein	BCIN_16g02260	0.371169	0.423413	-1.49984	0.00052741	0.0181166	2.85076	0.000197187	0.0178232	2.70822
A0A384JEJ4	A0A384JEJ4	Bcyfh7	Bcyfh7	0.00581811	0.0261189	1.24879	0.000503538	0.0182512	1.91272	0.000143817	0.017284	2.69729
A0A384JAA8	A0A384JAA8	ANK	BCIN_02g07680	1.96429e-06	0.0426122	1.85297	6.22759e-06	0.0379535	2.14774	5.25751e-05	0.0185913	2.68768
A0A384JVL1	A0A384JVL1	Uncharacterized protein	BCIN_10g05550	0.0143876	0.0329129	0.634299	0.00127032	0.0153826	1.41504	0.0026434	0.0127419	1.79138
A0A384J8H5	A0A384J8H5	Signal peptidase subunit 3	Bcspc3	0.106362	0.112825	-2.17371	0.000123833	0.0242016	1.85257	0.0314046	0.0261466	2.67675
A0A384JCU6	A0A384JCU6	PlsC domain-containing protein	BCIN_03g05100	0.402761	0.509059	-0.605589	0.00347232	0.0144356	1.8447	0.00140297	0.0127989	2.66888
A0A384J9C3	A0A384J9C3	Uncharacterized protein	BCIN_02g02660	NaN	1	0	0.00103522	0.015399	4.21122	0.000901336	0.0129445	3.90888
A0A384J6U9	A0A384J6U9	Dolichyl-diphosphooligosaccharide--protein glycosyltransferase subunit 2	BCIN_01g08400	0.289277	0.325659	0.19579	0.00692974	0.015416	1.05523	0.000132897	0.0170446	1.79898
A0A384JMQ6;A0A384JM20	A0A384JMQ6;A0A384JM20	Bcpmr1	Bcpmr1	0.0117036	0.0303502	1.3169	0.0500178	0.0430017	1.88889	0.000679653	0.0135513	2.56112
A0A384JFV1	A0A384JFV1	Bcrqc1	Bcrqc1	0.012375	0.0309507	2.52338	0.0436193	0.0389721	1.76162	0.0114213	0.0159378	2.54005
A0A384J888	A0A384J888	Bcqcr2	Bcqcr2	0.0576233	0.0674125	0.377439	0.00669553	0.0154699	0.656502	0.000152692	0.0174458	1.46897
A0A384K282	A0A384K282	Uncharacterized protein	BCIN_14g01360	0.939878	0.96294	-0.0284532	8.42385e-05	0.0254054	3.03258	0.000332411	0.0163303	2.51593
A0A384JWH7	A0A384JWH7	Phosphatidyl-N-methylethanolamine N-methyltransferase	Bcopi3	0.542186	0.681746	-0.22787	0.00668639	0.0154842	1.79145	0.00119221	0.0126171	2.51042
A0A384JFL7	A0A384JFL7	Aldehyde dehydrogenase	Bchfd1	0.574042	0.713528	-0.194839	0.00123421	0.0153312	1.79661	0.000309049	0.0169524	2.48571
A0A384JAB5	A0A384JAB5	Cysteine protease	BCIN_02g06770	0.388269	0.493599	1.14412	0.0282066	0.0300885	2.51253	0.0417784	0.0333744	2.47747
A0A384JSV9	A0A384JSV9	Bcdcd1	Bcdcd1	0.0226177	0.0402324	1.09468	0.00371038	0.0144823	2.54905	0.00324445	0.0136042	2.47141
A0A384JN95	A0A384JN95	Uncharacterized protein	BCIN_07g04950	0.00707263	0.0255869	1.07971	0.000159036	0.0230207	2.27541	0.000266296	0.0173598	2.46672
A0A384JKP1	A0A384JKP1	Uncharacterized protein	BCIN_06g05560	7.73651e-05	0.039494	2.04076	0.000929506	0.0158129	1.33122	7.92003e-05	0.0185992	2.45865
A0A384JDW4	A0A384JDW4	Epimerase domain-containing protein	BCIN_03g08170	0.500072	0.628268	0.364375	0.00459785	0.0155343	1.94455	0.0105774	0.0158611	1.63081
A0A384JEK0	A0A384JEK0	Uncharacterized protein	BCIN_04g01150	0.250118	0.28252	-0.382813	0.00631945	0.0155194	1.56531	0.000655447	0.0136942	2.39643
A0A384JXW8	A0A384JXW8	Protein transport protein BOS1	Bcbos1	0.0113454	0.0297403	1.37334	0.0163055	0.021804	1.06695	0.00101929	0.0131707	2.39583
A0A384K390	A0A384K390	Uncharacterized protein	BCIN_14g04530	5.14718e-05	0.046229	3.50212	0.00287634	0.0137054	1.47095	0.000480664	0.0150945	2.39362
A0A384JIZ4	A0A384JIZ4	Uncharacterized protein	BCIN_06g00530	0.0123528	0.0310484	0.824368	0.0050524	0.0155658	0.899419	0.00271823	0.0128859	1.48002
A0A384JGT7	A0A384JGT7	AB hydrolase-1 domain-containing protein	BCIN_05g02100	0.120677	0.149329	-1.6114	0.0226746	0.0264496	3.03545	0.0558078	0.0407859	2.36626
A0A384JQH5	A0A384JQH5	Uncharacterized protein	BCIN_08g03990	0.155007	0.190512	-2.04391	0.00260079	0.0140652	1.31887	0.000396852	0.0155536	2.33442
A0A384JBP7	A0A384JBP7	Uncharacterized protein	BCIN_03g02920	0.0404557	0.0558818	-4.55979	0.0438818	0.0390586	1.0754	0.00127332	0.0125963	2.30755
A0A384JRZ6	A0A384JRZ6	Uncharacterized protein	BCIN_09g02320	0.0243161	0.0424788	0.791115	0.00617929	0.0155783	1.30582	0.0172573	0.0184242	1.01886
A0A384J751	A0A384J751	TUG-UBL1 domain-containing protein	BCIN_01g09340	0.00557974	0.026221	2.25938	0.0086167	0.0168997	1.57733	0.00109732	0.012866	2.29458
A0A384J8S0	A0A384J8S0	Ditrans,polycis-polyprenyl diphosphate synthase ((2E,6E)-farnesyldiphosphate specific)	Bcnus1	0.310529	0.345608	0.313644	0.00698206	0.0155865	1.1222	0.0142942	0.0174105	1.1872
A0A384JKQ6	A0A384JKQ6	Bcerv46	Bcerv46	0.916244	0.951891	0.0507348	0.00616074	0.0155932	1.23791	0.000269802	0.0172741	2.23873
A0A384JJA2	A0A384JJA2	Uncharacterized protein	BCIN_06g01710	0.307139	0.342785	0.320527	0.00657541	0.0156146	2.42832	0.000558499	0.0142528	2.41139
A0A384JEB3	A0A384JEB3	Bcgle2	Bcgle2	0.0284854	0.0461983	0.648158	0.00498062	0.015692	0.979984	0.00193778	0.0129242	1.32302
A0A384J6N2	A0A384J6N2	Calcium-transporting ATPase	BCIN_01g09320	0.247702	0.279729	-0.261129	0.00157508	0.0153741	1.33845	5.77026e-05	0.0181957	2.20022
A0A384J8L2	A0A384J8L2	Dolichyl-diphosphooligosaccharide--protein glycotransferase	Bcstt3	0.0375106	0.0537933	-0.88186	0.00916626	0.0171839	1.45343	0.00179732	0.0130872	2.19631
A0A384JTV2	A0A384JTV2	Mediator of RNA polymerase II transcription subunit 11	MED11	0.00424835	0.0249335	1.70527	0.00229999	0.0143285	1.10008	0.000144919	0.0175262	2.19015
A0A384JY44;A0A384JXB6	A0A384JY44;A0A384JXB6	Bcemp24	Bcemp24	0.707743	0.830589	0.0940685	0.0047881	0.0157096	2.01112	0.000371629	0.0157174	2.62661
A0A384JPP5	A0A384JPP5	Uncharacterized protein	BCIN_08g02380	0.0620495	0.0727396	0.231931	0.000924009	0.01587	0.930082	7.27852e-05	0.01912	1.20309
A0A384J6W8	A0A384J6W8	Bccne1	Bccne1	0.242997	0.274718	0.14876	0.000916698	0.0159275	1.29397	6.25989e-05	0.0188667	2.05134
A0A384JXX8	A0A384JXX8	Mitochondrial import inner membrane translocase TIM40	Bcmia40	0.00844767	0.0273238	1.09868	0.00512932	0.015488	1.45391	0.00116165	0.012763	2.14867
A0A384K026	A0A384K026	Aminotran	BCIN_12g06520	0.742571	0.853341	0.0550226	0.000787268	0.01603	1.58391	0.00270875	0.0129002	1.62002
A0A384JH41	A0A384JH41	Bcsti1	Bcsti1	5.08637e-06	0.0519375	1.87745	3.85844e-05	0.0287143	1.08764	5.60271e-06	0.0190385	2.13933
A0A384JAH7	A0A384JAH7	NmrA domain-containing protein	BCIN_02g05960	0.0106369	0.029292	-1.64408	0.000150175	0.0234571	2.86982	0.000504281	0.0148605	2.13798
A0A384JGY3	A0A384JGY3	Uncharacterized protein	BCIN_05g02500	0.969615	0.980805	0.0129884	0.00745802	0.0161622	1.4005	0.0281806	0.0236651	1.82061
A0A384J852	A0A384J852	Uncharacterized protein	BCIN_02g00470	0.00391577	0.0249787	0.74229	0.000661726	0.0162249	1.37597	0.000512283	0.0147179	1.13713
A0A384K0D1	A0A384K0D1	L-type lectin-like domain-containing protein	BCIN_13g00700	0.0472706	0.0601382	-4.23867	0.00347299	0.0144027	1.59399	0.000231798	0.0180787	2.10785
A0A384K386	A0A384K386	Uncharacterized protein	BCIN_14g04580	2.06142e-07	0.0397778	3.19163	0.00302185	0.0139858	1.53982	0.000238557	0.0177984	2.1032
A0A384JQS1	A0A384JQS1	Uncharacterized protein	BCIN_08g04830	0.282665	0.318346	0.572591	0.00863555	0.016885	2.97917	0.00699958	0.0141451	2.21691
A0A384J6G4	A0A384J6G4	Bcmon2	Bcmon2	0.443731	0.556598	0.121113	0.00859922	0.0169145	1.29343	0.00358213	0.0134512	1.25374
A0A384JE38	A0A384JE38	Uncharacterized protein	BCIN_03g09090	0.908633	0.947808	0.0631962	0.00874529	0.0169201	0.964947	0.00125727	0.012457	1.07968
A0A384JUT4	A0A384JUT4	Uncharacterized protein	BCIN_10g02960	0.19102	0.222649	0.62565	0.00901779	0.0169768	2.00424	0.00204426	0.0126158	2.83245
A0A384JZC0	A0A384JZC0	PKS	BCIN_12g02050	0.420086	0.529054	0.13771	0.000552529	0.0176805	1.27345	0.00172862	0.0129616	1.32194
A0A384JVI3	A0A384JVI3	Uncharacterized protein	BCIN_10g05270	0.771727	0.869344	0.227639	0.00949719	0.0177487	1.65687	0.0180263	0.0189434	1.28436
A0A384JRZ9	A0A384JRZ9	Bcscj1	Bcscj1	0.29634	0.332958	-0.289008	0.00196347	0.0143877	1.77596	0.00108841	0.0129807	2.00978
A0A384JX34	A0A384JX34	Bcerv29	Bcerv29	0.516323	0.649157	-0.158138	0.00309308	0.0140118	1.22045	6.96522e-05	0.0185574	2.00763
A0A384JRG1	A0A384JRG1	ATPase GET3	Bcget3	6.41941e-05	0.0425946	2.13215	0.000341331	0.0198404	1.09061	5.90931e-06	0.0192222	1.96579
A0A384K353	A0A384K353	Bcgpi11	Bcgpi11	NaN	1	0	0.000546846	0.0177582	4.12812	3.48014e-06	0.0136552	4.9174
A0A384JA35	A0A384JA35	CP2 domain-containing protein	BCIN_02g06140	0.94536	0.966459	-0.0266558	0.00110865	0.0151678	1.89266	0.00109842	0.0128471	1.94018
A0A384K2C4	A0A384K2C4	Cytochrome b5 heme-binding domain-containing protein	BCIN_14g01530	0.98459	0.989102	0.00420443	0.00053292	0.0179955	1.18482	0.00185326	0.0128596	1.34169
A0A384K7Y0	A0A384K7Y0	Aldo	BCIN_16g04040	0.000682623	0.0292368	2.02755	0.000120811	0.0242957	1.73508	0.0012114	0.0125812	1.92045
A0A384JU95	A0A384JU95	Sec39 domain-containing protein	BCIN_10g01130	0.927864	0.957107	-0.0449823	0.00252835	0.0141039	1.74845	0.00057391	0.0142711	1.91784
A0A384JDF9	A0A384JDF9	Protein YIP	BCIN_03g08160	0.39232	0.498998	0.253063	0.0100733	0.0179983	1.26729	0.00352729	0.0135337	1.67095
A0A384K1D0	A0A384K1D0	Protein DOM34 homolog	Bcdom34	0.346129	0.389089	0.357743	0.00979298	0.0180456	1.49196	0.0319262	0.0265091	1.10887
A0A384K5K8	A0A384K5K8	Uncharacterized protein	BCIN_15g05440	0.0167245	0.0347977	1.12261	0.00409639	0.0148437	1.66767	0.00282735	0.0128802	1.90137
A0A384J510	A0A384J510	Bcdss1	Bcdss1	0.201837	0.231714	-2.47057	0.0454886	0.0402572	1.77732	0.000365282	0.0158575	1.89834
A0A384JNJ2	A0A384JNJ2	3-isopropylmalate dehydratase	Bcleu1	1.93144e-05	0.0525393	1.84594	0.000156408	0.0235901	1.22912	1.13863e-05	0.0196522	1.88107
A0A384J4D5	A0A384J4D5	Uncharacterized protein	BCIN_01g01710	0.00739043	0.0257811	0.444409	0.0107872	0.0181967	0.576819	0.000514998	0.0146057	1.11641
A0A384JCE1	A0A384JCE1	Bcdoa1	Bcdoa1	0.0100742	0.0291139	1.98916	0.0330801	0.0321368	1.42949	0.0135003	0.0170106	1.87873
A0A384JGN5	A0A384JGN5	Uncharacterized protein	BCIN_04g06680	0.818285	0.897762	0.29583	0.0112839	0.018559	3.17688	0.0166276	0.0183531	3.1221
A0A384JEW7;A0A384JEY2	A0A384JEW7;A0A384JEY2	SET domain-containing protein	BCIN_04g02220	0.177383	0.211442	0.214205	0.000456085	0.0185899	1.32029	0.000731545	0.0133942	1.18462
A0A384J777	A0A384J777	Glucosidase 2 subunit beta	Bcgtb1	0.102401	0.109831	0.135167	0.011206	0.0186191	1.01331	0.000395786	0.0155871	1.39867
A0A384JKY3	A0A384JKY3	Complex1	BCIN_06g05630	0.0183493	0.0366978	-0.97481	9.8471e-05	0.0244315	3.34809	0.00120003	0.0125991	1.84126
A0A384K1K0	A0A384K1K0	Uncharacterized protein	BCIN_13g05430	0.000376555	0.0302915	0.970715	0.000454872	0.0186346	1.59074	2.50398e-05	0.0210435	2.17487
A0A384JA01	A0A384JA01	LigB domain-containing protein	BCIN_02g04490	0.528036	0.664951	0.0486469	0.0122709	0.0191509	1.32069	1.98968e-05	0.0214438	1.37595
A0A384JVU0	A0A384JVU0	AB hydrolase-1 domain-containing protein	BCIN_11g00410	0.373901	0.427551	-0.62061	0.0242168	0.0272064	2.89269	0.0569942	0.0418876	1.80889
A0A384JF82	A0A384JF82	Uncharacterized protein	BCIN_04g04280	0.202481	0.232011	0.276417	0.000412093	0.0192836	1.17628	0.000564979	0.0144564	1.08608
A0A384K712	A0A384K712	Uncharacterized protein	BCIN_16g02220	0.918801	0.952899	0.022075	0.000393696	0.019303	1.73262	0.0165228	0.0183776	1.22377
A0A384JBN5	A0A384JBN5	Bclhs1	Bclhs1	0.506632	0.637296	0.054554	0.000384357	0.0194504	1.11924	1.07712e-05	0.020391	1.43176
A0A384JH03	A0A384JH03	Bcpis1	Bcpis1	0.685544	0.812787	-0.240545	0.0260838	0.0289186	1.55593	0.0373624	0.0302181	1.75609
A0A384JMZ5	A0A384JMZ5	Uncharacterized protein	BCIN_07g04370	0.115888	0.123534	-3.81233	8.45743e-06	0.0355102	3.227	0.000578435	0.014219	1.74594
A0A384K096;A0A384K0G0	A0A384K096;A0A384K0G0	Bchbs1	Bchbs1	0.0277097	0.0447913	1.37979	0.0204199	0.024125	1.38064	0.00922819	0.0151298	1.7445
A0A384K4Q2	A0A384K4Q2	Dolichyl-phosphate-mannose--protein mannosyltransferase	Bcpmt2	0.644884	0.779334	-0.163726	0.0331374	0.0321939	1.04542	0.00743956	0.0143487	1.70336
A0A384K122	A0A384K122	Uncharacterized protein	BCIN_13g03510	0.913629	0.950597	-0.0742931	0.00558583	0.0152209	1.83194	0.00670379	0.0143364	1.69607
A0A384JUH7	A0A384JUH7	Uncharacterized protein	BCIN_10g02060	7.45732e-05	0.040975	1.52623	3.23185e-05	0.0313247	1.55717	1.65564e-05	0.0213077	1.69576
A0A384JRQ2	A0A384JRQ2	Uncharacterized protein	BCIN_09g01400	2.59648e-06	0.0422308	1.31134	2.31068e-06	0.0406349	1.23604	2.84226e-06	0.0152308	1.69261
A0A384JQR7	A0A384JQR7	Alkaline phosphatase	Bcpho8	0.767101	0.867985	0.164354	0.000341659	0.0197878	1.68414	0.000216826	0.0182258	1.77334
A0A384JUL3	A0A384JUL3	Uncharacterized protein	BCIN_10g02440	6.49999e-05	0.042596	0.786927	0.000304372	0.0200654	0.575728	1.06081e-05	0.0196061	1.07777
A0A384K0D3	A0A384K0D3	Endoplasmic reticulum chaperone BiP	Bckar2	0.000410327	0.0299608	0.747083	0.000289451	0.0201111	1.30956	1.44873e-05	0.0206174	1.94361
A0A384JAC6	A0A384JAC6	Cytochrome b5 heme-binding domain-containing protein	BCIN_02g07220	0.0266257	0.0441012	-0.970352	0.000733855	0.0160234	1.90869	0.00191095	0.0128829	1.65719
A0A384K2C9	A0A384K2C9	Oxidored	BCIN_14g00210	0.000377106	0.0301892	0.980204	0.000301731	0.0201202	1.14762	0.000195588	0.0178726	1.31584
A0A384JKV9	A0A384JKV9	Bcgar1	Bcgar1	0.0123592	0.0310158	0.423159	0.000283348	0.0203944	1.45163	0.000145325	0.0174724	1.28871
A0A384K6X5	A0A384K6X5	Uncharacterized protein	BCIN_16g03180	0.53979	0.678691	0.186175	0.000275024	0.0205682	2.59134	8.31783e-05	0.0188636	2.30227
A0A384JZS4	A0A384JZS4	Uncharacterized protein	BCIN_12g06310	0.620265	0.7577	0.154809	0.0148195	0.0207131	2.2039	0.00108055	0.0130583	1.66409
A0A384J8C2	A0A384J8C2	Uncharacterized protein	BCIN_02g01010	0.0463447	0.0597521	-4.06585	0.00092933	0.0158414	2.91282	0.0124344	0.016448	1.59012
A0A384JLQ5	A0A384JLQ5	Peroxin-7	Bcpex7	0.794574	0.8832	-0.137836	0.00360497	0.0141611	1.75366	0.00699156	0.0141569	1.58771
A0A384J5Z6	A0A384J5Z6	Bcpot1	Bcpot1	0.984965	0.989133	0.0328153	0.0154347	0.0211917	4.64301	0.034387	0.0279127	3.70278
A0A384K1V4	A0A384K1V4	Aldo	BCIN_14g00290	0.689383	0.8152	-0.884187	0.00163135	0.0151483	1.19279	0.00150808	0.0127084	1.54641
A0A384JBX7	A0A384JBX7	Uncharacterized protein	BCIN_03g02440	0.514671	0.647756	-0.143468	0.00476619	0.0157418	1.54501	0.00243014	0.0125382	1.52557
A0A384JA87	A0A384JA87	Uncharacterized protein	BCIN_02g07550	0.35642	0.403072	-0.43723	0.00111591	0.0151424	2.17164	0.00289461	0.0131688	1.52414
A0A384JZ26	A0A384JZ26	Phosphatidylethanolamine N-methyltransferase	Bccho2	0.0087659	0.0274642	-1.35994	0.00181502	0.0147794	1.38748	0.00266427	0.0127135	1.52414
A0A384J4E0	A0A384J4E0	Bcsac1	Bcsac1	0.131654	0.164762	-0.714971	0.00186	0.0146743	1.43475	0.00129739	0.0125084	1.5234
A0A384JA00	A0A384JA00	Bcdal1	Bcdal1	0.80458	0.888772	-0.0607033	0.000260411	0.0210465	2.90979	0.00410237	0.0134749	1.51153
A0A384JN16	A0A384JN16	3-phytase	BCIN_07g04290	0.325017	0.362851	-2.39059	0.0416893	0.0378338	1.39964	0.0703062	0.0495019	1.50479
A0A384JYQ6	A0A384JYQ6	Spliceosomal protein DIB1	Bcdib1	0.10745	0.114023	-0.54226	0.000318481	0.0197957	2.00851	0.00715188	0.0141457	1.49651
A0A384JE89	A0A384JE89	Uncharacterized protein	BCIN_04g01290	0.516044	0.648902	0.20956	0.0159862	0.0216219	0.839811	0.000719794	0.013578	1.7787
A0A384JCC0	A0A384JCC0	NMO domain-containing protein	BCIN_03g04860	0.242936	0.274835	-2.62443	0.00118084	0.0151457	1.72018	0.00548167	0.0141134	1.47355
A0A384J6E3	A0A384J6E3	Carboxypeptidase	BCIN_01g06210	0.0103309	0.0291307	-1.70748	3.17268e-06	0.0405	3.21953	0.00368778	0.0134949	1.46701
A0A384JID3	A0A384JID3	Probable Xaa-Pro aminopeptidase P	BCIN_05g05850	0.86881	0.926378	-0.111683	0.0111614	0.0185617	1.67754	0.01668	0.0183287	1.46642
A0A384JZQ6	A0A384JZQ6	Ubiquitin carboxyl-terminal hydrolase	BCIN_12g06130	0.00250891	0.025286	1.51816	0.00235468	0.0143087	1.39291	0.0015406	0.0129443	1.46435
A0A384K2P7	A0A384K2P7	Peptidyl-prolyl cis-trans isomerase	BCIN_14g02660	0.330501	0.368343	-1.90703	0.00782362	0.0162489	1.72938	0.0203506	0.0201416	1.44319
A0A384K2B5	A0A384K2B5	Uncharacterized protein	BCIN_14g01660	0.447207	0.561295	0.101386	0.000224105	0.0222086	0.980679	0.00237044	0.0126246	1.08994
A0A384J4K9	A0A384J4K9	Uncharacterized protein	BCIN_01g02300	0.445758	0.558986	0.354671	0.0173607	0.0223785	-3.32083	0.000447421	0.0152016	2.15025
A0A384JKG9;A0A384JKN8	A0A384JKG9;A0A384JKN8	Bccab2	Bccab2	0.0564716	0.0670715	0.478612	0.000196455	0.0225935	1.30762	0.00276802	0.0128879	1.26068
A0A384JYN1	A0A384JYN1	ER membrane protein complex subunit 4	Bcemc4	NaN	1	0	0.000195293	0.0226667	4.9229	0.00025086	0.0178926	5.50648
A0A384K0L0	A0A384K0L0	Complex1	BCIN_13g01350	0.000496286	0.0294907	-2.9293	0.000776051	0.0159772	2.30175	0.00532212	0.0141768	1.356
A0A384J953	A0A384J953	MINDY	BCIN_02g02010	NaN	1	0	0.00021501	0.0226959	2.5454	0.00102518	0.0131307	2.52721
A0A384JLT6	A0A384JLT6	Chitobiosyldiphosphodolichol beta-mannosyltransferase	Bcalg1	0.617002	0.755915	0.508467	0.0182389	0.0229606	3.0087	0.0776473	0.0543925	1.8333
A0A384K3B7	A0A384K3B7	Cytochrome c oxidase subunit	Bccox12	0.0474284	0.0602533	0.949118	0.018158	0.0229771	1.25109	0.0079023	0.0145214	1.63133
A0A384JIJ0	A0A384JIJ0	Bcap5	Bcap5	0.0257485	0.0433817	-0.758916	9.55867e-06	0.0349903	2.51679	0.000419511	0.0151632	1.31583
A0A384K0K1	A0A384K0K1	N-acetyltransferase domain-containing protein	BCIN_13g00020	0.0472803	0.0600958	0.646205	0.0197213	0.0235182	0.782096	0.00214056	0.012637	1.19367
A0A384JB54	A0A384JB54	Adenine deaminase	Bcaah1	0.00207591	0.0255755	0.600986	0.000148753	0.0235412	0.839516	0.000300865	0.0171154	1.05425
A0A384K5G1	A0A384K5G1	E3 ubiquitin-protein ligase listerin	Bcrkr1	0.13036	0.163449	0.471803	0.0194662	0.0236507	1.115	0.00636226	0.0140137	1.25019
A0A384J5H5	A0A384J5H5	FAA	BCIN_01g05950	0.234477	0.265479	0.284899	0.000154794	0.0236738	2.31565	0.0002535	0.0178015	1.93203
A0A384J4H3	A0A384J4H3	Bcsss1	Bcsss1	0.14632	0.18221	0.646273	0.0193818	0.0236841	1.38484	0.00275697	0.0129305	2.2501
A0A384JYI3	A0A384JYI3	GMC	BCIN_12g02390	NaN	1	0	0.000145402	0.0237971	7.11423	0.11727	0.0980399	2.5658
A0A384K7L5;A0A384K7J7	A0A384K7L5;A0A384K7J7	Uncharacterized protein	BCIN_16g04740	0.373901	0.466648	0.959333	0.000132218	0.024317	4.2626	1.02689e-05	0.0197557	3.61716
A0A384JU82	A0A384JU82	ATP	BCIN_10g01090	0.000242335	0.0305937	-0.960818	0.00875835	0.0168908	1.04207	0.0431376	0.0341709	1.21183
A0A384JLF9	A0A384JLF9	Uncharacterized protein	BCIN_06g06280	4.57742e-05	0.047424	0.882135	7.28904e-05	0.0261232	0.953652	1.80031e-05	0.021375	1.26984
A0A384JXQ3	A0A384JXQ3	Catalase	Bccat2	NaN	1	0	7.18659e-05	0.0262476	4.5107	0.116497	0.0931649	2.42092
A0A384JCN3	A0A384JCN3	Uncharacterized protein	BCIN_03g05840	0.193634	0.224112	-1.36535	0.00341144	0.014268	1.71372	0.0181233	0.0189994	1.16288
A0A384JNF0	A0A384JNF0	Uncharacterized protein	BCIN_07g05960	0.994655	0.995385	-0.0020256	0.00510375	0.0155035	1.08178	0.0078475	0.0144673	1.15814
A0A384JF61	A0A384JF61	Flavoprotein domain-containing protein	BCIN_04g01540	0.205061	0.23382	-0.258764	0.000481883	0.0185094	1.38865	0.00841768	0.0147685	1.1433
A0A384JC69;A0A384JG34	A0A384JC69	CN hydrolase domain-containing protein	BCIN_03g02900	0.0036939	0.0250533	0.433711	7.1666e-05	0.0263732	0.995871	0.00133771	0.0127082	1.08509
A0A384JDB3	A0A384JDB3	Uncharacterized protein	BCIN_03g07820	0.00315558	0.0248344	-1.31528	0.000478154	0.0185532	1.62941	0.000939472	0.0129221	1.13369
A0A384JRF7	A0A384JRF7	Uncharacterized protein	BCIN_08g05920	0.353647	0.399487	0.729677	0.0243914	0.0271518	2.06964	0.00175775	0.0130459	4.26364
A0A384JLY8	A0A384JLY8	Bcdys1	Bcdys1	0.0222008	0.0398481	0.166202	6.5937e-05	0.0272871	1.10821	1.13862e-05	0.0197956	1.0897
A0A384JB13	A0A384JB13	Uncharacterized protein	BCIN_02g07690	0.515998	0.649071	-0.0685705	1.72217e-07	0.0373333	1.56322	9.4338e-06	0.0205397	1.12465
A0A384K560	A0A384K560	Bcsyp1	Bcsyp1	0.110801	0.117733	0.521459	0.0240402	0.0273163	0.890553	0.0100115	0.0156514	1.01358
A0A384JHD0	A0A384JHD0	Fe2OG dioxygenase domain-containing protein	BCIN_05g02340	NaN	1	0	6.379e-05	0.0274229	5.37557	0.156404	0.135011	4.8506
A0A384JL39	A0A384JL39	FAD	BCIN_06g07120	NaN	1	0	5.97628e-05	0.0282292	6.29026	5.25447e-06	0.0166337	5.737
A0A384J7H9	A0A384J7H9	Glyco	BCIN_01g09100	0.0003208	0.0295286	0.850681	3.8557e-05	0.0288862	1.5568	8.12509e-05	0.0186667	2.11332
A0A384JYG0	A0A384JYG0	NmrA domain-containing protein	BCIN_12g00030	0.218226	0.246498	0.192244	2.38968e-07	0.029037	2.82873	9.46594e-06	0.020378	2.73954
A0A384K6E3	A0A384K6E3	Phosphoenolpyruvate carboxykinase (ATP)	Bcpck1	0.609989	0.750521	-0.0458679	1.33894e-05	0.0332174	1.52907	5.05868e-05	0.0185133	1.05426
A0A384JLI0	A0A384JLI0	Uncharacterized protein	BCIN_07g00530	0.747296	0.856594	-0.0653617	0.00265916	0.0139256	1.02393	0.00221849	0.0126892	1.04046
A0A384JY77	A0A384JY77	Bcspf1	Bcspf1	0.750517	0.858024	0.07606	0.026706	0.0292903	1.20443	0.000676783	0.0135986	2.29136
A0A384JCU7	A0A384JCU7	Bcblm10	Bcblm10	0.255742	0.287903	-0.399399	0.0021866	0.014208	1.39293	0.00354422	0.0135061	1.03573
A0A384JZB8	A0A384JZB8	Uncharacterized protein	BCIN_12g02810	0.820171	0.898989	0.137426	0.0271655	0.0294829	1.37267	0.00672768	0.0143122	2.05776
A0A384JS23	A0A384JS23	Uncharacterized protein	BCIN_09g01650	0.967156	0.979345	0.0621192	0.0273757	0.0295885	3.34319	0.341977	0.304078	1.84927
A0A384JWE0	A0A384JWE0	Uncharacterized protein	BCIN_11g02410	0.441773	0.554547	-0.192669	0.00765526	0.0162395	1.50323	0.025304	0.022379	1.01043
A0A384JVG3	A0A384JVG3	Uncharacterized protein	BCIN_10g05440	0.0537464	0.0653379	8.78155	0.0601773	0.049867	8.43092	0.0814681	0.0562695	7.60873
A0A384JBZ7	A0A384JBZ7	Bccdc34	Bccdc34	0.0350666	0.0525117	0.356637	4.18283e-05	0.0295954	1.08507	7.74517e-05	0.0188933	1.12555
A0A384JAL6	A0A384JAL6	Autophagy-related protein 27	BCIN_03g00180	0.155292	0.19053	0.593318	0.0298162	0.0303924	1.13311	0.0240233	0.0220157	1.22332
A0A384J9G6	A0A384J9G6	Mannosyltransferase	Bcalg9	0.373901	0.472609	1.12726	7.53e-05	0.026	4.09678	0.130113	0.113867	3.91396
A0A384J5J9	A0A384J5J9	Uncharacterized protein	BCIN_01g04300	0.116864	0.138435	2.61597	0.000471267	0.0185972	3.83054	0.119348	0.102206	3.84315
A0A384JV15	A0A384JV15	Uncharacterized protein	BCIN_10g01080	0.373901	0.462388	1.6927	2.09198e-08	0.0245714	6.21949	0.116134	0.0863915	3.80468
A0A384JIJ3	A0A384JIJ3	Uncharacterized protein	BCIN_05g07700	0.118865	0.144814	3.50516	5.96746e-07	0.0448421	5.76701	0.116334	0.0912114	3.67685
A0A384JKA8	A0A384JKA8	Molybdopterin synthase catalytic subunit	cnxH	0.434913	0.546016	2.15316	0.0503821	0.0433318	4.50224	0.0929121	0.0643219	3.62155
A0A384JXS5	A0A384JXS5	Uncharacterized protein	BCIN_11g04390	0.373901	0.463574	1.83039	1.3169e-08	0.0312727	5.49744	0.11612	0.0853139	3.49815
A0A384JG49	A0A384JG49	Bcscs2	Bcscs2	0.489522	0.612564	0.486258	0.0291694	0.0305138	2.07911	0.0282665	0.0236098	2.08849
A0A384JGY9	A0A384JGY9	Endoplasmic reticulum transmembrane protein	Bcyet3	0.0365725	0.0535662	0.717758	0.0289409	0.0305398	1.13786	0.000876256	0.0130688	2.18221
A0A384K4W7	A0A384K4W7	ER membrane protein complex subunit 6	BCIN_15g03850	0.117088	0.139469	2.36068	4.04096e-05	0.0295765	4.36583	0.116118	0.0849456	3.08764
A0A384J7G7	A0A384J7G7	Uncharacterized protein	BCIN_01g10640	0.373901	0.474755	1.21071	0.00096779	0.0154246	3.58673	0.116553	0.0936364	2.84704
A0A384J8L9	A0A384J8L9	Long chronological lifespan protein 2	BCIN_02g02340	NaN	1	0	7.49986e-09	0.0314286	6.86149	0.373901	0.377994	2.4165
A0A384JKE2	A0A384JKE2	Uncharacterized protein	BCIN_06g04470	0.584564	0.72468	-1.03133	0.0594793	0.0495888	3.04733	0.0831573	0.0573303	2.68989
A0A384JP50	A0A384JP50	Carboxypeptidase	BCIN_08g00280	0.373901	0.464298	-1.62778	0.0298158	0.0304117	5.42966	0.388976	0.40453	2.58407
A0A384K3S5	A0A384K3S5	Cytidine deaminase	Bccdd1	0.0065733	0.0257143	0.92557	1.96826e-05	0.0321159	3.21846	0.000422471	0.0151	2.88168
A0A384JXN9	A0A384JXN9	Amidohydro-rel domain-containing protein	BCIN_11g06160	0.469154	0.587689	1.92323	0.0453343	0.0402803	4.68936	0.398843	0.416217	2.49857
A0A384JFJ4	A0A384JFJ4	Bcsnf7	Bcsnf7	0.00443584	0.0247638	0.97725	0.0332576	0.0322705	0.537436	0.00346551	0.0136313	1.12434
A0A384JWR4;A0A384JXE9	A0A384JWR4;A0A384JXE9	Bcprp5	Bcprp5	0.202288	0.231961	0.478645	0.0335812	0.0324233	0.981094	0.0416287	0.0332424	1.27171
A0A384JU64	A0A384JU64	Succinyl-CoA:3-ketoacid-coenzyme A transferase	BCIN_10g00900	0.367018	0.417626	1.18409	0.0174833	0.0224422	4.54946	0.124102	0.108045	2.3693
A0A384J9D4	A0A384J9D4	ATP-dependent (S)-NAD(P)H-hydrate dehydratase	BCIN_02g03660	0.000370451	0.030068	5.7897	0.000167606	0.0232082	5.34906	0.373901	0.385819	2.16066
A0A384JZF9	A0A384JZF9	Uncharacterized protein	BCIN_12g04510	0.373901	0.467371	-0.741686	0.0185371	0.0232211	3.11454	0.284973	0.242112	1.85805
A0A384K434	A0A384K434	WD	BCIN_15g01460	NaN	1	0	1.82453e-05	0.0326061	5.30614	0.116137	0.0864228	3.08895
A0A384K3D9	A0A384K3D9	Uncharacterized protein	BCIN_14g05120	0.240064	0.272195	0.281051	0.0337213	0.0326803	0.733009	0.00183348	0.01294	1.6047
A0A384JLH9	A0A384JLH9	APH domain-containing protein	BCIN_06g06460	0.373901	0.463372	2.46442	0.00135278	0.01519	6.24554	0.373901	0.347491	1.76892
A0A384J8E4	A0A384J8E4	Carrier domain-containing protein	BCIN_02g00016	0.0129409	0.0313347	-2.07668	0.000181054	0.0228956	7.20459	0.133401	0.116934	1.7663
A0A384JQT2	A0A384JQT2	Bclcb2	Bclcb2	0.184378	0.216678	2.88715	0.00332392	0.0143502	5.27414	0.194645	0.163937	1.51719
A0A384J9E2	A0A384J9E2	DASH complex subunit DAM1	BCIN_02g05900	0.141822	0.177066	3.49952	0.0141905	0.020185	4.68763	0.318555	0.276775	1.51556
A0A384JCD9	A0A384JCD9	Uncharacterized protein	BCIN_03g05440	0.373901	0.474161	-1.1637	0.0528096	0.0452111	3.17137	0.445737	0.483021	1.51058
A0A384JWS6	A0A384JWS6	Uncharacterized protein	BCIN_11g02980	0.0376655	0.0537437	-3.92074	0.00853878	0.0169293	3.93543	0.2074	0.174191	1.33497
A0A384J6H3	A0A384J6H3	Bcsps19	Bcsps19	0.144146	0.180266	1.20738	0.0227988	0.0266358	2.22184	0.16529	0.141821	1.32162
A0A384JHP3	A0A384JHP3	Cytochrome b5 heme-binding domain-containing protein	BCIN_05g04870	0.000698271	0.0294222	0.417994	1.80647e-05	0.032855	1.1801	5.04184e-06	0.0168	1.56778
A0A384J7Y9	A0A384J7Y9	PKS	BCIN_02g00014	0.00219226	0.0253832	-3.98236	0.00276715	0.0138222	3.79132	0.166388	0.142442	1.11354
A0A384JMU6	A0A384JMU6	Uncharacterized protein	BCIN_07g04610	0.373901	0.464575	1.26144	2.24167e-06	0.0412903	5.26108	0.373901	0.384556	1.02149
A0A384JX75	A0A384JX75	Bcatp10	Bcatp10	0.0218058	0.0396794	-3.46969	0.0141335	0.0202156	2.11001	0.131698	0.115242	1.01492
A0A384JRK6	A0A384JRK6	Uncharacterized protein	BCIN_09g00200	0.155405	0.190439	0.128911	2.32335e-05	0.0313103	1.5194	0.00158186	0.0128252	0.997524
A0A384JGL5	A0A384JGL5	Aldo	BCIN_05g01550	0.462651	0.579918	0.0533066	0.000173044	0.0231293	1.07602	0.000369642	0.0157871	0.996797
A0A384JEC2	A0A384JEC2	cAMP-dependent protein kinase regulatory subunit	BcpkaR	0.980393	0.986544	0.00832748	0.0119507	0.0187829	1.11515	0.00889877	0.0151321	0.966227
A0A384JIY9;A0A384JIP8	A0A384JIY9;A0A384JIP8	Bcvps70	Bcvps70	0.873333	0.929078	-0.0174955	0.000752543	0.0161398	1.44566	0.000221228	0.0181283	0.952197
A0A384JYW1	A0A384JYW1	NADPH--cytochrome P450 reductase	Bccpr1	0.00100903	0.0277333	-1.5341	0.000932554	0.0157563	1.02754	0.000589093	0.0140144	0.948544
A0A384K4M1	A0A384K4M1	Conserved oligomeric Golgi complex subunit 6	Bccog6	0.603681	0.746451	0.181823	0.000783672	0.0158569	1.16296	0.0352905	0.0285628	0.945769
A0A384JQQ6	A0A384JQQ6	Uncharacterized protein	BCIN_08g04860	0.007497	0.0262333	-1.00695	0.002068	0.0142234	1.71595	0.000726939	0.0134855	0.937663
A0A384K2H4	A0A384K2H4	Acyl-coenzyme A oxidase	BCIN_14g02030	0.0365807	0.053525	-0.269506	0.00010071	0.0242305	1.25102	0.000398048	0.0155203	0.935389
A0A384JC08	A0A384JC08	Isochorismatase domain-containing protein	BCIN_03g03850	0.349856	0.394408	0.259919	0.0103347	0.0180616	1.03596	0.0494074	0.0372172	0.927628
A0A384JZR9	A0A384JZR9	Uncharacterized protein	BCIN_12g05985	0.00188821	0.0254862	-6.77024	0.000131288	0.0244091	2.3401	0.00783217	0.014413	0.925264
A0A384JNE6;A0A384JNF2	A0A384JNE6;A0A384JNF2	Bcmdj1	Bcmdj1	0.215558	0.244002	-0.113551	0.00011889	0.0243906	1.42402	0.00169612	0.0130787	0.919928
A0A384JU33	A0A384JU33	Long-chain-alcohol oxidase	BCIN_10g00570	0.794588	0.883	0.317448	0.00150288	0.0152289	5.32232	0.459997	0.503679	0.900651
A0A384JK65	A0A384JK65	Uncharacterized protein	BCIN_06g03260	0.0300726	0.0479706	-1.12273	0.024567	0.0270975	1.58229	0.0378799	0.0307266	0.899643
A0A384JGE6	A0A384JGE6	Uncharacterized protein	BCIN_05g00880	0.184408	0.216628	-0.504901	0.0341339	0.0331245	1.57447	0.0918381	0.0635586	0.888834
A0A384J6U1;A0A384J6S6	A0A384J6U1;A0A384J6S6	Bclgd1	Bclgd1	0.0316239	0.0493644	0.130398	0.000273389	0.020745	1.00697	9.75392e-05	0.0182286	0.886148
A0A384JB77	A0A384JB77	Bcdao7	Bcdao7	0.197336	0.227	0.537394	0.0446602	0.0397065	1.31479	0.0587325	0.0423292	0.881936
A0A384J945	A0A384J945	Bcmnn10	Bcmnn10	0.162898	0.196808	-0.317218	0.00233938	0.0143273	1.08944	0.0236285	0.0218255	0.875552
A0A384JXH0;A0A384JXJ1	A0A384JXH0;A0A384JXJ1	Bcvtc4	Bcvtc4	0.296199	0.333032	-2.34471	0.00427547	0.0150074	1.29101	0.00714811	0.0141574	0.872226
A0A384JJ43	A0A384JJ43	Uncharacterized protein	BCIN_05g07200	0.0345195	0.0519028	-0.406441	0.000524555	0.0181982	1.25217	0.00839797	0.0147803	0.862728
A0A384JKI4	A0A384JKI4	Uncharacterized protein	BCIN_06g05400	0.553579	0.693922	-0.0425816	6.45158e-06	0.0370909	1.39278	0.000118896	0.0173113	0.861184
A0A384JW68	A0A384JW68	Bcrib5	Bcrib5	0.226608	0.255775	0.412983	0.00244934	0.0141074	1.21561	0.0157677	0.0182908	0.860534
A0A384K5W9	A0A384K5W9	Flavin mononucleotide kinase 1	Bcfmn1	0.617812	0.756209	0.0990925	0.00763384	0.016254	1.34276	0.0161188	0.0183423	0.858597
A0A384JKA3	A0A384JKA3	Uncharacterized protein	BCIN_06g03610	0.554067	0.694192	-1.15475	0.0123444	0.0191906	1.59887	0.0935873	0.0648779	0.849195
A0A384K0Z3	A0A384K0Z3	Lactoylglutathione lyase	BCIN_13g03210	0.0360893	0.0534034	0.7279	0.0117614	0.0185912	1.10858	0.0281937	0.0236236	0.842912
A0A384JCK7	A0A384JCK7	Uncharacterized protein	BCIN_03g05700	0.133445	0.166971	-0.42941	0.00888213	0.0170501	1.07007	0.0249337	0.0221502	0.842278
A0A384JT20	A0A384JT20	Cupin	BCIN_09g04470	2.89657e-05	0.0473398	-3.98588	0.0115547	0.0185813	1.20342	0.0259116	0.0226587	0.840205
A0A384JZ23	A0A384JZ23	Uncharacterized protein	BCIN_12g01060	0.927219	0.957201	0.0687675	0.0082067	0.0165563	2.97905	0.237161	0.200171	0.83661
A0A384JW73	A0A384JW73	SnoaL-like domain-containing protein	BCIN_10g05940	0.864405	0.923817	-0.0694574	0.00243809	0.0141436	1.00451	0.00948034	0.0153725	0.83383
A0A384JRR6	A0A384JRR6	Methyltranfer	BCIN_09g01570	0.499419	0.627671	-0.186322	0.00108332	0.0152703	1.0963	0.00366959	0.0135086	0.813419
A0A384K2S4	A0A384K2S4	DUF1716 domain-containing protein	BCIN_14g02710	0.0151326	0.0335015	-0.765664	0.0208585	0.0246505	1.23244	0.129047	0.112848	0.810935
A0A384K6Q5	A0A384K6Q5	Deuterolysin	Bcmp1	0.00768773	0.0264657	-4.82943	0.000184841	0.0229867	4.72353	0.259179	0.218676	0.801225
A0A384K658;A0A384K5N7	A0A384K658;A0A384K5N7	Uncharacterized protein	BCIN_16g00040	0.334382	0.373043	0.273393	0.0485316	0.042435	1.1305	0.1281	0.111968	0.798768
A0A384JYA6	A0A384JYA6	Kynureninase	BNA5	0.0383793	0.0546054	-0.85067	0.00202641	0.0143604	1.6349	0.0214079	0.0207252	0.7909
A0A384JDY6	A0A384JDY6	Delta-aminolevulinic acid dehydratase	Bchem2	0.106157	0.112766	0.234862	0.000763339	0.0162235	1.15599	0.00375408	0.0135791	0.732098
A0A384JI17	A0A384JI17	NTF2 domain-containing protein	BCIN_05g06040	0.253898	0.285932	0.403463	0.0281973	0.0301081	1.2563	0.0345054	0.0278971	0.723228
A0A384JZY6	A0A384JZY6	Bchsp10	Bchsp10	0.0553554	0.0666866	0.174077	8.76058e-05	0.0259383	1.01174	0.00100875	0.0130642	0.720771
A0A384J575	A0A384J575	M20	BCIN_01g04010	0.470235	0.588706	0.179001	0.00128024	0.0153333	1.25296	0.0530064	0.0388388	0.717135
A0A384JV47	A0A384JV47	Uncharacterized protein	BCIN_10g04330	0.00140336	0.0259913	-1.7932	8.09534e-05	0.0259908	2.6275	0.0299386	0.024818	0.702751
A0A384J3Y4	A0A384J3Y4	Bccyb2	Bccyb2	0.375167	0.475438	0.151033	0.00262354	0.0139776	1.08181	0.00929232	0.0151063	0.701429
A0A384JNL7	A0A384JNL7	Bchsp60	Bchsp60	0.00986455	0.0290306	-0.163211	3.46426e-06	0.0399452	1.25613	0.000779631	0.0135232	0.701356
A0A384JSV0	A0A384JSV0	L51	BCIN_09g03920	0.373901	0.465174	-1.74225	0.0541816	0.0464357	4.85058	0.763625	0.84928	0.70107
A0A384JWS3	A0A384JWS3	CYCLIN domain-containing protein	BCIN_11g02840	0.450854	0.566569	-1.14323	0.0264185	0.0291293	1.04146	0.0658699	0.0462843	0.69395
A0A384JYZ7	A0A384JYZ7	DNA damage-binding protein 1	BCIN_12g03580	0.446415	0.560076	0.154744	0.0293644	0.0306068	1.48379	0.00135265	0.0128619	0.684613
A0A384J811	A0A384J811	Uncharacterized protein	BCIN_02g01370	0.00918564	0.0278984	-1.76202	6.04441e-05	0.0284124	1.6668	0.00634911	0.0140257	0.68269
A0A384JFK7	A0A384JFK7	Bcmad2	Bcmad2	0.250124	0.282401	0.176456	0.0024862	0.0141578	1.04838	0.00227122	0.0126157	0.670631
A0A384K338	A0A384K338	Uncharacterized protein	BCIN_14g01680	0.451477	0.566893	-0.18073	0.0126612	0.0191975	1.01605	0.00259455	0.0128135	0.666912
A0A384K2Z1	A0A384K2Z1	GCS light chain	BCIN_14g01940	0.401689	0.508786	-2.14433	0.0178084	0.0227462	1.36051	0.249882	0.211039	0.659774
A0A384JPH8	A0A384JPH8	Amidohydro-rel domain-containing protein	BCIN_08g01440	0.336246	0.375901	-0.458183	0.0112693	0.018574	1.2084	0.090826	0.0627293	0.658562
A0A384JKT0	A0A384JKT0	Uncharacterized protein	BCIN_06g05200	0.00562385	0.0261497	-2.26502	5.9307e-05	0.028377	2.11954	0.0208674	0.0204271	0.650059
A0A384JA49	A0A384JA49	Uncharacterized protein	BCIN_02g07210	0.094731	0.101791	0.143215	0.000861279	0.0155912	1.09326	0.00493016	0.0142019	0.649161
A0A384K2A3	A0A384K2A3	A	BCIN_14g01540	0.459502	0.576062	-0.174848	0.0020548	0.0142428	1.33607	0.166336	0.142402	0.643918
A0A384JS74	A0A384JS74	Carboxypeptidase	BCIN_09g02350	0.197448	0.22694	-3.16419	4.38554e-05	0.0292571	1.96702	0.00558494	0.0139875	0.61471
A0A384JAD7	A0A384JAD7	Bcvps74	Bcvps74	0.975218	0.983481	0.0138137	0.0438149	0.0390708	1.23605	0.223584	0.187249	0.608817
A0A384JCQ8	A0A384JCQ8	ENTH domain-containing protein	BCIN_03g04970	0.257292	0.289776	-0.692734	0.0560628	0.0473661	1.01235	0.291138	0.247374	0.583853
A0A384JS79	A0A384JS79	Bcap1	Bcap1	0.121966	0.15201	-3.16837	0.0143601	0.0203268	1.28319	0.0951735	0.0658979	0.579744
A0A384K3W4	A0A384K3W4	Uncharacterized protein	BCIN_14g03850	0.329384	0.367388	-1.12904	0.055982	0.047291	2.31493	0.707178	0.808891	0.578395
A0A384JTG6	A0A384JTG6	D-arabinono-1,4-lactone oxidase	Bcalo1	0.0291189	0.046774	1.40692	0.0561371	0.0473734	1.21522	0.323099	0.282069	0.575734
A0A384K4H9	A0A384K4H9	SPX domain-containing protein	BCIN_15g02470	0.304009	0.339409	-0.483837	0.0157999	0.0215828	1.04458	0.142005	0.124527	0.527013
A0A384JQG8	A0A384JQG8	AB hydrolase-1 domain-containing protein	BCIN_08g02860	0.0246101	0.0424055	-1.42539	0.0204116	0.0241418	1.65024	0.215486	0.180783	0.515055
A0A384JZD1	A0A384JZD1	Uncharacterized protein	BCIN_12g04470	0.160965	0.194636	-0.381851	0.00143796	0.0154374	1.06961	0.0109363	0.0159641	0.507825
A0A384K7L2	A0A384K7L2	Bcecm14	Bcecm14	0.210445	0.238242	-0.418612	0.00203481	0.0142818	1.58601	0.110924	0.0785647	0.494346
A0A384J981	A0A384J981	Uncharacterized protein	BCIN_02g04910	0.10759	0.114013	-3.37929	8.36832e-05	0.0255204	2.07595	0.138746	0.121958	0.49297
A0A384J9P4	A0A384J9P4	Succinyl-CoA:3-ketoacid-coenzyme A transferase	BCIN_02g06840	0.07044	0.0802828	-2.98004	0.00193218	0.0144482	1.39957	0.22982	0.194022	0.491564
A0A384JQR1	A0A384JQR1	RRM domain-containing protein	BCIN_08g04750	0.299411	0.335369	0.40977	0.0139682	0.0200944	1.06743	0.176849	0.14976	0.467251
A0A384JNF8	A0A384JNF8	Uncharacterized protein	BCIN_07g06220	0.0189608	0.0373161	-0.164834	2.53159e-05	0.0306757	1.07219	0.00512788	0.0141459	0.428226
A0A384JJS5;A0A384JK07	A0A384JJS5;A0A384JK07	Uncharacterized protein	BCIN_06g02760	0.0272186	0.0445369	-0.385201	8.24773e-05	0.0257534	1.04656	0.00427987	0.0133942	0.424662
A0A384JSI7	A0A384JSI7	Bcpdh1	Bcpdh1	0.0097556	0.0286909	-0.323954	6.64021e-05	0.0268878	1.08833	0.00435989	0.0135822	0.422258
A0A384JY02	A0A384JY02	Dihydrolipoamide acetyltransferase component of pyruvate dehydrogenase complex	BCIN_11g04250	0.150895	0.186802	-3.5616	0.00143944	0.0154136	1.5879	0.136423	0.119842	0.395382
A0A384JZB1	A0A384JZB1	Nudix hydrolase domain-containing protein	BCIN_12g04830	0.339238	0.379973	-1.97482	0.0123873	0.0191755	1.32881	0.391139	0.407425	0.375861
R9U1N5	R9U1N5	LAGLIDADG endonuclease	BC1G_20031	NaN	1	0	8.4674e-05	0.0250667	3.12002	0.373901	0.385888	0.359617
A0A384JBP8	A0A384JBP8	Uncharacterized protein	BCIN_03g03150	0.00206567	0.0256737	-0.524366	1.55338e-05	0.0331429	1.18688	0.0422243	0.0338327	0.316764
A0A384JF52	A0A384JF52	SpoU	BCIN_04g02800	0.000101908	0.0378811	-5.534	0.0431058	0.0388404	1.14342	0.587039	0.698176	0.292224
A0A384JCR3	A0A384JCR3	Aldo	BCIN_03g04790	0.039075	0.0547115	-0.734153	0.00832625	0.0165418	1.17037	0.351314	0.316011	0.286532
A0A384K208	A0A384K208	Bcpg1	Bcpg1	0.172137	0.206098	-0.208209	0.000400546	0.019206	1.21276	0.0944091	0.0656735	0.276511
A0A384JB83	A0A384JB83	Bcmam33	Bcmam33	0.12595	0.15821	-0.469231	0.0111006	0.0185919	1.07746	0.374842	0.387231	0.272056
A0A384JGB6	A0A384JGB6	Uncharacterized protein	BCIN_05g00750	0.0474108	0.0602958	-2.7509	0.0115197	0.0185245	1.38193	0.809244	0.877793	0.20952
A0A384K479	A0A384K479	Bcbna3	Bcbna3	0.78651	0.878485	0.035593	0.0020979	0.0141081	1.01499	0.546653	0.642207	0.152959
A0A384K4W5	A0A384K4W5	Uncharacterized protein	BCIN_15g03340	0.0499008	0.0624195	-4.88576	0.0114854	0.0185841	1.25895	0.775599	0.855817	0.117063
A0A384J8N7	A0A384J8N7	DNA-directed RNA polymerase III subunit RPC3	Bcrpc82	0.132234	0.165518	-3.329	0.00719323	0.016124	1.24994	0.534458	0.622653	0.0924784
A0A384K723	A0A384K723	Malic enzyme	BCIN_16g03120	0.712103	0.832451	-0.304621	0.0501471	0.0431289	1.65579	0.965641	0.974184	0.0423063
A0A384J6L9	A0A384J6L9	Uncharacterized protein	BCIN_01g06840	5.97022e-07	0.0420645	-4.2937	1.86944e-05	0.0316471	2.12244	0.963675	0.97284	0.0205822
A0A384JS56	A0A384JS56	Isocitrate lyase	Bcicl1	0.00320217	0.0246305	-1.05725	0.00081212	0.015881	1.08774	0.956984	0.970163	0.00755882
A0A384JXH1	A0A384JXH1	Uncharacterized protein	BCIN_11g05550	NaN	1	0	2.13148e-11	0	7.74499	NaN	1	0
A0A384J3T6	A0A384J3T6	Bcboa1	Bcboa1	NaN	1	0	0.000512647	0.0182844	7.63922	NaN	1	0
A0A384JD33	A0A384JD33	Uncharacterized protein	BCIN_03g07050	NaN	1	0	4.53682e-05	0.0289266	6.4156	NaN	1	0
A0A384K6C3	A0A384K6C3	Amino-acid acetyltransferase, mitochondrial	Bcarg2	0.373901	0.472399	1.98203	1.25304e-05	0.0338053	5.95166	NaN	1	0
R9U4H1	R9U4H1	LAGLIDADG endonuclease	BC1G_20030	NaN	1	0	1.75555e-07	0.0356364	5.54309	NaN	1	0
A0A384J3U3	A0A384J3U3	Bcboa9	Bcboa9	NaN	1	0	5.35233e-05	0.0277447	5.40799	NaN	1	0
A0A384JPV0	A0A384JPV0	Bchsv2	Bchsv2	NaN	1	0	3.58741e-07	0.0437419	5.33171	NaN	1	0
A0A384JTZ0	A0A384JTZ0	Bcfyv10	Bcfyv10	NaN	1	0	6.87877e-05	0.026628	5.18797	NaN	1	0
A0A384JNX7	A0A384JNX7	Uncharacterized protein	BCIN_08g00490	NaN	1	0	8.81376e-06	0.0348	4.74038	NaN	1	0
A0A384JL40	A0A384JL40	TauD domain-containing protein	BCIN_06g06240	NaN	1	0	6.58749e-06	0.0378876	4.24489	NaN	1	0
R9U4I8	R9U4I8	GIY-YIG endonuclease	BC1G_20015	NaN	1	0	0.00208146	0.0141848	3.99728	NaN	1	0
A0A384K0R9	A0A384K0R9	Bccyc2	Bccyc2	NaN	1	0	3.56979e-05	0.0297778	3.90425	NaN	1	0
A0A384JZU7	A0A384JZU7	Uncharacterized protein	BCIN_12g05800	0.116306	0.131985	2.059	1.97896e-06	0.0426667	2.92335	NaN	1	0
A0A384JRQ3	A0A384JRQ3	NADH dehydrogenase [ubiquinone] flavoprotein 1, mitochondrial	BCIN_08g06780	0.00195536	0.0259335	-2.87269	0.00056186	0.0174138	1.07503	0.98322	0.986023	-0.00585302
A0A384JVJ1	A0A384JVJ1	Uncharacterized protein	BCIN_10g05710	0.147545	0.183494	-0.953246	0.0242054	0.0272247	1.05705	0.833006	0.893121	-0.0744038
A0A384J475	A0A384J475	Isoleucyl-tRNA synthetase	BCIN_01g01180	0.979618	0.985952	-0.0110779	0.00529302	0.0153043	1.17205	0.582163	0.692515	-0.124341
A0A384K1C4	A0A384K1C4	Serine/threonine-protein phosphatase 2A activator	Bcrrd1	0.0752063	0.0856129	-1.98356	0.000443868	0.0189535	1.70692	0.485154	0.540775	-0.174196
A0A384JW87	A0A384JW87	Uncharacterized protein	BCIN_11g01310	0.78966	0.880066	0.0618528	0.00639305	0.0155807	1.05909	0.387334	0.402451	-0.187671
A0A384K0V3	A0A384K0V3	Transket	BCIN_13g03020	0.0908976	0.0980558	-3.41281	0.00129058	0.01526	1.29955	0.332564	0.292951	-0.228909
A0A384JX87	A0A384JX87	PLCXc domain-containing protein	BCIN_11g04660	0.0864072	0.0949557	-3.8606	0.001637	0.0151261	1.49802	0.315141	0.273296	-0.269578
A0A384JAV5	A0A384JAV5	FAD	BCIN_02g08800	0.0235799	0.0413322	-4.71447	0.00665983	0.0154986	1.211	0.161667	0.139034	-0.281672
A0A384JUX0	A0A384JUX0	Aminoacylproline aminopeptidase	BCIN_10g03210	0.349715	0.3942	-1.19169	0.019016	0.0235912	2.45903	0.0636979	0.0452851	-0.326119
A0A384J6W9;A0A384J661	A0A384J6W9;A0A384J661	Valyl-tRNA synthetase	BCIN_01g07540	0.0485324	0.0606583	-5.04143	0.0110784	0.018607	1.0251	0.383538	0.399058	-0.350337
A0A384K1S8	A0A384K1S8	Bcmam3	Bcmam3	0.453041	0.568178	-0.596355	0.00264037	0.0139429	2.64283	0.873356	0.916919	-0.352053
A0A384K0R2	A0A384K0R2	Arrestin	BCIN_13g02620	1.97826e-05	0.0519556	-2.17182	5.16949e-05	0.0275269	1.16173	0.383451	0.399043	-0.379912
A0A384J566	A0A384J566	3-phosphoadenylylsulfate reductase	Bcmet16	6.68963e-07	0.04075	-2.13023	0.0041412	0.0149168	1.35585	0.671953	0.781405	-0.395965
A0A384K748	A0A384K748	Palmitoyltransferase	BCIN_16g03670	0.0391787	0.0547513	-2.04713	0.0228646	0.0266839	1.63172	0.436569	0.469769	-0.447205
A0A384JI66	A0A384JI66	Pex2	BCIN_05g06540	0.0838092	0.0926599	4.16724	0.0312623	0.0307997	5.03038	0.813804	0.881063	-0.473017
A0A384JJK2	A0A384JJK2	Carboxypeptidase	BCIN_06g02510	0.0149762	0.0336103	-4.66144	5.42883e-06	0.037122	2.86248	0.252114	0.212617	-0.666175
A0A384J633	A0A384J633	Uncharacterized protein	BCIN_01g07710	0.0320838	0.0498786	-4.37941	0.0216742	0.0250824	1.00512	0.0565245	0.041448	-0.806296
A0A384JS77	A0A384JS77	Uncharacterized protein	BCIN_09g02500	0.0471444	0.0600452	-4.09376	0.00443888	0.0152754	1.0803	0.0136247	0.0169505	-0.807137
A0A384J9H4	A0A384J9H4	Uncharacterized protein	BCIN_02g03090	0.148023	0.184014	-2.86287	0.0260858	0.0288995	1.76937	0.386666	0.402103	-0.811715
A0A384JDQ8	A0A384JDQ8	1,4-alpha-D-glucan glucohydrolase	BCIN_04g00030	0.539864	0.678718	-0.563921	0.0103782	0.0181265	1.26934	0.155953	0.134672	-0.982974
A0A384JYY5	A0A384JYY5	Uncharacterized protein	BCIN_12g03660	0.373901	0.467509	-1.15974	0.0393942	0.0370543	3.51325	0.373901	0.378263	-1.15974
A0A384JKZ2	A0A384JKZ2	Uncharacterized protein	BCIN_06g04810	0.0210402	0.0392878	-4.74955	0.011375	0.018614	1.04523	0.153297	0.132421	-1.56551
A0A384JWM1;A0A384JXM3	A0A384JWM1	Uncharacterized protein	BCIN_11g03150	1.41845e-05	0.0495904	-4.47527	0.0145095	0.020359	1.16458	0.287501	0.244533	-1.70912
A0A384JUP7	A0A384JUP7	Deacetylase sirtuin-type domain-containing protein	BCIN_10g02470	0.968009	0.979737	-0.114161	0.0314322	0.0307632	6.35636	0.373901	0.377892	-1.94801
A0A384JYY6	A0A384JYY6	L-ornithine N(5)-monooxygenase	BCIN_12g00710	0.747569	0.856595	0.073789	0.0308917	0.0306405	-1.44285	0.00795394	0.0146097	-1.0011
A0A384JH42	A0A384JH42	U3 small nucleolar RNA-associated protein 11	Bcutp11	0.0794486	0.0893821	-0.424643	0.00987931	0.0179697	-1.7534	0.0047617	0.0139114	-1.00417
A0A384K5C7	A0A384K5C7	Uncharacterized protein	BCIN_15g02870	7.97421e-05	0.0383392	-0.92024	0.00886861	0.0170648	-0.260558	0.000515831	0.0145779	-1.00469
A0A384JTG4	A0A384JTG4	Bcatp12	Bcatp12	0.00237875	0.0256527	-0.949679	0.618601	0.743197	-0.0543702	0.00150467	0.0127253	-1.00936
A0A384JI31	A0A384JI31	Bcspb4	Bcspb4	0.00764722	0.0263784	-7.03164	0.633291	0.756907	-0.214134	0.0557403	0.040827	-1.01402
A0A384JNH1;A0A384JN98	A0A384JNH1;A0A384JN98	Peroxidase	Bcccp2	0.0519925	0.064058	-1.95842	0.0119449	0.0187978	0.511311	0.0117988	0.0159118	-1.01468
A0A384JA81	A0A384JA81	Uncharacterized protein	BCIN_02g06860	0.0126154	0.0311759	-0.845927	0.313011	0.288985	-0.230993	0.0172139	0.0183894	-1.01622
A0A384JZH1	A0A384JZH1	Chitin synthase	BcCHSVI	0.00317722	0.0247525	-1.3839	0.02603	0.0289377	-0.535223	0.0154401	0.0181694	-1.02436
A0A384JAJ6	A0A384JAJ6	Structural maintenance of chromosomes protein	Bcsmc4	0.0299941	0.0478725	-0.509542	0.0196529	0.0235677	-0.498493	0.00711922	0.0141809	-1.02591
A0A384K0H1	A0A384K0H1	Aminotran	BCIN_13g01610	0.00600241	0.0260455	-0.419326	0.00386196	0.0148441	-0.451075	0.000197413	0.0177741	-1.02685
A0A384K1V0	A0A384K1V0	Homoaconitase, mitochondrial	Bclys4	0.000739292	0.0290326	-0.982072	0.00312845	0.0142529	-0.294483	1.41026e-05	0.0207568	-1.02798
A0A384JCU9	A0A384JCU9	Bcrsm7	Bcrsm7	2.41963e-05	0.0524301	-0.775065	0.000625539	0.0166598	-0.396063	1.61481e-05	0.0214452	-1.02985
A0A384JJQ7	A0A384JJQ7	Shikimate	BCIN_06g00810	0.840211	0.910441	-0.0645479	0.47636	0.545894	-0.225313	0.0225421	0.0212602	-1.03446
A0A384K185	A0A384K185	Bcmak5	Bcmak5	0.00158917	0.0257083	-3.20688	0.0377672	0.0358093	-0.821879	0.0577625	0.042015	-1.03534
A0A384K0C7	A0A384K0C7	Bcenp2	Bcenp2	0.00501106	0.0251685	-1.33442	0.0240915	0.0272979	-0.534386	0.00472468	0.013964	-1.03657
A0A384K1K1	A0A384K1K1	Bcmrps5	Bcmrps5	3.02778e-05	0.0455701	-0.77146	0.0027545	0.0138559	-0.270465	0.000154402	0.0173934	-1.03674
A0A384K7A0	A0A384K7A0	Bcecm16	Bcecm16	0.038519	0.0546366	-5.25179	0.127368	0.118153	-0.669902	0.0704241	0.0494783	-1.03908
A0A384JDM7;A0A384JDS1	A0A384JDM7	Bccoq8	Bccoq8	0.00388467	0.0249282	-1.98772	0.137474	0.128662	0.31481	0.0628668	0.0447686	-1.03985
A0A384JQA6	A0A384JQA6	Bctif3	Bctif3	0.560423	0.700041	-0.0894534	0.000432964	0.0190936	-1.10226	0.000163375	0.0174718	-1.0438
A0A384JTY9	A0A384JTY9	N-acetyltransferase domain-containing protein	BCIN_09g06050	0.00143565	0.0258621	-2.04509	0.849097	0.912518	0.0442893	0.000145759	0.017419	-1.04528
A0A384JK60	A0A384JK60	Ferrochelatase	Bchem15	0.054464	0.0660765	-1.29242	0.636617	0.759646	0.0469182	0.00114033	0.0126977	-1.048
A0A384JW29	A0A384JW29	Bccmd1	Bccmd1	0.156497	0.191267	-0.198875	0.0106879	0.0181627	-0.408513	0.00609217	0.0140916	-1.05051
A0A384J954	A0A384J954	RNase III domain-containing protein	BCIN_02g03160	0.0143368	0.0328216	-0.908563	0.238574	0.212032	-0.145123	0.0050537	0.0142115	-1.05085
A0A384J582	A0A384J582	Pre-rRNA-processing protein PNO1	Bcpno1	0.000537168	0.0287186	-0.881838	0.00170002	0.0149724	-0.605409	0.00410377	0.0134617	-1.05211
A0A384JDR8	A0A384JDR8	Bcmrpl3	Bcmrpl3	0.023811	0.0414757	-0.658749	0.0903479	0.0704466	-0.196047	0.00226105	0.0126304	-1.05644
A0A384K197	A0A384K197	Uncharacterized protein	BCIN_13g03790	0.000678676	0.0294831	-1.3016	0.198082	0.177987	0.0381158	0.00212189	0.0125687	-1.06514
A0A384JLW6	A0A384JLW6	Pyruvate dehydrogenase E1 component subunit alpha	BCIN_07g01890	5.62075e-06	0.0488	-0.873465	0.578407	0.700448	-0.0290705	4.07816e-07	0.0329655	-1.0676
A0A384J5J5	A0A384J5J5	Pescadillo homolog	Bcnop7	0.000849443	0.0280729	-1.48913	0.00272358	0.0138729	-0.602653	0.00685155	0.0142044	-1.06973
A0A384J9W3	A0A384J9W3	Dihydrolipoyllysine-residue succinyltransferase	Bckgd2	3.24347e-05	0.0459099	-0.831289	0.00402028	0.0149236	-0.152216	0.000128286	0.0172645	-1.06974
A0A384JGG3	A0A384JGG3	Bcrsm24	Bcrsm24	1.36797e-05	0.048878	-0.915593	0.00121668	0.0152745	-0.31261	0.000413866	0.0152911	-1.07054
A0A384JPY2	A0A384JPY2	Glycine cleavage system P protein	Bcgcv2	4.72333e-05	0.0470476	-1.06451	0.18182	0.164676	-0.0430476	3.00154e-07	0.0297143	-1.07242
A0A384JKG7	A0A384JKG7	Bcrho3	Bcrho3	0.055106	0.0664011	-0.671585	0.000934391	0.0157281	-0.890005	0.0441852	0.0346353	-1.0737
A0A384JV79	A0A384JV79	Aldo	BCIN_10g04940	0.522659	0.657604	-0.204719	0.011885	0.0187292	-1.18025	0.014135	0.0173212	-1.0797
A0A384JUA4	A0A384JUA4	Succinate--CoA ligase [ADP-forming] subunit alpha, mitochondrial	BCIN_10g01530	6.98629e-05	0.0414968	-0.6122	0.00506215	0.0155346	-0.368912	4.94045e-06	0.0160408	-1.08022
A0A384JRA2	A0A384JRA2	Bcmrps16	Bcmrps16	0.00128499	0.0262601	-0.994766	0.301126	0.275774	-0.138046	0.000118226	0.0173688	-1.08141
A0A384JG77;A0A384JG96	A0A384JG77;A0A384JG96	Uncharacterized protein	BCIN_05g00510	0.0407889	0.0560088	-5.34791	0.0642021	0.052078	-0.359671	0.0147605	0.0177234	-1.09296
A0A384JDK2	A0A384JDK2	Bcfcf2	Bcfcf2	0.0072069	0.0255789	-1.69852	0.0288403	0.030499	-0.859227	0.0446804	0.0349159	-1.09634
A0A384J588	A0A384J588	Folylpolyglutamate synthase	BCIN_01g04170	0.0785295	0.0887706	-0.181553	0.0108491	0.0182422	-0.719407	0.00037301	0.0156828	-1.10113
A0A384K2X7	A0A384K2X7	Aldo	BCIN_14g02940	0.810476	0.892553	-0.0983003	0.157357	0.145621	-0.544392	0.0283235	0.0235823	-1.10146
A0A384JZ70	A0A384JZ70	Bccef1	Bccef1	0.686482	0.813621	-0.172134	0.0135803	0.0201168	-0.982414	0.0137967	0.0170113	-1.10348
A0A384K5B9;A0A384K5C3	A0A384K5B9;A0A384K5C3	Bcnsr1	Bcnsr1	0.361457	0.410786	-0.0658836	6.98198e-06	0.0370549	-1.11763	1.98602e-06	0.0167324	-1.10354
A0A384JP30	A0A384JP30	Bchex	Bchex	0.180923	0.213638	-0.36555	0.0283556	0.0300909	-0.773003	0.000259415	0.0177114	-1.10455
A0A384JZN2	A0A384JZN2	Acetyltransferase component of pyruvate dehydrogenase complex	Bclat1	5.03833e-05	0.0469457	-0.944419	0.00796108	0.0162867	-0.264872	1.375e-05	0.0201633	-1.10507
A0A384K3H8;A0A384K3J5	A0A384K3H8;A0A384K3J5	L51	BCIN_14g04810	0.0101989	0.0292207	-0.827183	1.02142e-05	0.0353704	-1.19803	0.000816224	0.0133682	-1.10703
A0A384JF27;REV__A0A384JCA6	A0A384JF27	KOW domain-containing protein	BCIN_04g02740	0.000121966	0.037005	-0.859048	0.0892452	0.0695896	-0.204305	0.000105634	0.0180353	-1.11208
A0A384JHR3	A0A384JHR3	Protein FYV4, mitochondrial	BCIN_05g03730	0.000359834	0.0290997	-1.04065	0.358543	0.345853	-0.0971044	0.000393258	0.0156544	-1.11561
A0A384JTN1	A0A384JTN1	NmrA domain-containing protein	BCIN_09g06980	0.8636	0.923571	-0.0374076	0.017007	0.0221863	-0.969955	0.00259723	0.0127991	-1.11784
A0A384K2X5	A0A384K2X5	Altered inheritance of mitochondria protein 24, mitochondrial	BCIN_14g03490	0.0684432	0.0788977	-0.813599	0.286183	0.25996	-0.487938	0.0254269	0.0223389	-1.11851
A0A384J4A7	A0A384J4A7	Methionine aminopeptidase	BCIN_01g01510	4.01607e-05	0.0468136	-0.951602	0.000236879	0.0218072	-0.58785	8.58973e-06	0.0212131	-1.12452
A0A384JPK5	A0A384JPK5	Alpha-amylase	BCIN_08g02130	0.086447	0.0949563	-3.91152	0.534805	0.641273	-0.0645994	0.000160285	0.0172896	-1.12513
A0A384JQ52	A0A384JQ52	Alpha-1,3-glucan synthase	BCIN_08g02140	0.00109696	0.02691	-1.32311	0.189058	0.170149	-0.243191	0.000494408	0.0149183	-1.12648
A0A384JA29	A0A384JA29	Bcrrp14	Bcrrp14	0.210287	0.23815	0.350564	0.00413598	0.0149328	-1.39861	0.00886368	0.0150685	-1.13005
A0A384JZ67	A0A384JZ67	Uncharacterized protein	BCIN_12g03690	0.00242812	0.0252829	-1.14339	0.164527	0.15051	-0.153465	0.00209431	0.0124817	-1.13877
A0A384JUD0	A0A384JUD0	Uncharacterized protein	BCIN_10g00240	0.0024766	0.0254214	-0.836776	0.0592011	0.0492557	-0.355584	0.000701309	0.013481	-1.14003
A0A384J8Y3	A0A384J8Y3	tRNA (guanine(37)-N1)-methyltransferase	Bctrm5	0.000778059	0.0289785	-1.03239	0.000298219	0.0202865	-0.786385	0.000287996	0.0170634	-1.14069
A0A384JPJ5	A0A384JPJ5	Uncharacterized protein	BCIN_08g01600	0.49569	0.622037	-0.149291	0.000600558	0.0169748	-1.44421	0.0142789	0.0174226	-1.1543
A0A384J7J6	A0A384J7J6	Bcrsm23	Bcrsm23	0.00144284	0.0256959	-1.01515	0.187419	0.168904	-0.0881653	0.000328391	0.0163678	-1.15579
A0A384JJQ6	A0A384JJQ6	Elongation factor G, mitochondrial	Bcmef1	0.000450556	0.0298264	-1.30119	0.0325531	0.031935	-0.221386	0.000973074	0.0128025	-1.15821
A0A384J6B1	A0A384J6B1	zf-LYAR domain-containing protein	BCIN_01g06670	0.924716	0.955663	0.0363337	0.000875526	0.01576	-1.62551	0.000437616	0.0152638	-1.16369
A0A384J612	A0A384J612	Uncharacterized protein	BCIN_01g07120	0.000274511	0.0296667	-0.994644	0.00120973	0.0153246	-0.505344	2.96443e-05	0.0201667	-1.16498
A0A384K3T7	A0A384K3T7	Uncharacterized protein	BCIN_15g00600	0.00154705	0.02587	-0.993615	0.0876067	0.0686327	-0.210068	0.000373705	0.0156484	-1.16899
A0A384K756;A0A384K757	A0A384K756	Dihydrofolate reductase	Bcdfr1	0.940381	0.963198	-0.0132325	0.00352229	0.0143375	-0.990157	0.00260755	0.0127704	-1.17217
A0A384JVD9;A0A384JV94	A0A384JVD9;A0A384JV94	ATP-dependent Clp protease proteolytic subunit	BCIN_10g04920	0.00469268	0.024528	-0.957828	0.355894	0.342352	0.0978648	0.00901476	0.0150728	-1.17406
A0A384J6X9	A0A384J6X9	HpcH	BCIN_01g09760	0.0838197	0.0926045	-1.19791	0.882871	0.929929	0.0255203	0.00618374	0.0140069	-1.17827
A0A384K563	A0A384K563	Uncharacterized protein	BCIN_15g04610	0.0422049	0.0565949	-0.440548	0.0115135	0.0185393	-0.564775	0.000928477	0.0129828	-1.18166
A0A384J9Y3	A0A384J9Y3	Aconitate hydratase, mitochondrial	Bcaco1	5.46992e-05	0.0453525	-0.683441	1.70358e-05	0.0318125	-0.380243	2.15279e-06	0.0165	-1.19388
A0A384JZW6	A0A384JZW6	Uncharacterized protein	BCIN_12g06660	0.192429	0.223352	0.125961	0.000242094	0.0215476	-1.20388	4.16306e-05	0.0197358	-1.19453
A0A384JPZ4	A0A384JPZ4	Bcyml6	Bcyml6	0.00221642	0.0253358	-0.605062	0.0376567	0.0356157	-0.289928	0.000458079	0.0150181	-1.19747
A0A384JU85	A0A384JU85	Choline	BCIN_09g06870	0.0309571	0.0489086	-1.46111	0.185737	0.167422	-0.21676	0.00283736	0.0128662	-1.20836
A0A384J8K9	A0A384J8K9	Phospholipase	BCIN_02g01720	0.299886	0.335834	-0.148177	0.000387473	0.019401	-0.765577	0.000851504	0.0132168	-1.21097
A0A384JJH4	A0A384JJH4	Nucleolar GTP-binding protein 2	Bcnog2	0.00441102	0.0248363	-1.39563	0.000299525	0.0202308	-1.14255	0.000230592	0.0178421	-1.21307
A0A384JM26	A0A384JM26	Ribosomal RNA-processing protein 8	Bcrrp8	0.00330005	0.0245463	-1.42199	0.000670328	0.0160956	-1.78756	0.00942799	0.015226	-1.21402
A0A384J9G0	A0A384J9G0	Aldedh domain-containing protein	BCIN_02g03910	0.278876	0.312775	-1.67934	0.00589057	0.0155939	-0.747325	0.000579148	0.0141931	-1.2164
A0A384JVZ7	A0A384JVZ7	HTH La-type RNA-binding domain-containing protein	BCIN_11g00750	9.60401e-05	0.0384581	-0.674757	0.00054114	0.0179157	-0.926445	0.000179462	0.0175254	-1.22959
A0A384JDC3	A0A384JDC3	Bcnam9	Bcnam9	6.39872e-05	0.0428844	-1.04038	0.000608395	0.0169038	-0.438694	0.000210711	0.0183243	-1.23755
A0A384JQ82	A0A384JQ82	Bcmrpl35	Bcmrpl35	0.000321003	0.0294235	-1.00058	0.00530016	0.0152591	-0.301641	0.000120337	0.0172541	-1.23823
A0A384JPI9	A0A384JPI9	Bcmrp17	Bcmrp17	7.87983e-05	0.0387929	-0.882661	0.00675522	0.015427	-0.26255	0.000549514	0.014306	-1.23923
A0A384JI13	A0A384JI13	Mitochondrial presequence protease	Bccym1	1.578e-05	0.0509647	-4.07019	0.0374056	0.0356588	0.2375	0.0011915	0.0126352	-1.23988
A0A384K7C7	A0A384K7C7	Bcmrpl7	Bcmrpl7	0.000175474	0.0325565	-0.82081	0.00172055	0.0149291	-0.288702	0.00476508	0.0138983	-1.25721
A0A384J4B3	A0A384J4B3	AB hydrolase-1 domain-containing protein	BCIN_01g01400	0.0251558	0.0430936	0.499896	0.00049995	0.0182937	-0.746655	0.00125546	0.0124746	-1.26089
A0A384JYE9	A0A384JYE9	Deoxyhypusine hydroxylase	Bclia1	0.00333982	0.0246818	-0.78089	0.00271484	0.013941	-0.785006	0.00592679	0.0141557	-1.26678
A0A384JG14	A0A384JG14	Bcste7	Bcste7	0.000425222	0.0297662	-1.33442	0.00439175	0.0151891	-0.408322	0.0016778	0.0129521	-1.2694
A0A384JIC6	A0A384JIC6	Nup188	BCIN_05g06720	0.631563	0.768264	-0.166035	0.173362	0.157507	-1.03581	0.0534685	0.0391487	-1.27076
A0A384JPL1	A0A384JPL1	CCR4-Not complex 3-5-exoribonuclease subunit Ccr4	BCIN_08g00510	0.00492165	0.0248782	-2.9933	0.918214	0.948039	0.0349884	0.0128484	0.0166291	-1.2794
A0A384JJI6	A0A384JJI6	Bcgo1	Bcgo1	0.010975	0.0295773	-0.990877	0.815061	0.892545	0.0439034	0.00240056	0.0125669	-1.27951
A0A384K0Z8	A0A384K0Z8	Nudix hydrolase domain-containing protein	BCIN_13g02790	0.122801	0.153451	-3.35184	0.909848	0.943902	-0.0162086	0.00285409	0.0128522	-1.28043
A0A384J5U3	A0A384J5U3	Mitochondrial genome maintenance protein MGM101	Bcmgm101	0.0139636	0.03236	-2.28563	0.0288181	0.0304591	-0.551527	0.00249344	0.0125617	-1.28215
A0A384JCF6	A0A384JCF6	NADH dehydrogenase [ubiquinone] 1 alpha subcomplex subunit 1	BCIN_03g05240	0.976236	0.984128	-0.00212351	0.8645	0.919279	0.0141881	0.000296807	0.0172397	-1.2885
A0A384J617	A0A384J617	Bcmrpl25	Bcmrpl25	0.0330045	0.0507905	-0.537278	0.00648918	0.0155685	-1.02109	0.00366667	0.0135223	-1.29317
A0A384K4J9	A0A384K4J9	Succinate--CoA ligase [ADP-forming] subunit beta, mitochondrial	Bclsc2	3.48041e-06	0.0445614	-0.572055	6.0397e-06	0.0384	-0.800173	2.88726e-05	0.0203789	-1.29642
A0A384JL30	A0A384JL30	Uncharacterized protein	BCIN_06g07090	5.14213e-07	0.0449655	-1.37772	0.000427643	0.0191881	-0.522212	0.000237298	0.0178909	-1.29644
A0A384JUW6	A0A384JUW6	Uncharacterized protein	BCIN_10g04020	0.0802204	0.0905994	-1.57076	0.165942	0.151722	-0.819075	0.0674826	0.0475176	-1.29869
A0A384J970	A0A384J970	Bcmrpl49	Bcmrpl49	0.0013007	0.0261429	-0.823702	0.000401897	0.0191579	-0.707562	2.18937e-05	0.0212955	-1.29933
A0A384K0I3	A0A384K0I3	Bcmrpl6	Bcmrpl6	0.00163935	0.0259421	-0.524164	0.0002291	0.0220061	-0.976899	9.04036e-05	0.0187647	-1.30039
A0A384JQP5	A0A384JQP5	Uncharacterized protein	BCIN_08g04500	0.00812828	0.0265725	-0.821843	0.0192379	0.0237175	-0.40856	0.000368272	0.0158222	-1.30235
A0A384JRJ8	A0A384JRJ8	Uncharacterized protein	BCIN_09g00280	0.273151	0.307028	0.139164	1.67221e-05	0.0323175	-3.20568	0.000748467	0.0132819	-1.30856
A0A384J5M5	A0A384J5M5	WD	BCIN_01g04950	0.000532138	0.0289789	-1.04227	0.00243287	0.0141617	-0.755629	0.000568745	0.0143764	-1.31456
A0A384JKR5	A0A384JKR5	Uncharacterized protein	BCIN_06g06040	0.00444986	0.0246919	-0.978631	0.053295	0.0456523	-0.377644	0.000587551	0.014065	-1.32183
A0A384JX55	A0A384JX55	Uncharacterized protein	BCIN_11g04060	0.00324388	0.0246667	0.625035	4.13778e-05	0.0299415	-2.53619	0.0529432	0.0387661	-1.3312
A0A384JSV4	A0A384JSV4	Bcrsm18	Bcrsm18	0.00527581	0.0255568	-0.766436	0.0762164	0.0604992	-0.315578	0.00174292	0.0129451	-1.33408
A0A384JSM6	A0A384JSM6	Rab proteins geranylgeranyltransferase	Bcmrs6	0.212142	0.239845	-1.21768	0.812693	0.891681	0.0481663	0.00239006	0.0125812	-1.33598
R9U4K7	R9U4K7	Ribosomal protein S3	BC1G_20032	0.000856158	0.0279275	-1.06232	0.0137507	0.0201071	-0.222118	0.000237432	0.0178446	-1.33949
A0A384JYC8	A0A384JYC8	Uncharacterized protein	BCIN_12g01260	0.000780122	0.0288235	-1.1345	0.00300498	0.0140024	-0.534958	0.000131025	0.0171538	-1.34918
A0A384J5A5	A0A384J5A5	Bcisd11	Bcisd11	0.000112089	0.0381053	-0.891354	0.0022516	0.0142029	-0.358595	5.12931e-05	0.0184317	-1.34973
A0A384JFR2	A0A384JFR2	Bcmrpl8	Bcmrpl8	0.000158231	0.0348279	-0.801085	0.00338761	0.0142844	-0.662593	0.000578358	0.014245	-1.34987
A0A384JCY2	A0A384JCY2	Bcrsm10	Bcrsm10	0.000453354	0.0295414	-0.798027	0.000616594	0.0167983	-0.28786	4.87671e-05	0.0188468	-1.35329
A0A384J754;REV__A0A384JH91	A0A384J754	Bcmms2	Bcmms2	0.00140529	0.0258783	-0.401117	0.000779172	0.015947	-2.92693	0.000113984	0.0177823	-1.3577
A0A384J576	A0A384J576	Uncharacterized protein	BCIN_01g04040	0.0218133	0.0396441	-0.351834	6.06304e-05	0.0279797	-1.18081	6.65453e-07	0.0289756	-1.36023
A0A384JGP3	A0A384JGP3	Uncharacterized protein	BCIN_05g00200	0.00235843	0.0257468	-0.8434	0.00192673	0.0145091	-0.743209	1.28348e-05	0.0190986	-1.36481
A0A384JR77	A0A384JR77	Bifunctional cytochrome P450/NADPH--P450 reductase	BCIN_08g07040	0.0249764	0.0426495	-0.109578	5.28955e-07	0.0460541	-1.23655	0.000223903	0.0179841	-1.37363
A0A384K4J3	A0A384K4J3	Uncharacterized protein	BCIN_15g02860	0.00154496	0.0259789	-1.21725	0.0392571	0.0370783	-0.463252	0.000536796	0.0144679	-1.38146
A0A384J9K3	A0A384J9K3	BcStr2	BcStr2	0.0888823	0.0970567	-0.342458	0.0105978	0.0181926	-1.05717	0.00213499	0.0126518	-1.39139
A0A384JNH5	A0A384JNH5	54S ribosomal protein L4, mitochondrial	Bcmrpl4	0.000307717	0.0299565	-0.895408	0.171678	0.15566	-0.153121	0.00344648	0.0136454	-1.39381
A0A384K583	A0A384K583	Methyltransf	BCIN_15g04730	0.0337671	0.0512429	-5.17293	0.450091	0.509552	0.347371	0.0227861	0.0212931	-1.39513
A0A384J7K4	A0A384J7K4	CVNH domain-containing protein	BCIN_01g10500	0.0002102	0.0317202	1.79672	0.00179872	0.0148006	-2.81912	0.00279243	0.0129507	-1.3982
A0A384J9H9	A0A384J9H9	Amine oxidase	BCIN_02g05100	0.00132571	0.025969	-0.56209	0.000378085	0.019701	-1.15331	6.02044e-06	0.0188727	-1.4034
A0A384J7P9	A0A384J7P9	EthD domain-containing protein	BCIN_02g00270	0.485705	0.607308	-0.332389	0.173128	0.157348	-1.14011	0.00804076	0.0145393	-1.40551
A0A384K599	A0A384K599	FAD-binding PCMH-type domain-containing protein	BCIN_15g03640	0.617919	0.756091	0.113333	0.0691764	0.0555304	-0.996938	0.00535525	0.0141382	-1.40646
A0A384JBJ9	A0A384JBJ9	Arginine biosynthesis bifunctional protein ArgJ, mitochondrial	BCIN_03g02740	0.000128349	0.0370693	-0.523043	4.70531e-07	0.0450286	-0.895278	2.44269e-06	0.01584	-1.41109
A0A384K5B5	A0A384K5B5	Uncharacterized protein	BCIN_15g05010	0.0400289	0.0554722	-0.451896	0.00622266	0.0155488	-1.3702	0.00409673	0.0134882	-1.41575
A0A384K341	A0A384K341	OBG-type G domain-containing protein	BCIN_14g04120	0.0242682	0.0424221	-1.37558	0.0148026	0.0207286	-0.757025	0.000923828	0.0130031	-1.42013
A0A384J827	A0A384J827	Bcrsm27	Bcrsm27	0.0525369	0.0645955	-0.791563	0.0426151	0.038655	-0.588424	0.00319837	0.0136907	-1.42486
A0A384JUT0	A0A384JUT0	Uncharacterized protein	BCIN_10g03320	0.0698387	0.079939	-4.0117	0.946554	0.963702	-0.0168368	0.0704474	0.0494547	-1.42508
A0A384J7R5	A0A384J7R5	Bcyar1	Bcyar1	0.0660157	0.0762942	0.252073	0.00515994	0.0154417	-1.69502	0.0113525	0.0159852	-1.4261
A0A384K427	A0A384K427	Carboxypeptidase Y receptor	BCIN_15g01150	9.52122e-05	0.0386742	-1.44956	0.00160643	0.0152604	-0.328487	0.000206585	0.018087	-1.43537
A0A384JUU0	A0A384JUU0	Sen15 domain-containing protein	BCIN_10g03670	0.0188506	0.0372	-0.922318	0.0787393	0.0625218	-3.44921	0.00866732	0.0148468	-1.44181
A0A384K0Y4	A0A384K0Y4	Bcrsm19	Bcrsm19	0.0338151	0.0512025	-1.03937	0.440945	0.497604	-0.200686	0.00905905	0.0151493	-1.44557
A0A384JMB9;A0A384JLQ9	A0A384JMB9;A0A384JLQ9	Uncharacterized protein	BCIN_07g01380	0.345949	0.388875	-1.66563	0.242362	0.215378	0.541726	0.0217158	0.0210615	-1.44686
A0A384J8W8	A0A384J8W8	Adenosylmethionine decarboxylase	Bcspe2	0.974268	0.982988	-0.0066789	0.00579651	0.0155645	-0.806307	0.00379884	0.013511	-1.45634
A0A384JCW6;A0A384JCU5	A0A384JCW6;A0A384JCU5	Aminoacylproline aminopeptidase	BCIN_03g05300	0.82615	0.902237	0.012647	0.00124195	0.0152569	-0.817483	0.0112659	0.0160089	-1.47414
A0A384J764	A0A384J764	Uncharacterized protein	BCIN_01g08820	0.0742341	0.084482	-1.34641	0.238446	0.211974	-0.687873	0.0274242	0.0232169	-1.48393
A0A384K0E2	A0A384K0E2	Bcmrpl17	Bcmrpl17	0.0248296	0.0426162	-1.17061	0.101559	0.0789981	-0.262212	0.00101694	0.0131908	-1.49091
A0A384JII0	A0A384JII0	Uncharacterized protein	BCIN_05g05810	0.000447787	0.0299226	-1.223	0.00890963	0.0170354	-0.366978	0.00244766	0.0125097	-1.49176
A0A384JP37	A0A384JP37	Bcmrpl10	Bcmrpl10	0.000322006	0.0293191	-1.0842	0.000465933	0.0184571	-0.713659	0.000136112	0.0168833	-1.49369
A0A384J8T6	A0A384J8T6	Bcmrp7	Bcmrp7	0.00693006	0.0256244	-0.760446	0.00509779	0.015519	-0.67597	0.000800671	0.0134122	-1.49613
A0A384JRK5	A0A384JRK5	Bcnew1	Bcnew1	0.00119774	0.0261057	-0.34042	1.41433e-07	0.0392	-1.41307	9.76841e-08	0.0333333	-1.49763
A0A384JAG2	A0A384JAG2	Bcmrp4	Bcmrp4	0.000718941	0.0293516	-0.87873	0.0114107	0.018599	-0.500372	0.00037906	0.0158253	-1.50507
A0A384JQN9	A0A384JQN9	Bcmrpl51	Bcmrpl51	0.000872134	0.0277835	-0.713925	0.0467771	0.0412769	-0.310104	0.0131694	0.0167121	-1.50799
A0A384JNB9	A0A384JNB9	Uncharacterized protein	BCIN_07g05760	0.00998226	0.0290724	-0.973392	0.0490098	0.0425348	-0.573787	0.00139064	0.0128689	-1.51078
A0A384K1H1	A0A384K1H1	Epimerase domain-containing protein	BCIN_13g03100	0.801666	0.886615	-0.0867901	0.00238874	0.0141982	-2.20921	3.76474e-05	0.0195192	-1.51145
A0A384JV53	A0A384JV53	tRNA (adenine(58)-N(1))-methyltransferase catalytic subunit TRM61	BCIN_10g04890	0.158067	0.192177	-3.46943	0.495992	0.577482	-0.136695	0.0169321	0.0183534	-1.52134
A0A384K2M8	A0A384K2M8	Bcjlp2	Bcjlp2	0.0800078	0.0901984	-1.74001	0.107957	0.0844705	-0.30045	0.000588373	0.0140396	-1.52685
A0A384JLT8	A0A384JLT8	Nucleolar GTP-binding protein 1	Bcnog1	0.000470627	0.0299558	-2.09784	4.725e-05	0.0282873	-0.720716	0.000921273	0.0130235	-1.52764
A0A384JT70	A0A384JT70	ANK	BCIN_09g04130	0.584632	0.724628	-0.102876	0.00015897	0.0231003	-2.74814	0.0368921	0.0297294	-1.52842
A0A384JGW9	A0A384JGW9	Bcalo1	Bcalo1	0.0521188	0.0641463	-0.249459	0.00337368	0.0143172	-1.24033	3.92744e-05	0.0194258	-1.53019
A0A384JEX0	A0A384JEX0	37S ribosomal protein S25, mitochondrial	Bcrsm25	2.5561e-05	0.0497551	-1.04823	0.000115879	0.0245827	-0.557505	3.4174e-06	0.013814	-1.53149
A0A384JRW8	A0A384JRW8	GH16 domain-containing protein	BCIN_09g01970	0.000970317	0.027393	-3.00059	0.749402	0.8504	-0.100845	0.00344346	0.0136594	-1.53644
A0A384JZ34	A0A384JZ34	Bcmrpl19	Bcmrpl19	0.000101522	0.038087	-0.908265	0.0201419	0.0238329	-0.4469	0.000128744	0.017209	-1.54469
A0A384K6D9	A0A384K6D9	Bcrny1	Bcrny1	0.00459395	0.0245137	-1.10545	0.146523	0.136568	-0.362464	0.00198167	0.0128301	-1.55501
A0A384JJW2	A0A384JJW2	Tyrosine--tRNA ligase	Bcmsy1	0.000129314	0.0368867	-1.90318	0.0166963	0.0219751	-0.459134	0.0059015	0.0141681	-1.55722
A0A384JQB6	A0A384JQB6	AdoMet-dependent rRNA methyltransferase SPB1	Bcspb1	0.00126147	0.0261941	-3.27188	0.000523855	0.0182393	-1.09994	0.00208641	0.0125112	-1.55916
A0A384JNM0	A0A384JNM0	Bcalo2	Bcalo2	0.0961635	0.103107	-3.86027	0.453993	0.514818	-0.15447	0.014661	0.0177356	-1.56533
A0A384JJ41	A0A384JJ41	Bcrsm22	Bcrsm22	0.166512	0.199878	-0.806286	0.813868	0.892115	0.0344219	0.0169013	0.0183656	-1.57079
A0A384JDE8	A0A384JDE8	NAD-specific glutamate dehydrogenase	Bcgdh2	0.196871	0.226746	-0.370317	0.00812911	0.0163915	-1.93285	0.0062925	0.0139828	-1.57259
A0A384J555	A0A384J555	Bcsod3	Bcsod3	0.000161466	0.0343486	-1.22823	0.000522612	0.0182805	-0.463922	4.09546e-05	0.0192417	-1.58431
A0A384JQL8	A0A384JQL8	Uncharacterized protein	BCIN_08g05060	0.00138257	0.0258947	-1.26867	0.03379	0.0327194	-0.75935	0.00455143	0.0138435	-1.58759
A0A384K7P1;A0A384K770	A0A384K7P1;A0A384K770	Cell division cycle protein 123	Bccdc123	0.0283832	0.0458907	-0.95651	0.000450221	0.0188155	-1.22695	0.0178503	0.018698	-1.61437
A0A384JYK7	A0A384JYK7	ATP-dependent RNA helicase DBP10	Bcdbp10	0.00243543	0.0251921	-4.40937	0.0234864	0.0269236	-0.318194	0.000573075	0.0142972	-1.61952
A0A384JWL8	A0A384JWL8	DAGKc domain-containing protein	BCIN_11g02340	0.297166	0.333656	-2.71396	0.477677	0.548209	-0.461897	0.00565124	0.0141047	-1.62576
A0A384JBM1;A0A384JCE2;A0A384JBJ4	A0A384JBM1	WHIM1 domain-containing protein	BCIN_03g02540	0.00393568	0.0248654	-2.45026	0.0945112	0.0727829	-0.572608	0.00611321	0.0140673	-1.63833
A0A384JMY0	A0A384JMY0	Protoporphyrinogen oxidase	Bchem14	0.00698485	0.0255919	-2.97876	0.00894651	0.0169914	0.542114	0.0131084	0.0166351	-1.68331
A0A384JWY7;A0A384JWU2	A0A384JWY7;A0A384JWU2	Bcchd1	Bcchd1	0.00849216	0.0271621	-3.14181	0.488076	0.564131	-0.0754751	0.00361856	0.0134376	-1.69311
A0A384JC97	A0A384JC97	Bcpet127	Bcpet127	0.219429	0.247718	-3.40858	0.103416	0.0808831	-0.656444	0.0137691	0.0170353	-1.69926
A0A384JJG5	A0A384JJG5	Uncharacterized protein	BCIN_06g02340	0.000116981	0.0373196	-0.891692	0.00424473	0.0150233	-0.969889	8.09707e-05	0.0187385	-1.71558
A0A384JQQ2	A0A384JQQ2	Uncharacterized protein	BCIN_08g04670	0.65929	0.791594	-0.0508601	0.372178	0.364952	-0.686799	0.0278608	0.0232525	-1.72167
A0A384K2H8	A0A384K2H8	Bcmrpl9	Bcmrpl9	0.00575509	0.0261897	-0.997888	0.000412848	0.0192357	-1.1297	0.00256729	0.0127486	-1.74134
A0A384JZ97;A0A384JZE9	A0A384JZ97;A0A384JZE9	ATPase synthesis protein 25	BCIN_12g04420	0.294924	0.331577	-1.09708	0.0489403	0.0425045	-1.00677	0.0173843	0.0184452	-1.74603
A0A384JXE5	A0A384JXE5	Bcrml2	Bcrml2	0.0240196	0.0416548	-0.578493	0.00158556	0.0153284	-1.34593	0.00881119	0.0150922	-1.76136
A0A384J5Q0;A0A384JA59	A0A384J5Q0	FA	BCIN_01g05120	0.00187022	0.0255873	-2.16583	0.905654	0.941767	-0.0167917	8.24275e-05	0.0189354	-1.7615
A0A384JRQ1	A0A384JRQ1	Uncharacterized protein	BCIN_09g01340	0.000310841	0.0298484	-0.501802	3.81745e-05	0.0290602	-1.28675	0.00160074	0.0127916	-1.76229
A0A384J723	A0A384J723	Bcara2	Bcara2	0.0254675	0.0430282	-1.72854	0.0512963	0.0443039	-0.371077	0.000252981	0.0178469	-1.77446
A0A384JRN9	A0A384JRN9	Uncharacterized protein	BCIN_09g00830	0.929643	0.957095	0.0519123	0.0390478	0.0369011	-1.53877	0.0212344	0.020777	-1.78858
A0A384J9R4	A0A384J9R4	Bcbud20	Bcbud20	0.0129125	0.0313671	-0.799247	0.00159684	0.015283	-1.0545	0.000105882	0.0179718	-1.8024
A0A384J6E9	A0A384J6E9	Dolichol-phosphate mannosyltransferase subunit 3	BCIN_01g07720	0.46416	0.581188	-0.873074	0.0934175	0.0722005	-1.63219	0.000111841	0.0179041	-1.80924
A0A384JDR5	A0A384JDR5	Bcscd1	Bcscd1	0.546416	0.686999	-0.0841471	0.00120505	0.0151724	-1.58542	0.00149515	0.0127764	-1.83777
A0A384J501	A0A384J501	Uncharacterized protein	BCIN_01g03540	0.763629	0.865762	-0.0317338	0.000104697	0.0240327	-2.09626	0.00046948	0.0150837	-1.84691
A0A384JCU0	A0A384JCU0	Uncharacterized protein	BCIN_03g05210	0.0221969	0.0398833	-1.49735	0.296235	0.270261	-0.240112	0.00393025	0.0135664	-1.84716
A0A384K3H3	A0A384K3H3	Bcmrpl33	Bcmrpl33	0.0020009	0.0258324	-0.948685	0.000584162	0.0171915	-1.01489	0.000931556	0.0129625	-1.86978
A0A384JR54	A0A384JR54	Abhydrolase	BCIN_08g06270	0.881678	0.932886	-0.161788	0.000527809	0.0180761	-6.64284	0.0468702	0.0357129	-1.87819
A0A384JL62	A0A384JL62	Bcmtg2	Bcmtg2	0.22898	0.25801	-1.55394	0.0954994	0.073826	-0.546263	0.000511617	0.0147462	-1.8803
A0A384K3B5	A0A384K3B5	Bcddp1	Bcddp1	0.000263137	0.0298931	-0.706278	1.56575e-05	0.0328667	-0.97204	0.0167442	0.0182922	-1.88437
A0A384JPR1	A0A384JPR1	Bcbgl2	Bcbgl2	0.0121697	0.0309014	-2.07203	0.955351	0.969352	0.0127964	0.00460537	0.0138171	-1.88496
A0A384JH68	A0A384JH68	GTP:AMP phosphotransferase, mitochondrial	ADK2	2.32861e-09	0.1	-7.93336	9.03488e-06	0.0344554	-1.26564	2.00202e-05	0.021193	-1.89258
A0A384J6I6	A0A384J6I6	Bcpxr1	Bcpxr1	0.00354025	0.0249506	-6.17674	0.00382175	0.0149091	-1.82628	0.00273393	0.0128717	-1.89616
A0A384JYQ3	A0A384JYQ3	Pantoate--beta-alanine ligase	Bcpan6	0.341563	0.383414	-1.91006	0.206339	0.184621	-0.270472	0.0436361	0.0343301	-1.91387
A0A384JX69	A0A384JX69	Methyltransf	BCIN_11g04100	0.0195162	0.0376542	-5.25889	0.197818	0.177602	-0.398127	0.00119002	0.0126533	-1.92322
A0A384K0J8	A0A384K0J8	Uncharacterized protein	BCIN_13g01280	7.61094e-05	0.0402209	-1.27876	0.00476561	0.0157579	-2.02289	2.36522e-06	0.0160541	-1.93643
A0A384K0H2;A0A384K0E0;A0A384K0J3	A0A384K0H2;A0A384K0E0;A0A384K0J3	Bcmot2	Bcmot2	0.0638034	0.0739935	-1.00475	0.148055	0.138264	-0.719898	0.0131738	0.0167001	-1.96592
A0A384JQL6	A0A384JQL6	TYR	BCIN_08g04510	0.00315987	0.0247934	-1.85378	0.0119094	0.0188127	-0.316172	0.0195266	0.0197727	-2.00325
A0A384J4S7	A0A384J4S7	tRNA-dihydrouridine synthase 3	Bcsmm1	0.063857	0.0738488	-3.93643	0.951139	0.967635	0.0204423	0.00301931	0.0131447	-2.01831
A0A384K1B4	A0A384K1B4	5-3 exoribonuclease	Bcrat1	0.00112044	0.026783	-1.82818	0.000610889	0.0168685	-1.40879	0.00118411	0.0126714	-2.03945
A0A384JJ75	A0A384JJ75	Bcmrp2	Bcmrp2	0.0202941	0.0383978	-1.1654	0.732104	0.837515	-0.0968037	0.0212402	0.020764	-2.04503
A0A384JNX0	A0A384JNX0	Bcmrh4	Bcmrh4	0.000274627	0.0295547	-4.78789	0.79395	0.880564	-0.0683346	0.00150105	0.0127594	-2.05457
A0A384JM89;A0A384JDL2	A0A384JM89;A0A384JDL2	Ubiquitin	BCIN_07g01150	0.0544554	0.0661217	-1.38938	0.0190457	0.0235578	-1.40502	0.0183677	0.0189387	-2.0661
A0A384K4J7	A0A384K4J7	Fe2OG dioxygenase domain-containing protein	BCIN_15g02430	0.0168718	0.0349952	-2.58121	0.00531176	0.0152441	-0.459637	0.00229311	0.0125721	-2.08416
A0A384JR40	A0A384JR40	Importin subunit alpha	Bcsrp1	0.194232	0.224231	-2.50996	0.0290334	0.0305926	-1.73604	0.00914774	0.0151888	-2.09706
A0A384JWU4	A0A384JWU4	Uncharacterized protein	BCIN_11g03100	7.8157e-06	0.0502933	-1.08472	3.2309e-07	0.0410667	-5.67439	0.0330984	0.0271634	-2.10291
A0A384JQA7;A0A384JQ70	A0A384JQA7;A0A384JQ70	Uncharacterized protein	BCIN_08g03320	0.00109273	0.0270381	-1.7517	0.0350357	0.0338931	-0.596701	0.000854611	0.0131955	-2.10466
A0A384JFC4;A0A384K484;A0A384K450	A0A384JFC4	Bcbrn1	Bcbrn1	0.00348944	0.0249904	-0.379631	0.00266166	0.0139083	-1.59819	0.00542304	0.0142029	-2.10529
A0A384JES0	A0A384JES0	Iron-sulfur cluster assembly protein	BCIN_04g01680	0.00683408	0.0254949	-1.36248	0.00399688	0.0149558	-1.86338	5.2786e-05	0.018431	-2.10627
A0A384J5U7	A0A384J5U7	Uncharacterized protein	BCIN_01g05750	0.00023398	0.031328	-2.84521	1.84892e-05	0.0321194	-2.19161	4.31263e-05	0.0195514	-2.10739
A0A384K7I9	A0A384K7I9	Uncharacterized protein	BCIN_16g04750	0.0802262	0.0905443	-0.608653	0.00162325	0.0151929	-1.55854	0.000315923	0.0167529	-2.12916
A0A384JT83	A0A384JT83	Fn3	BCIN_09g04850	0.00201656	0.0259728	-1.18401	0.014597	0.020494	-1.01804	0.000424411	0.0150686	-2.14034
A0A384K2Q3	A0A384K2Q3	Uncharacterized protein	BCIN_14g02580	0.325599	0.363598	0.182823	2.93653e-05	0.0305	-4.30094	0.000101591	0.0180993	-2.16244
A0A384JTS2	A0A384JTS2	Uncharacterized protein	BCIN_10g00140	0.0449796	0.0591511	0.34454	0.00106173	0.0151891	-2.07448	0.00266561	0.0126993	-2.19346
A0A384K170	A0A384K170	Uncharacterized protein	BCIN_13g04000	7.61517e-05	0.0399756	-0.679637	3.24112e-05	0.0311226	-2.06028	0.000111639	0.0179656	-2.21257
A0A384JEG4;A0A384JFC2	A0A384JEG4;A0A384JFC2	Bcufd2	Bcufd2	0.00222362	0.0252886	-1.06084	0.0178802	0.0227299	-0.709787	7.8681e-05	0.0187451	-2.2157
A0A384JDR1	A0A384JDR1	CN hydrolase domain-containing protein	BCIN_03g09300	0.0768163	0.0874898	-2.59014	0.175427	0.158719	-1.20995	0.0192064	0.0194622	-2.25194
A0A384K2S7	A0A384K2S7	Bcmrpl16	Bcmrpl16	0.00345107	0.0251511	-1.0038	0.0043877	0.015205	-0.710155	0.00113418	0.0127533	-2.3265
A0A384JBH1	A0A384JBH1	Nucleolar protein 16	Bcnop16	0.00687468	0.0256	-1.62771	0.0856026	0.0674207	-0.820115	0.00200046	0.0127681	-2.35182
A0A384JYI7	A0A384JYI7	Bcmrps12	Bcmrps12	0.0024443	0.0253405	-0.875519	0.00521408	0.0153651	-1.97993	4.93948e-05	0.0186786	-2.36729
A0A384JKM4	A0A384JKM4	Uncharacterized protein	BCIN_06g03950	0.0519238	0.0640166	0.451202	4.2387e-06	0.0373846	-4.05519	0.00137175	0.0127737	-2.36753
A0A384JVN1	A0A384JVN1	Ribosome biogenesis protein RLP24	BCIN_10g05890	0.00644095	0.0257906	-4.38599	0.00659139	0.0155854	-1.29243	0.000566061	0.0144296	-2.38663
A0A384K4W3	A0A384K4W3	Palmitoyl-protein hydrolase 1	BCIN_15g03910	0.11551	0.123191	-4.05538	0.264816	0.23753	0.489431	0.00116667	0.0127446	-2.40267
A0A384JCR4	A0A384JCR4	Bcrkm4	Bcrkm4	0.0381527	0.054368	-6.87172	0.00025232	0.0213569	-0.910069	0.00747422	0.0143134	-2.40884
A0A384JF03	A0A384JF03	Bcmrpl1	Bcmrpl1	0.103169	0.110415	-4.87494	0.0105346	0.0181584	-0.468619	0.00512093	0.014159	-2.41217
A0A384JB88	A0A384JB88	Aldo	BCIN_03g01560	0.00714582	0.0256755	-2.97405	0.102138	0.0793047	-2.17374	0.0046268	0.0139125	-2.42387
A0A384JZH2	A0A384JZH2	Biotin synthase	Bcbio2	5.22399e-09	0.0666667	-8.35491	9.84199e-05	0.0245333	0.912453	0.00567774	0.0141487	-2.42646
A0A384K0W5	A0A384K0W5	Bcpio2	Bcpio2	0.498309	0.625771	-0.273739	0.0124684	0.0192275	-1.41468	0.0213315	0.0207382	-2.44579
A0A384K451	A0A384K451	Bcaim17	Bcaim17	0.580947	0.720815	-1.4013	0.147637	0.137814	0.479308	0.000178888	0.0175751	-2.46351
A0A384K0F9	A0A384K0F9	Bcmrp20	Bcmrp20	0.0561026	0.066883	-0.943039	0.14574	0.136249	0.512763	0.00814558	0.0147766	-2.48804
A0A384JRV7	A0A384JRV7	Uncharacterized protein	BCIN_09g01460	0.131341	0.164574	-1.43426	0.432895	0.48808	-0.563442	0.0707417	0.0496194	-2.50656
A0A384JFT0	A0A384JFT0	Aconitate hydratase, mitochondrial	Bcaco2	3.95903e-05	0.0472137	-2.0664	0.000158647	0.0232613	-0.714998	3.67524e-05	0.0197087	-2.54715
A0A384JWF3	A0A384JWF3	Bcrcm1	Bcrcm1	0.00392015	0.0249408	-6.92362	0.0169479	0.0221326	-1.54239	0.00413046	0.0134221	-2.58984
A0A384JJ58	A0A384JJ58	Lipoyl synthase, mitochondrial	Bclip5	0.0309034	0.0489482	-5.14962	0.000627475	0.0166255	-0.604932	0.00313591	0.013295	-2.6263
A0A384K767	A0A384K767	Bcmrpl38	Bcmrpl38	0.0036137	0.0247532	-2.27166	0.00128932	0.0152843	-2.21602	0.000702721	0.0134345	-2.65642
A0A384JXU9	A0A384JXU9	Uncharacterized protein	BCIN_11g06490	0.217326	0.246041	-1.20891	0.250854	0.223639	-1.16965	0.00244547	0.0125239	-2.66134
A0A384JJU6;A0A384JJU0;REV__A0A384JJU6;REV__A0A384JJU0	A0A384JJU6;A0A384JJU0	RRM domain-containing protein	BCIN_06g03420	0.188572	0.220239	-0.208487	7.99344e-05	0.0261111	-2.10879	0.000321886	0.0164434	-2.66305
A0A384JA83	A0A384JA83	Condensin complex subunit 1	Bcycs4	0.00106361	0.0276976	-2.26999	0.45976	0.522533	-0.260023	0.00256441	0.012763	-2.71173
A0A384JRP3;A0A384JS34;A0A384JYB4	A0A384JRP3	Glyco	BCIN_09g01300	0.00960013	0.0285851	-3.21945	0.176462	0.159764	-0.430288	0.00160275	0.0127749	-2.80908
A0A384J9Y6	A0A384J9Y6	Uncharacterized protein	BCIN_02g06520	4.12069e-05	0.0469333	-3.91057	0.196679	0.17643	0.447793	0.0646681	0.0455641	-2.81587
A0A384JJI3	A0A384JJI3	Bcmrps8	Bcmrps8	0.00345271	0.0251108	-3.12981	0.285473	0.259264	-0.123576	0.0149317	0.017902	-2.84263
A0A384JAB0	A0A384JAB0	Bctma16	Bctma16	0.0625563	0.0733263	-4.88626	0.00283912	0.013788	-2.53551	0.00159069	0.0128084	-2.84335
A0A384JZV6	A0A384JZV6	Bchex6	Bchex6	0.952826	0.970032	0.0104205	0.0744662	0.0598168	-4.26677	0.00329666	0.013788	-2.85079
A0A384JDE5	A0A384JDE5	Bcbrn2	Bcbrn2	2.44907e-05	0.0518723	-1.5677	0.00105367	0.015241	-1.64529	0.000501064	0.0148893	-2.90005
A0A384JJ42	A0A384JJ42	Uncharacterized protein	BCIN_05g08290	0.000910924	0.0279492	-4.72415	0.400073	0.442237	0.98381	0.0480904	0.0360543	-2.936
A0A384JD01	A0A384JD01	BcnoxR	BcnoxR	6.15091e-05	0.0437778	-2.16362	0.890794	0.934982	-0.137765	0.0544311	0.0396998	-2.95634
A0A384K555	A0A384K555	Uncharacterized protein	BCIN_15g04620	0.00910397	0.0279535	-5.25848	0.0988934	0.0766057	-4.33413	0.00712498	0.0141692	-2.97628
A0A384K679	A0A384K679	CND8	CND8	0.854863	0.917782	-0.0260518	0.000559885	0.0174514	-3.48814	7.1468e-05	0.0191968	-2.98134
A0A384JYK4;A0A384JZA9	A0A384JYK4	DHQ	BCIN_12g01960	0.783501	0.876913	-0.263439	0.0187197	0.0233802	-6.21756	0.0107722	0.0157896	-2.98219
A0A384JCT5	A0A384JCT5	Bcmrpl23	Bcmrpl23	0.0165816	0.0346015	-2.32172	0.0801826	0.0639082	-1.24364	0.0171356	0.0184259	-2.99793
A0A384JRL1	A0A384JRL1	Uncharacterized protein	BCIN_09g01030	0.0552131	0.0664185	-0.653447	0.00143087	0.0154853	-1.76575	0.000177168	0.0177257	-3.05034
A0A384JC06	A0A384JC06	Non-specific serine/threonine protein kinase	Bccla4	0.00217712	0.0254307	-1.84805	0.0335223	0.0324433	-1.12205	0.00827714	0.0148393	-3.09389
A0A384JG89	A0A384JG89	MICOS complex subunit MIC12	BCIN_04g05780	0.00502238	0.0251332	0.346045	0.0978489	0.0753645	-3.61347	0.00833552	0.014792	-3.27433
A0A384JUY4	A0A384JUY4	Uncharacterized protein	BCIN_10g03900	0.00961553	0.02852	-0.713287	1.69922e-05	0.032063	-1.3186	6.19626e-05	0.0185042	-3.28899
A0A384J4Q1	A0A384J4Q1	RING-type E3 ubiquitin transferase	Bchel2	0.00171332	0.0257724	-2.83247	1.56986e-05	0.032595	-1.81514	0.000111295	0.0180276	-3.31299
A0A384J5T3	A0A384J5T3	Uncharacterized protein	BCIN_01g05630	0.482667	0.603512	-1.30084	2.15162e-07	0.03136	-4.63927	0.0669346	0.0472715	-3.31397
A0A384JPK9	A0A384JPK9	Uncharacterized protein	BCIN_08g01660	0.292153	0.328421	-3.42482	0.0267451	0.0292518	-6.27291	0.0027464	0.0129591	-3.33831
A0A384K3R1	A0A384K3R1	Uncharacterized protein	BCIN_15g00430	0.678988	0.807605	-0.535284	0.0867458	0.0681344	-2.35495	0.0316085	0.0262253	-3.36929
A0A384JU94	A0A384JU94	Uncharacterized protein	BCIN_09g06960	0.00106686	0.0274964	-5.41302	0.448239	0.506534	-0.605982	0.053599	0.0392936	-3.37794
A0A384JZT1	A0A384JZT1	Bcbot1	Bcbot1	0.131387	0.164491	-2.224	0.730163	0.836668	-0.20617	4.64252e-05	0.019105	-3.38546
A0A384JIC9;A0A384JPF9	A0A384JIC9	Uncharacterized protein	BCIN_05g05860	7.05839e-05	0.0412308	-2.46337	0.00904031	0.0169622	-2.1133	0.00777678	0.0144598	-3.41984
A0A384JMK1;A0A384JMJ3	A0A384JMK1;A0A384JMJ3	Uncharacterized protein	BCIN_07g03830	0.460191	0.576926	-0.311513	0.0032955	0.0142607	-2.71845	0.000545278	0.0143865	-3.43594
A0A384JXG3	A0A384JXG3	Uncharacterized protein	BCIN_11g02590	0.000174722	0.0326987	-1.57391	0.0373808	0.0356804	-0.495033	0.00124715	0.0125099	-3.43711
A0A384JLH3	A0A384JLH3	Methyltransf	BCIN_06g07490	1.34186e-06	0.0441905	-4.75124	0.861298	0.917999	0.0360616	0.0514485	0.038193	-3.48686
A0A384K493	A0A384K493	Uncharacterized protein	BCIN_15g02020	0.157547	0.191903	-2.27244	0.00140653	0.0153645	-1.07391	0.0642995	0.0454343	-3.49992
A0A384JY33	A0A384JY33	Uncharacterized protein	BCIN_12g00830	0.0813664	0.0914846	-3.17891	0.786807	0.876627	0.289046	0.0325175	0.0267802	-3.52357
A0A384J6Q4	A0A384J6Q4	Hcy-binding domain-containing protein	BCIN_01g09030	0.0053115	0.0255834	-3.79225	0.00203295	0.0143014	-1.35249	0.00150382	0.0127423	-3.58396
A0A384J5X7	A0A384J5X7	Lysophospholipase	BCIN_01g06250	0.267897	0.301556	-2.02257	0.692695	0.809533	-0.276418	0.0662237	0.0464659	-3.6493
A0A384K3U6	A0A384K3U6	Mtf2 domain-containing protein	BCIN_15g00460	0.000202845	0.032251	-6.21751	0.0982838	0.0759509	-1.05267	0.0692775	0.0483847	-3.65875
A0A384JK22	A0A384JK22	Uncharacterized protein	BCIN_06g03010	0.0367619	0.0537853	0.358192	0.153537	0.142233	-2.34158	2.89079e-06	0.01485	-3.66985
A0A384JY31	A0A384JY31	Protein-serine/threonine kinase	Bcpkp1	1.27125e-06	0.044	-3.72371	0.154958	0.143321	-2.3713	1.27125e-06	0.0201356	-3.72371
A0A384JLG7	A0A384JLG7	Bcsws2	Bcsws2	0.000636128	0.0292877	-2.18511	0.0460019	0.0404865	-2.09134	0.00108869	0.0129614	-3.7384
A0A384JJ30	A0A384JJ30	Sm domain-containing protein	BCIN_06g00600	0.148854	0.184833	-2.47375	0.417998	0.466629	-1.22719	0.00113921	0.0127347	-3.7831
A0A384JZA1	A0A384JZA1	Glyco	BCIN_12g04740	7.63228e-06	0.0492973	-5.07162	0.195695	0.175483	-2.23022	0.0423202	0.0338145	-3.7934
A0A384K6C8;A0A384K675	A0A384K6C8;A0A384K675	SET domain-containing protein	BCIN_16g01420	0.499915	0.628359	-1.04404	2.29827e-05	0.0315278	-3.80077	2.29827e-05	0.0207072	-3.80077
A0A384JWJ1	A0A384JWJ1	Uncharacterized protein	BCIN_11g02670	5.45985e-05	0.0456812	-1.51194	3.72362e-06	0.03888	-4.92994	0.00016892	0.0176116	-3.81423
A0A384JUI9	A0A384JUI9	Protein kinase domain-containing protein	BCIN_10g00790	7.75239e-05	0.0392575	-4.6908	7.75239e-05	0.0263551	-4.6908	0.0135316	0.0169986	-3.82785
A0A384JM83	A0A384JM83	Bcpks8	Bcpks8	0.708192	0.830521	-0.116634	0.0125737	0.0192574	-4.58011	0.0151385	0.0181057	-3.89114
A0A384JYJ3;A0A384JYK8	A0A384JYJ3;A0A384JYK8	Aminotran	BCIN_12g02440	0.000151357	0.0354882	-3.97604	0.000151357	0.0233737	-3.97604	0.000151357	0.0174985	-3.97604
A0A384JHC9	A0A384JHC9	Threonyl-tRNA synthetase	Bcmst1	0.170582	0.204787	-3.06994	0.0308463	0.0305814	-1.08652	0.0583098	0.0421825	-3.99791
A0A384JT36	A0A384JT36	Pseudouridine synthase	BCIN_09g05200	8.67097e-07	0.0396667	-5.45453	0.0670048	0.0541593	-0.779061	0.0465504	0.03572	-4.03951
A0A384JF18;A0A384JE70	A0A384JF18;A0A384JE70	Bcmrm2	Bcmrm2	2.92277e-05	0.0468846	-4.06987	0.385338	0.422509	-0.26033	2.92277e-05	0.0202723	-4.06987
A0A384J3V1	A0A384J3V1	Bcboa17	Bcboa17	0.0871635	0.0954333	-3.69718	0.0400983	0.0373761	-4.20247	0.0473526	0.0358954	-4.11142
A0A384K6Z2	A0A384K6Z2	Uncharacterized protein	BCIN_16g02990	0.811158	0.892417	-0.188552	5.2563e-05	0.0273797	-4.20093	5.2563e-05	0.0186725	-4.20093
A0A384JYX6	A0A384JYX6	Aminotran	BCIN_12g00610	0.936745	0.960538	0.0322355	0.182167	0.165016	-2.61641	0.0603483	0.0431173	-4.20338
A0A384JBJ7	A0A384JBJ7	Uncharacterized protein	BCIN_03g00060	0.0317899	0.0494391	-3.32458	1.57544e-05	0.0323279	-4.33688	1.57544e-05	0.0217255	-4.33688
A0A384K118	A0A384K118	WD	BCIN_13g01650	0.00302525	0.0248403	-4.74152	0.730772	0.837214	0.0849101	0.0168696	0.0183777	-4.36396
A0A384JTT7	A0A384JTT7	Uncharacterized protein	BCIN_09g06840	0.0958513	0.102642	-4.07968	0.2387	0.212266	-2.45763	0.0456041	0.0353595	-4.42615
A0A384JEH1	A0A384JEH1	Uncharacterized protein	BCIN_04g01920	0.0741795	0.0844674	-0.894218	0.0170899	0.0222604	-7.7811	0.00199425	0.0128145	-4.46926
A0A384K5X6	A0A384K5X6	Bcicp55	Bcicp55	4.23306e-06	0.0445161	-6.0842	0.0506897	0.0435536	0.866125	0.0485133	0.0364563	-4.49283
A0A384JF99	A0A384JF99	Bcotu2	Bcotu2	0.100937	0.1084	0.424985	5.53509e-06	0.0366747	-6.30448	0.0688214	0.0483124	-4.49603
A0A384JLA4	A0A384JLA4	Mitochondrial transcription factor 1	BCIN_07g00290	0.073761	0.08401	-3.23458	0.249483	0.22248	-1.89146	0.000534318	0.0144953	-4.50254
A0A384K2L6	A0A384K2L6	Uncharacterized protein	BCIN_14g02110	0.52609	0.661521	-1.17611	0.0294311	0.0305872	-3.50249	9.61933e-05	0.0182939	-4.51807
A0A384K709	A0A384K709	Uncharacterized protein	BCIN_16g03390	0.00108701	0.0271675	-2.72462	0.00759332	0.0162832	-4.21786	0.00046244	0.0151743	-4.52192
A0A384JWP2	A0A384JWP2	Uncharacterized protein	BCIN_11g02630	0.226327	0.255406	-2.66652	9.611e-06	0.0346538	-4.52611	9.611e-06	0.0202188	-4.52611
A0A384JI05	A0A384JI05	Protein arginine methyltransferase NDUFAF7	BCIN_05g04600	0.00010456	0.0372766	-5.53388	0.0857592	0.0675777	-2.24011	0.0102218	0.0155444	-4.59603
A0A384JQF0;A0A384JQD6;A0A384JR19	A0A384JQF0;A0A384JQD6;A0A384JR19	Glutamyl-tRNA(Gln) amidotransferase subunit A, mitochondrial	BCIN_08g04450	0.0301947	0.0481206	-4.94359	0.216433	0.192967	-2.73452	0.0662671	0.0464809	-4.6045
A0A384JVB2	A0A384JVB2	Uncharacterized protein	BCIN_10g03140	0.328159	0.365732	-1.72377	0.191393	0.172019	0.77911	0.000512327	0.0146897	-4.66498
A0A384J608	A0A384J608	BcniiA	BcniiA	0.0454562	0.0593243	-3.5534	0.215941	0.192458	-2.06007	0.000513865	0.0146336	-4.70295
A0A384J6X8	A0A384J6X8	Uncharacterized protein	BCIN_01g07610	3.07977e-06	0.0444364	-4.76051	0.132096	0.123072	-3.11521	3.07977e-06	0.0144878	-4.76051
A0A384JX82	A0A384JX82	Uncharacterized protein	BCIN_11g04200	0.000805313	0.0284433	-7.04893	0.274505	0.246938	-3.02169	0.001033	0.0132364	-4.7685
A0A384JAR0	A0A384JAR0	Bcfra2	Bcfra2	0.0212794	0.0395296	0.315322	0.0805293	0.0638665	-4.59941	0.0573919	0.0419409	-4.77107
A0A384JC83	A0A384JC83	C3H1-type domain-containing protein	BCIN_03g04640	0.182162	0.214821	-2.97354	0.16438	0.150484	-0.56565	0.0589637	0.0424016	-4.77416
A0A384JIL3	A0A384JIL3	Bckip3	Bckip3	0.0570537	0.0670746	-3.50614	0.645544	0.768422	0.204027	1.09039e-05	0.0202388	-4.81789
A0A384J960	A0A384J960	Protein phosphatase	Bcptc7	3.06414e-05	0.0451481	-6.35301	3.06414e-05	0.0315294	-6.35301	0.0295687	0.0246698	-4.90415
A0A384J9P2	A0A384J9P2	Uncharacterized protein	BCIN_02g05560	0.274626	0.308546	-1.92234	1.84368e-05	0.0323609	-4.91613	1.84368e-05	0.0212422	-4.91613
A0A384JKH1;A0A384JK95	A0A384JKH1;A0A384JK95	Uncharacterized protein	BCIN_06g04680	0.392493	0.499169	-2.22541	7.72563e-06	0.0358723	-6.84336	0.0617993	0.0438326	-4.93797
A0A384J9J8	A0A384J9J8	Bcrgs5	Bcrgs5	0.16935	0.203115	-0.412587	0.245184	0.2182	-2.01437	1.95675e-05	0.0220976	-4.94463
A0A384K238	A0A384K238	Bcbud6	Bcbud6	0.336797	0.376852	-1.76573	0.108847	0.0848883	-0.265914	1.69287e-07	0.0335238	-4.9959
A0A384JMJ4	A0A384JMJ4	Uncharacterized protein	BCIN_07g03110	0.317083	0.352947	-2.46955	0.0674192	0.0545105	-4.75646	0.0404248	0.0325245	-4.99705
A0A384J6S9;A0A384J6K5	A0A384J6S9;A0A384J6K5	Methyltransf	BCIN_01g08170	2.7596e-07	0.0381818	-5.03799	2.7596e-07	0.0401429	-5.03799	2.7596e-07	0.0260741	-5.03799
A0A384JVK7;A0A384JVG9	A0A384JVK7;A0A384JVG9	Bcste12	Bcste12	0.204642	0.233764	-0.294563	0.11936	0.10773	-2.52207	2.63724e-06	0.0154286	-5.0565
A0A384JGB4;A0A384JGC4;A0A384JH05	A0A384JGB4;A0A384JGC4	Bccdc24	Bccdc24	0.000765657	0.0291351	-5.08583	0.486534	0.561862	-0.565938	0.000765657	0.0136133	-5.08583
A0A384J9V5	A0A384J9V5	Uncharacterized protein	BCIN_02g06910	1.50609e-06	0.0460465	-5.2134	1.50609e-06	0.042717	-5.2134	1.50609e-06	0.0188571	-5.2134
A0A384JM36	A0A384JM36	Uncharacterized protein	BCIN_07g02270	5.26683e-06	0.0503636	-5.21938	5.26683e-06	0.0375802	-5.21938	5.26683e-06	0.0164706	-5.21938
A0A384JUV7;A0A384JUQ3	A0A384JUV7;A0A384JUQ3	Uncharacterized protein	BCIN_10g03050	0.36441	0.414872	-1.7685	2.39012e-09	0.0192	-5.22759	2.39012e-09	0	-5.22759
A0A384K1T2	A0A384K1T2	DUF2183 domain-containing protein	BCIN_13g05730	5.13858e-05	0.0465846	-5.23548	0.0913123	0.0709966	-3.62322	5.13858e-05	0.0183509	-5.23548
A0A384K6Z6	A0A384K6Z6	Uncharacterized protein	BCIN_16g01310	6.11386e-08	0.0512	-5.24622	0.605649	0.731354	0.0888074	6.11386e-08	0.026	-5.24622
A0A384JWL1	A0A384JWL1	Prolyl-tRNA synthetase	Bcaim10	2.13025e-05	0.0518261	-7.06009	0.0818664	0.0644473	-1.62373	0.0462928	0.0358521	-5.2465
A0A384JND1	A0A384JND1	Bcfau1	Bcfau1	0.0852992	0.0939442	-4.66319	0.00101524	0.0155331	-1.42547	0.0232923	0.0216132	-5.24671
A0A384JT64;A0A384JSN5	A0A384JT64;A0A384JSN5	Uncharacterized protein	BCIN_09g03870	8.17412e-09	0.04	-6.44488	8.17412e-09	0.043	-6.44488	0.0116945	0.0158557	-5.25183
A0A384J946	A0A384J946	Uncharacterized protein	BCIN_02g04670	0.000116609	0.037513	-5.26626	0.746996	0.848155	-0.20812	0.000116609	0.0176622	-5.26626
A0A384K251	A0A384K251	Uncharacterized protein	BCIN_14g01080	0.198049	0.22747	-3.00452	0.239228	0.212619	-2.82108	0.029741	0.02475	-5.29728
A0A384JUS9	A0A384JUS9	5-aminolevulinate synthase	Bchem1	0.000712128	0.0292597	-3.28365	0.000429657	0.0191407	-1.15809	0.0340258	0.0277063	-5.39967
A0A384K003	A0A384K003	FA	BCIN_13g00280	0.00895231	0.027752	-4.80875	0.0104553	0.0180663	-4.82923	0.00310432	0.0133234	-5.45197
A0A384JNZ6	A0A384JNZ6	Bcgst11	Bcgst11	0.0980428	0.105094	-3.72034	0.03276	0.0318929	-4.43215	0.0316951	0.0264137	-5.47328
A0A384JAT2	A0A384JAT2	Bcifm1	Bcifm1	0.000508202	0.0288632	-3.54625	0.00262431	0.0139602	-2.37383	0.02104	0.020655	-5.48632
A0A384JYT4	A0A384JYT4	Senescence domain-containing protein	BCIN_12g01220	0.0712845	0.0815321	-1.39679	0.0424867	0.0385915	-1.96765	0.0228447	0.0213301	-5.54017
A0A384JDB8	A0A384JDB8	Exocyst complex component SEC15	Bcsec15	0.108725	0.11512	-5.28909	0.000375542	0.0195142	-7.7623	0.0680268	0.0478884	-5.6125
A0A384JK42	A0A384JK42	GH16 domain-containing protein	BCIN_06g03800	0.44961	0.564549	-0.286905	0.00458291	0.0155505	-1.98575	7.09792e-05	0.0193522	-5.64221
A0A384JAL8	A0A384JAL8	ABM domain-containing protein	BCIN_02g08790	0.890733	0.937847	-0.0455221	8.49386e-06	0.0351515	-5.68552	8.49386e-06	0.0213884	-5.68552
A0A384JXT1;A0A384JXU8	A0A384JXT1;A0A384JXU8	CN hydrolase domain-containing protein	BCIN_12g00140	0.04344	0.0579448	-3.56007	0.018383	0.0231051	-3.8561	4.68579e-06	0.0165474	-5.71728
A0A384JJ93	A0A384JJ93	Uncharacterized protein	BCIN_06g01610	0.269211	0.302901	-2.26305	2.23527e-09	0.024	-5.71992	2.23527e-09	0	-5.71992
A0A384JRL2	A0A384JRL2	Mannan endo-1,6-alpha-mannosidase	BCIN_09g00190	0.0719298	0.0822897	-3.83229	0.0717847	0.0569598	-0.621103	0.00681303	0.0142282	-5.73395
A0A384K5R9	A0A384K5R9	Uncharacterized protein	BCIN_16g00280	0.0925397	0.0999606	-3.94981	0.213594	0.190642	-2.44094	1.20754e-08	0	-5.74387
A0A384J8Q4	A0A384J8Q4	Uncharacterized protein	BCIN_02g01810	0.309571	0.345239	-0.229592	1.90172e-07	0.034087	-9.76429	0.0451658	0.0352404	-5.76902
A0A384JHQ2	A0A384JHQ2	Uncharacterized protein	BCIN_05g03650	0.0378188	0.0539636	-5.81567	0.0772933	0.0615111	-0.524618	0.0390312	0.0317027	-5.80042
A0A384JHU3	A0A384JHU3	Uncharacterized protein	BCIN_05g05320	7.11986e-08	0.0426667	-5.87239	0.0372162	0.0356024	-0.911319	7.11986e-08	0.024	-5.87239
A0A384JCN4	A0A384JCN4	Uncharacterized protein	BCIN_03g05710	0.377277	0.477269	-2.00784	0.000241486	0.0216119	-5.89132	0.000241486	0.0180309	-5.89132
A0A384JR00	A0A384JR00	Methyltransf	BCIN_08g04460	0.0258788	0.0435234	-2.36992	4.6788e-05	0.0284444	-5.92724	4.6788e-05	0.0190182	-5.92724
A0A384K283	A0A384K283	Uncharacterized protein	BCIN_14g00970	0.0930311	0.100817	-4.09263	0.00371751	0.0144503	0.700544	2.05991e-07	0.0293333	-5.95425
A0A384JVQ5	A0A384JVQ5	Uncharacterized protein	BCIN_10g03450	5.65533e-10	0.2	-6.05051	5.65533e-10	0.032	-6.05051	5.65533e-10	0	-6.05051
A0A384J898	A0A384J898	FAD-binding PCMH-type domain-containing protein	BCIN_02g00280	0.246234	0.278768	-2.48647	0.0899842	0.0701976	-4.21184	9.42943e-05	0.0184928	-6.06428
A0A384JGV8	A0A384JGV8	Bcefm2	Bcefm2	4.94566e-06	0.0512381	-6.07358	0.345775	0.329395	-0.721584	4.94566e-06	0.0158788	-6.07358
A0A384J9J2	A0A384J9J2	FAD	BCIN_02g04380	0.00703005	0.0254949	0.750173	4.47785e-07	0.0477576	-7.80678	0.016176	0.0183822	-6.24862
A0A384K1N3	A0A384K1N3	Bcgox1	Bcgox1	0.00530926	0.0256188	-6.01053	7.51355e-06	0.0362581	-2.29706	0.00146393	0.012828	-6.29511
A0A384J9I6	A0A384J9I6	Asparaginyl-tRNA synthetase	Bcslm5	0.083206	0.0926967	-4.43295	0.0126368	0.0192125	-0.472441	2.22071e-09	0	-6.36256
A0A384J3Z4	A0A384J3Z4	Uncharacterized protein	BCIN_01g00560	0.367437	0.417981	-0.293333	0.0686267	0.0552534	-4.60601	6.85902e-06	0.0189655	-6.45548
A0A384JUL1	A0A384JUL1	tRNA-dihydrouridine synthase 3	BCIN_10g02840	0.0664407	0.0766443	-4.64259	0.0114897	0.0185542	-0.629688	0.0234387	0.0217311	-6.49181
A0A384K3X1	A0A384K3X1	Bcpgc1	Bcpgc1	0.127734	0.160907	-0.861175	0.00985937	0.0179848	-2.67217	5.82715e-05	0.0181186	-6.51642
A0A384K3C0	A0A384K3C0	Bcgas2	Bcgas2	1.71926e-06	0.0421277	-6.56847	1.71926e-06	0.0414035	-6.56847	1.71926e-06	0.018	-6.56847
A0A384J6C4	A0A384J6C4	Glycosidase	Bccrh1	0.701637	0.824925	0.196681	0.0804102	0.0639302	-3.58179	1.8276e-06	0.0172174	-6.64268
A0A384K010	A0A384K010	Bcant1	Bcant1	0.359572	0.407717	-0.659611	0.29298	0.267877	0.198222	1.18056e-06	0.0208421	-6.89726
A0A384JK83	A0A384JK83	Uncharacterized protein	BCIN_06g04150	0.0160806	0.0342188	-2.56218	1.01536e-05	0.0357009	-6.91241	1.01536e-05	0.0199077	-6.91241
A0A384JE63	A0A384JE63	Bcpks13	Bcpks13	4.36071e-05	0.0473388	-1.672	0.0383436	0.0360962	-3.38194	0.00401073	0.0134722	-6.95126
A0A384K1N5	A0A384K1N5	Bcprd1	Bcprd1	0.0108592	0.0294339	-7.53742	0.000254266	0.0212317	-2.65948	0.0259552	0.0227024	-7.1449
A0A384JU07;A0A384JTX7	A0A384JU07	Uncharacterized protein	BCIN_09g07140	0.0936088	0.101519	-0.582683	0.579588	0.702061	0.197275	8.68581e-07	0.0242449	-7.26713
A0A384K7D2;A0A384K7D7	A0A384K7D2	Uncharacterized protein	BCIN_16g03920	9.30925e-07	0.0385946	-7.29502	0.0103938	0.0181114	-0.765572	9.30925e-07	0.0228462	-7.29502
A0A384JXE0;A0A384JWR0	A0A384JXE0;A0A384JWR0	Uncharacterized protein	BCIN_11g03210	7.94375e-05	0.0385647	-7.30456	0.310944	0.286417	-2.71717	7.94375e-05	0.0185271	-7.30456
A0A384JIY7	A0A384JIY7	Uncharacterized protein	BCIN_06g00520	0.314338	0.349913	-2.67874	0.10753	0.0842807	-4.93935	1.74622e-06	0.0177313	-7.32229
A0A384JCQ1	A0A384JCQ1	Uncharacterized protein	BCIN_03g04950	0.0388885	0.0546177	-1.41355	1.36204e-06	0.0414615	-7.46731	1.36204e-06	0.0194754	-7.46731
A0A384J4Q6	A0A384J4Q6	Non-specific serine/threonine protein kinase	Bcire1	0.103483	0.110598	-5.06482	0.247019	0.220218	-1.67884	0.0073395	0.0142013	-7.80399
A0A384JVF0	A0A384JVF0	Uncharacterized protein	BCIN_10g05000	0.0231075	0.0410674	-6.11042	5.60572e-09	0.016	-7.81531	5.60572e-09	0	-7.81531
A0A384K1X9	A0A384K1X9	Probable alpha/beta-glucosidase agdC	BCIN_14g00650	0.000973762	0.0273251	-1.24224	3.42891e-10	0	-7.98975	3.42891e-10	0	-7.98975
A0A384JF26	A0A384JF26	Uncharacterized protein	BCIN_04g03920	2.12234e-07	0.0376842	-8.08374	2.12234e-07	0.0326667	-8.08374	2.12234e-07	0.02816	-8.08374
A0A384JD54	A0A384JD54	Uncharacterized protein	BCIN_03g05720	0.643341	0.777631	-0.107335	9.24582e-07	0.0513333	-8.85654	9.24582e-07	0.02376	-8.85654
A0A384JRB6	A0A384JRB6	CND1	CND1	0.273508	0.307616	-3.5309	1.68015e-06	0.0404286	-9.08262	1.68015e-06	0.0182769	-9.08262
A0A384K7Q4	A0A384K7Q4	Uncharacterized protein	BCIN_16g04990	0.491276	0.615404	-0.664598	0.0811825	0.0640635	-4.89183	1.24181e-07	0.0294118	-9.10321
A0A384K2Z0	A0A384K2Z0	Amb	BCIN_14g03430	0.000295328	0.0292546	-10.3223	0.000295328	0.02	-10.3223	0.000295328	0.0172816	-10.3223
A0A384K340	A0A384K340	Uncharacterized protein	BCIN_14g03610	5.25009e-05	0.045194	11.441	0.472847	0.541372	-0.567647	0.0001747	0.0174598	9.27219
A0A384K656	A0A384K656	Bcddr48	Bcddr48	1.52113e-06	0.045	9.64398	NaN	1	0	6.05078e-06	0.0187027	9.03267
A0A384JJH6	A0A384JJH6	Uncharacterized protein	BCIN_06g01080	0.340651	0.381589	4.07543	0.0629331	0.0514655	5.98491	0.0243938	0.0221171	7.71815
A0A384JGA7	A0A384JGA7	Bcgut2	Bcgut2	0.0103323	0.0290982	3.23329	0.527079	0.629527	0.512912	0.000232959	0.0179375	7.63205
A0A384JEF6	A0A384JEF6	Uncharacterized protein	BCIN_04g01940	0.373901	0.465646	2.27194	NaN	1	0	6.99692e-07	0.0276279	7.58947
A0A384K607	A0A384K607	Uncharacterized protein	BCIN_16g00870	0.373901	0.46621	1.72795	0.373901	0.406396	1.34819	3.36054e-06	0.0139765	7.30095
A0A384K272	A0A384K272	MFS domain-containing protein	BCIN_14g00870	2.82435e-07	0.0365217	7.73153	0.373901	0.369991	2.61384	1.70875e-07	0.032	7.21123
A0A384JYK1	A0A384JYK1	MaoC-like domain-containing protein	BCIN_11g06000	0.760034	0.864073	0.761158	0.0339959	0.0328686	5.98208	0.0550868	0.0404426	5.08692
A0A384JMA7	A0A384JMA7	Uncharacterized protein	BCIN_07g01290	2.93527e-08	0.0333333	7.1027	NaN	1	0	7.09243e-10	0	6.98344
A0A384JM13	A0A384JM13	Stress-associated endoplasmic reticulum protein	BCIN_07g00470	0.292702	0.329301	3.48519	0.0819932	0.0645398	3.67641	0.00320769	0.0136617	6.9471
A0A384JZF2;A0A384JX20	A0A384JZF2	MFS domain-containing protein	BCIN_12g02300	NaN	1	0	1.53985e-05	0.0334237	7.31808	5.32271e-07	0.0287568	8.16625
A0A384JNK6	A0A384JNK6	Thiamine thiazole synthase	Bcthi4	0.997105	0.997319	0.00110944	1.41175e-05	0.0337094	2.46979	0.00386809	0.0135936	2.06227
A0A384JT37	A0A384JT37	NAD(P)-bd	BCIN_09g03630	0.0213382	0.0394588	3.46974	0.424981	0.476489	-1.07078	0.00183422	0.0129238	6.80465
A0A384JAQ3	A0A384JAQ3	Bcpom152	Bcpom152	0.0283218	0.0457844	8.13257	0.941661	0.961183	0.213665	0.049809	0.0373078	6.79614
A0A384JSQ8	A0A384JSQ8	Mitochondrial pyruvate carrier	BCIN_09g03910	0.998883	0.998312	-0.00286674	0.447177	0.505109	1.74491	0.0103257	0.0156397	6.56607
A0A384JBC5	A0A384JBC5	Bcspl1	Bcspl1	0.000658823	0.0290395	5.91073	0.086918	0.0682959	1.42644	0.000508189	0.0147746	6.50993
A0A384JMB3;A0A384JM96	A0A384JMB3;A0A384JM96	Uncharacterized protein	BCIN_07g02260	0.0131158	0.0315072	7.09771	0.398542	0.440112	-1.97005	0.0177823	0.0186414	6.47573
A0A384JR74	A0A384JR74	Uncharacterized protein	BCIN_08g06460	8.45486e-07	0.042	8.29878	NaN	1	0	0.000116562	0.017722	6.37352
A0A384JL80	A0A384JL80	Uncharacterized protein	BCIN_06g05570	0.0464662	0.059801	3.76966	0.123714	0.113677	2.22683	0.00470107	0.0139773	6.35864
A0A384JVG1	A0A384JVG1	Uncharacterized protein	BCIN_10g03620	0.373901	0.46298	0.964767	1.05558e-08	0.0344	4.90958	6.20571e-05	0.0184268	4.72912
A0A384JVG4	A0A384JVG4	Store-operated calcium entry-associated regulatory factor	BCIN_10g02620	0.373901	0.462824	1.81168	NaN	1	0	4.32342e-07	0.0308387	6.31593
A0A384J766	A0A384J766	Peroxin-1	Bcpex1	0.392941	0.499737	0.268298	0.0364235	0.0348015	0.84669	0.00331362	0.0137592	1.56757
A0A384JIG9	A0A384JIG9	Uncharacterized protein	BCIN_05g07100	1.28811e-07	0.0413333	6.12777	0.373901	0.369334	1.14879	1.23228e-07	0.03125	6.2278
A0A384JQQ5	A0A384JQQ5	TLC domain-containing protein	BCIN_08g03630	0.438032	0.550343	1.84816	0.0857725	0.0675447	3.3124	0.0117136	0.0159352	6.19231
A0A384JJT7	A0A384JJT7	Bcmnn9	Bcmnn9	0.617416	0.756066	0.14076	0.0379828	0.0359397	0.922353	0.00611552	0.0140552	1.52171
A0A384JDX5	A0A384JDX5	Uncharacterized protein	BCIN_03g08370	0.373901	0.464044	1.63716	0.116205	0.0947604	2.82766	1.10091e-05	0.0199412	6.09904
A0A384J6V6	A0A384J6V6	Bccyt1	Bccyt1	0.0115	0.0298319	2.14904	0.786315	0.876498	0.207287	6.01856e-06	0.0190459	6.09459
A0A384JHQ5	A0A384JHQ5	Uncharacterized protein	BCIN_05g04940	0.00618686	0.0258995	7.3525	0.373901	0.400673	-1.38512	0.012858	0.0166172	6.05721
A0A384J4T9	A0A384J4T9	Golgi apparatus membrane protein TVP23	Bctvp23	0.373901	0.472871	0.998035	5.06962e-06	0.03645	6.20314	0.000389086	0.0157223	5.6916
A0A384J6J4	A0A384J6J4	RRM domain-containing protein	BCIN_01g07880	0.0243661	0.0424421	6.69268	0.126709	0.117224	3.65623	0.0348117	0.0281427	5.96675
A0A384J4M8	A0A384J4M8	Uncharacterized protein	BCIN_01g02490	0.941032	0.963676	0.16591	0.0391449	0.0370431	4.32402	0.0423976	0.0338652	4.18416
A0A384K778	A0A384K778	Bcpet100	Bcpet100	0.140966	0.175802	3.70112	0.116117	0.0906191	4.4269	0.00336317	0.0137018	5.76628
A0A384JXH4	A0A384JXH4	Uncharacterized protein	BCIN_11g03540	5.19723e-05	0.0458788	4.74225	0.116724	0.100664	3.22568	1.35473e-05	0.0194247	5.7219
A0A384J9A6	A0A384J9A6	Uncharacterized protein	BCIN_02g03940	0.000246303	0.0303566	5.62575	0.373901	0.399987	1.31359	2.33779e-06	0.016274	5.70673
A0A384K580	A0A384K580	WW domain-containing protein	BCIN_15g03460	0.373901	0.466554	1.99228	NaN	1	0	3.71843e-08	0.0283636	5.69273
A0A384JPP7	A0A384JPP7	Cysteine proteinase 1, mitochondrial	Bclap3	0.691503	0.816685	0.873329	0.0393814	0.0370764	3.80868	0.129798	0.113521	2.76567
A0A384K644	A0A384K644	Uncharacterized protein	BCIN_16g01040	0.00268525	0.0252334	5.59911	NaN	1	0	0.000117085	0.0175436	5.64351
A0A384K3H7	A0A384K3H7	Bcqcr8	Bcqcr8	0.0120125	0.030901	3.12432	0.688887	0.80642	-0.263049	0.000592497	0.0139642	5.62513
A0A384K4A4	A0A384K4A4	Uncharacterized protein	BCIN_15g02110	0.17865	0.212518	2.50597	0.151475	0.14061	2.69665	0.0158611	0.0183268	5.59443
A0A384JMW9;A0A384JMR9	A0A384JMW9;A0A384JMR9	MaoC-like domain-containing protein	BCIN_07g04130	0.00655845	0.0258149	0.251489	6.88548e-06	0.0374667	1.14037	2.04581e-05	0.0217907	1.10122
R9U108	R9U108	GIY-YIG endonuclease	BC1G_20029	NaN	1	0	6.40189e-06	0.0375172	4.4244	0.373901	0.387284	1.24
A0A384JC78	A0A384JC78	Bcrce1	Bcrce1	0.00294945	0.0250934	3.21168	9.53221e-07	0.0501395	4.8768	1.9445e-06	0.0169714	5.55506
A0A384JDY4	A0A384JDY4	Uncharacterized protein	BCIN_04g00180	0.249757	0.282398	0.286946	4.09206e-06	0.0378701	2.76625	9.23885e-06	0.020704	2.64766
A0A384K3Y5	A0A384K3Y5	Uncharacterized protein	BCIN_15g00500	0.373901	0.427684	-0.774958	0.907272	0.942611	0.149636	0.006456	0.0140956	5.50033
A0A384JR47	A0A384JR47	Bcagc1	Bcagc1	0.372385	0.424753	0.586666	0.0441538	0.0393819	2.04301	0.0146068	0.0176544	3.3646
A0A384K360	A0A384K360	Bcdpl1	Bcdpl1	0.780887	0.87535	0.346874	0.0443564	0.0396345	3.52848	0.0268653	0.0231122	3.83094
A0A384J4E2	A0A384J4E2	MICOS complex subunit MIC60	Bcmic60	0.470209	0.588851	-0.923247	0.711724	0.824164	-0.474271	0.00339991	0.0136449	5.34463
A0A384K1C2	A0A384K1C2	Glyco	BCIN_13g04610	2.30285e-07	0.0340952	5.13986	0.373901	0.405887	1.57916	1.37737e-08	0	5.32944
A0A384JDE7;A0A384JDC4	A0A384JDE7;A0A384JDC4	Uncharacterized protein	BCIN_03g06960	NaN	1	0	1.74192e-06	0.0406897	5.40695	6.04321e-07	0.0304615	5.43256
A0A384JXJ9	A0A384JXJ9	MaoC-like domain-containing protein	BCIN_11g06000	NaN	1	0	1.61052e-06	0.0419259	5.54331	5.80246e-07	0.0312632	5.33186
A0A384K364	A0A384K364	Uncharacterized protein	BCIN_14g01840	0.373901	0.467659	1.1771	0.117025	0.101862	3.24556	1.47227e-06	0.0191613	5.25712
A0A384JT14	A0A384JT14	Uncharacterized protein	BCIN_09g03440	0.77958	0.874427	-0.813739	0.540024	0.649762	2.02387	0.0334911	0.0273423	5.22759
A0A384JL04	A0A384JL04	Uncharacterized protein	BCIN_06g04990	0.907137	0.946754	0.365352	0.0479871	0.042246	2.67407	0.000587109	0.0140904	3.45091
A0A384JSZ5	A0A384JSZ5	Uncharacterized protein	BCIN_09g04940	NaN	1	0	1.31155e-06	0.0422745	4.92373	0.123848	0.10787	3.11577
A0A384JRM0	A0A384JRM0	Uncharacterized protein	BCIN_08g06500	1.48907e-07	0.03875	4.93307	NaN	1	0	1.78643e-05	0.0215094	5.14589
A0A384J8Q2	A0A384J8Q2	Uncharacterized protein	BCIN_02g03450	0.126996	0.159925	2.68754	0.373901	0.406935	0.630115	0.00324407	0.0136185	5.14013
A0A384K437	A0A384K437	Bcspc2	Bcspc2	0.894846	0.94036	0.126031	0.0500913	0.0430383	1.61111	0.00633438	0.0140377	2.75222
A0A384K569	A0A384K569	Bcacp1	Bcacp1	NaN	1	0	7.27009e-08	0.04325	11.195	1.59272e-07	0.0352	10.1742
A0A384K3P1	A0A384K3P1	Bcgod1	Bcgod1	NaN	1	0	1.12869e-07	0.0435556	9.31391	6.80556e-06	0.0180522	8.50957
A0A384K7Y8	A0A384K7Y8	Bctom40	Bctom40	0.0512184	0.0633421	4.93099	0.218624	0.19472	3.08051	0.0102169	0.0155562	5.06046
A0A384K5W3	A0A384K5W3	Bccox15	Bccox15	0.373901	0.426135	1.4666	NaN	1	0	7.21183e-07	0.0264	5.05974
A0A384K1K2	A0A384K1K2	FAA	BCIN_13g03420	0.373901	0.467713	1.64289	9.16372e-07	0.0525854	5.22251	4.65993e-07	0.029875	5.05916
A0A384JCL2	A0A384JCL2	Uncharacterized protein	BCIN_03g04510	0.179175	0.212731	2.24879	0.074858	0.0599533	3.26866	0.0211137	0.020642	5.0376
A0A384JVB8	A0A384JVB8	Uncharacterized protein	BCIN_10g05290	0.136424	0.170599	3.84117	0.173936	0.15765	3.42474	0.0708674	0.0497004	5.03573
A0A384J627	A0A384J627	Dolichyl-diphosphooligosaccharide--protein glycosyltransferase subunitT2	Bcost2	0.373901	0.472361	-1.24614	0.199902	0.179553	1.92763	0.018467	0.0190761	5.01658
A0A384JK49	A0A384JK49	Uncharacterized protein	BCIN_06g02130	0.373901	0.430226	-1.43739	0.854238	0.914957	0.467482	0.0260335	0.0227491	5.01069
A0A384J4I8	A0A384J4I8	Bccox13	Bccox13	0.229268	0.258411	2.15876	0.958189	0.970894	-0.0889041	0.0252014	0.0223775	4.97955
A0A384J6V5	A0A384J6V5	Bcsym1	Bcsym1	0.0750387	0.0852111	3.00485	0.468036	0.534457	-1.31695	0.0173582	0.0184573	4.97257
A0A384JRS1	A0A384JRS1	Bctim17	Bctim17	0.373901	0.464884	2.02624	NaN	1	0	2.95944e-06	0.0146667	4.92285
A0A384JRK0	A0A384JRK0	Uncharacterized protein	BCIN_09g00480	NaN	1	0	1.201e-06	0.0449167	4.6766	8.64606e-05	0.018974	4.80515
A0A384JCP6	A0A384JCP6	Uncharacterized protein	BCIN_03g06510	0.25614	0.288399	0.498177	0.0530718	0.0453888	0.919641	0.0284597	0.0238297	1.06853
A0A384JH07	A0A384JH07	Bcatp20	Bcatp20	0.241363	0.273286	1.0985	0.744346	0.846537	-0.681833	0.00187827	0.0129467	4.81797
A0A384JZA4	A0A384JZA4	UDP-glucose 4-epimerase	Bcgal10	0.000553898	0.0285782	0.729824	1.1463e-06	0.0458723	1.2871	1.49644e-05	0.0213333	1.39791
A0A384J8Q3	A0A384J8Q3	Uncharacterized protein	BCIN_02g01740	NaN	1	0	1.1179e-07	0.0461176	4.88915	1.75409e-07	0.0306087	5.44649
A0A384JQ67	A0A384JQ67	Bcnde2	Bcnde2	0.896741	0.940461	-0.115454	0.984815	0.988149	0.0233091	0.00460195	0.0138303	4.77933
A0A384JYS1	A0A384JYS1	tRNA-splicing endonuclease subunit Sen34	Bcsen34	0.00282223	0.0252966	4.08407	0.502659	0.587302	0.647578	0.000972239	0.0128223	4.74242
A0A384K7B8	A0A384K7B8	Bcidl1	Bcidl1	NaN	1	0	4.67104e-07	0.0463529	6.41522	6.95664e-07	0.0282857	5.8554
A0A384JFF5	A0A384JFF5	DUF2470 domain-containing protein	BCIN_04g04970	0.970887	0.980631	-0.0617975	0.0657871	0.0531218	3.15608	0.0319506	0.026494	4.68466
R9U325	R9U325	GIY-YIG endonuclease	BC1G_20027	NaN	1	0	1.05677e-06	0.0468696	5.81791	0.124485	0.108723	3.9664
A0A384JYU7	A0A384JYU7	Mitochondrial 18 kDa protein	BCIN_12g02600	0.358622	0.406587	1.74543	0.818451	0.894419	-0.370834	0.0234807	0.0217178	4.62624
A0A384JMN5	A0A384JMN5	Uncharacterized protein	BCIN_07g04150	0.304073	0.339453	0.541813	0.0552648	0.0471653	1.22838	0.0105999	0.0158492	2.07822
A0A384K1Y9	A0A384K1Y9	Uncharacterized protein	BCIN_13g04790	0.127623	0.160571	3.57346	0.440465	0.49697	2.37693	0.065837	0.0463293	4.59006
A0A384K611	A0A384K611	Uncharacterized protein	BCIN_16g00810	8.06529e-05	0.0381163	4.42918	NaN	1	0	0.000137292	0.0168302	4.54272
A0A384JW54	A0A384JW54	Uncharacterized protein	BCIN_11g01600	1.2116e-05	0.0513846	4.61132	0.373901	0.400759	1.29394	1.99787e-05	0.0213176	4.52289
A0A384JKM2	A0A384JKM2	Pirin domain-containing protein	BCIN_06g05110	0.764238	0.866188	0.805946	0.0560436	0.047392	4.18719	0.0686453	0.0482993	3.8908
A0A384K1N9	A0A384K1N9	Uncharacterized protein	BCIN_13g03810	0.976132	0.984224	0.066665	0.0563699	0.0477752	3.86403	0.064894	0.0456027	3.65778
A0A384J590	A0A384J590	Uncharacterized protein	BCIN_01g04240	0.0603803	0.0702971	3.95979	0.926039	0.95339	0.220589	0.0406911	0.0327261	4.39255
A0A384J7F6	A0A384J7F6	Presequence translocated-associated motor subunit PAM17	Bcpam17	0.0976087	0.104482	3.26044	0.529584	0.632302	1.04078	0.0443341	0.0347307	4.38189
A0A384JE55	A0A384JE55	Bcbur6	Bcbur6	0.0945325	0.101763	0.425535	0.0569519	0.0482308	0.693957	0.0119502	0.015959	1.08021
A0A384JXW9	A0A384JXW9	Uncharacterized protein	BCIN_12g00320	0.478224	0.597673	0.767393	0.0577917	0.04859	2.50669	0.0132453	0.0168063	4.04397
A0A384JWD0	A0A384JWD0	DNA repair protein RAD51 homolog	Bcrad51	0.89644	0.940599	0.10997	0.0638381	0.051734	1.20777	0.0503858	0.0374255	1.16879
A0A384JTD9;A0A384JD00	A0A384JTD9	Uncharacterized protein	BCIN_09g05280	2.10167e-05	0.0523956	3.16687	NaN	1	0	0.0042299	0.0134595	4.32462
A0A384JCZ4	A0A384JCZ4	GDP-mannose transporter	BCIN_03g04240	0.896562	0.940492	0.362482	0.0670285	0.0541026	4.40352	0.0348449	0.0281114	5.5313
A0A384K4U7	A0A384K4U7	ATP phosphoribosyltransferase	BCIN_15g03720	0.989421	0.992327	0.0340761	0.0728384	0.0582523	4.13445	0.0714605	0.0499364	4.16426
A0A384JHD2	A0A384JHD2	CAAX prenyl protease	Bcmep	0.25013	0.282282	0.482809	0.0737562	0.0588184	0.861791	0.00180874	0.0130214	2.39933
A0A384J5I8	A0A384J5I8	Uncharacterized protein	BCIN_01g05230	0.517606	0.650404	-1.12719	0.373274	0.365798	1.19888	0.0211902	0.0207484	4.26629
A0A384JX25	A0A384JX25	Uncharacterized protein	BCIN_11g04430	0.987519	0.991007	-0.0230745	0.0621914	0.0511468	2.65731	0.0201401	0.0200431	4.21055
A0A384K1A0	A0A384K1A0	Histone H4	BCIN_13g04420	0.271726	0.306021	0.262096	0.0770655	0.0612367	-0.397249	0.00825541	0.0148512	1.02536
A0A384K2P4	A0A384K2P4	Uncharacterized protein	BCIN_14g02600	0.373901	0.47247	1.1901	NaN	1	0	4.59036e-05	0.0191927	4.1508
A0A384JHJ5	A0A384JHJ5	Succinate dehydrogenase [ubiquinone] cytochrome b small subunit	BCIN_05g04430	0.00205531	0.0257231	5.24875	0.321541	0.30005	1.05067	0.00154816	0.012893	4.11759
A0A384JD60	A0A384JD60	Bcreg1	Bcreg1	0.727225	0.842755	-0.639758	0.990725	0.992109	0.0262133	0.0529889	0.0387953	4.07435
A0A384JCM0;A0A384JSY9;A0A384JSU7	A0A384JCM0	Glycerol kinase	BCIN_03g04090	0.447641	0.562289	-1.86814	0.446687	0.504495	1.07417	0.0354194	0.0286511	4.07353
A0A384JQY9	A0A384JQY9	Uncharacterized protein	BCIN_08g05390	0.642787	0.777428	-0.784291	0.294482	0.268555	-1.75838	0.0491342	0.0369252	4.06521
A0A384J941	A0A384J941	Bcoxa1	Bcoxa1	0.119174	0.145656	2.03666	NaN	1	0	0.00379335	0.0135246	4.01179
A0A384K1U9	A0A384K1U9	Histone H3	BCIN_13g04410	0.177907	0.212137	0.389662	0.0801554	0.0639401	-0.514062	0.0115881	0.0158908	1.24074
A0A384JH01;A0A384JHE7	A0A384JH01;A0A384JHE7	Uncharacterized protein	BCIN_05g02720	0.373901	0.430024	-0.92727	0.332335	0.313528	1.8331	0.0134994	0.0170348	3.9771
A0A384K502	A0A384K502	Uncharacterized protein	BCIN_15g04200	0.645575	0.779687	-0.792134	0.48493	0.560414	-1.02757	0.0330577	0.0271787	3.85077
A0A384JM54	A0A384JM54	Prohibitin	Bcphb2	0.0627995	0.0732859	1.72382	0.161441	0.1485	0.92661	0.00237731	0.0126101	3.83691
A0A384JNQ3	A0A384JNQ3	Uncharacterized protein	BCIN_07g07060	0.576956	0.715803	0.144622	0.0832216	0.0657712	0.340116	0.000887499	0.0129857	1.78418
A0A384J4K5	A0A384J4K5	Dolichyl-phosphate-mannose--protein mannosyltransferase	Bcpmt1	0.970644	0.980487	-0.0475394	0.114845	0.0893853	2.15781	0.0126148	0.0166348	3.8093
A0A384J8W4	A0A384J8W4	ER lumen protein-retaining receptor	Bcerd2	0.863905	0.923365	-0.282127	0.064137	0.0520401	3.15174	0.0372666	0.0300265	3.80314
A0A384J3X3	A0A384J3X3	Fatty acid hydroxylase domain-containing protein	BCIN_01g00350	0.801183	0.886272	0.305619	0.0850886	0.0671926	0.758088	0.00917735	0.0151651	1.14948
A0A384J876	A0A384J876	tRNA-intron lyase	Bcsen2	0.607027	0.748711	0.479088	0.0882894	0.069108	1.75004	0.0272858	0.0232717	2.42648
A0A384K106	A0A384K106	Uncharacterized protein	BCIN_13g03540	0.000396069	0.0296877	1.68199	0.289224	0.26339	-1.88513	1.95891e-05	0.0219636	3.76652
A0A384JS45	A0A384JS45	2-dehydropantoate 2-reductase	BCIN_09g00580	0.109902	0.116522	3.12975	0.0728704	0.0582696	3.688	0.0694316	0.0484873	3.76577
A0A384K3D6	A0A384K3D6	Prohibitin	Bcphb1	0.0340889	0.0514465	1.83001	0.398903	0.440559	0.678883	0.00164432	0.0130026	3.74415
A0A384JZX9	A0A384JZX9	Bcatp17	Bcatp17	0.144747	0.180767	1.16179	0.244448	0.217524	-2.0754	0.000432713	0.0150719	3.74133
A0A384JA50	A0A384JA50	Uncharacterized protein	BCIN_02g06240	0.233092	0.263809	1.24778	0.349821	0.334076	-0.95403	0.0182758	0.019	3.60011
A0A384K4X6	A0A384K4X6	MFS domain-containing protein	BCIN_15g03430	0.373901	0.466433	-1.2758	0.422358	0.473235	1.78152	0.0512037	0.0379918	3.59066
A0A384K1J6	A0A384K1J6	PH domain-containing protein	BCIN_13g04860	0.0104205	0.0289689	0.9422	0.0965868	0.0744856	-0.617225	0.0592924	0.0425945	1.40968
A0A384K3Z4	A0A384K3Z4	Uncharacterized protein	BCIN_15g00670	0.373901	0.42784	-0.630871	0.46994	0.537418	0.77937	0.0208199	0.020362	3.54878
A0A384JPJ2	A0A384JPJ2	BAR domain-containing protein	BCIN_08g00370	0.998594	0.998173	0.00459544	0.101989	0.0793417	3.69853	0.0680131	0.0479345	4.35449
A0A384JRB4	A0A384JRB4	Bcinp54	Bcinp54	0.373901	0.472684	-0.769286	0.207129	0.185216	1.67679	0.0182853	0.0189877	3.36425
A0A384JD90	A0A384JD90	Bcksp1	Bcksp1	0.126034	0.158483	2.78667	0.373901	0.40022	0.671515	0.00068578	0.0135278	3.33081
A0A384JA17	A0A384JA17	Bcrbd2	Bcrbd2	0.14994	0.186147	2.37709	0.793113	0.88005	0.585647	0.0678965	0.0478689	3.30915
A0A384K2D6	A0A384K2D6	Ubiquitin-like domain-containing protein	BCIN_14g01560	0.373901	0.472598	1.71032	NaN	1	0	1.22374e-05	0.019234	3.29439
A0A384JGT2	A0A384JGT2	Bchrd3	Bchrd3	0.794828	0.883097	0.238234	0.105514	0.0826605	1.75066	0.045704	0.0354404	1.47643
A0A384JSL3	A0A384JSL3	Bcmsc7	Bcmsc7	0.0397212	0.0552178	3.64115	0.0810058	0.0640655	2.99085	0.0575668	0.041988	3.25435
A0A384K013	A0A384K013	Uncharacterized protein	BCIN_13g00380	1.36327e-05	0.0494815	3.74313	0.86582	0.919391	-0.0439847	2.72738e-05	0.0208172	3.25093
A0A384JLZ5	A0A384JLZ5	HpcH	BCIN_07g00400	0.278094	0.31234	-1.02704	0.00460279	0.0155182	-2.05907	0.000178163	0.0176752	3.23537
A0A384K663	A0A384K663	Protein-S-isoprenylcysteine O-methyltransferase	Bcste14	0.373901	0.427343	-0.493243	0.653246	0.77575	0.566589	0.00461421	0.0139258	3.19107
A0A384J909	A0A384J909	Bcyhm2	Bcyhm2	0.646524	0.779745	-0.116859	0.765012	0.86128	0.120926	0.000567533	0.014403	3.17898
A0A384JAT0	A0A384JAT0	Bcfmp25	Bcfmp25	0.374044	0.474576	-1.31883	0.806311	0.888343	-0.501561	0.0463423	0.0357954	3.14948
A0A384JYF2	A0A384JYF2	Uncharacterized protein	BCIN_12g01970	0.941122	0.963604	-0.148979	0.279893	0.253342	1.26126	0.0289184	0.0242209	3.08293
A0A384K359	A0A384K359	Uncharacterized protein	BCIN_14g04240	0.068709	0.079014	3.07585	0.517694	0.612764	1.23285	0.0679283	0.0478459	3.07022
A0A384JQE5	A0A384JQE5	Uncharacterized protein	BCIN_08g03740	0.0962904	0.102931	2.59943	0.366419	0.356573	1.23487	0.0636883	0.0453072	3.04995
A0A384JGD2	A0A384JGD2	Uncharacterized protein	BCIN_04g05120	0.00171129	0.0258248	3.80202	NaN	1	0	0.00161528	0.0127582	3.03801
A0A384K0G1	A0A384K0G1	t-SNARE coiled-coil homology domain-containing protein	BCIN_12g05560	0.275394	0.309348	1.22032	0.425666	0.477441	1.89493	0.0532398	0.0390311	3.02881
A0A384JKF7	A0A384JKF7	Uncharacterized protein	BCIN_06g04890	0.110623	0.117446	0.683773	0.108967	0.0849132	0.72086	0.0302343	0.0251043	1.0904
A0A384JX28;A0A384JX43	A0A384JX28;A0A384JX43	Uncharacterized protein	BCIN_11g03860	0.00104725	0.0277653	2.65777	0.135062	0.126268	0.875595	0.00072826	0.0134397	2.97821
A0A384JUA6	A0A384JUA6	NADH-cytochrome b5 reductase	Bcmcr1	2.9774e-05	0.0464381	2.43842	0.0409181	0.0374406	0.516825	2.22777e-05	0.0210562	2.96478
R9U1R1	R9U1R1	Cytochrome c oxidase subunit 2	BC1G_20005	0.0569473	0.0671198	-1.27395	0.12784	0.118744	-2.5555	0.000859986	0.0131318	2.93704
A0A384J3W7	A0A384J3W7	Squalene monooxygenase	Bcerg1	0.141271	0.176233	1.36399	0.155412	0.14368	1.56355	0.0211485	0.0207068	2.86535
A0A384JVC1	A0A384JVC1	DUF4149 domain-containing protein	BCIN_10g05500	0.982307	0.987489	0.044323	0.109112	0.084927	2.7252	0.0108849	0.0159161	5.93407
A0A384J607	A0A384J607	Bmr1	Bmr1	0.902274	0.943377	-0.104934	0.0837153	0.0658545	1.77521	0.0528873	0.0387859	2.8166
A0A384JQY2	A0A384JQY2	Uncharacterized protein	BCIN_08g05290	0.747733	0.856426	-0.285292	0.0717324	0.0569253	1.57854	0.0070256	0.0141098	2.76662
A0A384JPI0	A0A384JPI0	Peptide hydrolase	Bcpff1	0.355055	0.40145	-0.652243	0.068643	0.0552246	1.45411	0.0223677	0.0211439	2.72149
A0A384K0X3;A0A384K1G1	A0A384K0X3;A0A384K1G1	Bap1	Bap1	0.0263054	0.043743	1.57853	0.261246	0.233354	0.561096	0.0032615	0.0136866	2.70951
A0A384K3R7	A0A384K3R7	Uncharacterized protein	BCIN_14g04390	0.976549	0.984341	0.0841115	0.111683	0.0871196	3.7875	0.0533973	0.0391686	5.06092
A0A384J5P2	A0A384J5P2	Diphthamide synthase	Bcdph6	0.396673	0.503964	1.4991	0.0797444	0.0634868	2.31074	0.051119	0.0379558	2.70049
A0A384K6F4	A0A384K6F4	GPI ethanolamine phosphate transferase 3	Bcgpi13	0.128513	0.161401	-2.63847	0.232267	0.20661	1.36322	0.0481412	0.0362046	2.65005
A0A384K6B8	A0A384K6B8	Bcrmd1	Bcrmd1	0.45986	0.576281	1.1629	0.762246	0.85997	0.348653	0.0383676	0.03133	2.62592
A0A384JEH7	A0A384JEH7	Uncharacterized protein	BCIN_04g00970	NaN	1	0	0.116119	0.0913417	2.95718	4.71503e-05	0.0189321	4.74117
A0A384J8V3	A0A384J8V3	Bcggc1	Bcggc1	0.172988	0.206769	-1.04745	0.820112	0.894718	0.138032	0.000405961	0.0154213	2.48169
A0A384JLG0	A0A384JLG0	Uncharacterized protein	BCIN_07g00360	7.8589e-05	0.0390238	4.35536	0.0824113	0.0649881	-0.621138	0.0157692	0.0182783	2.46648
A0A384K3V1	A0A384K3V1	Uncharacterized protein	BCIN_14g04660	0.501497	0.629628	-1.15088	2.39367e-05	0.0308844	-4.20479	0.0029413	0.0131262	2.44377
A0A384K4G5;A0A384K4L4	A0A384K4G5;A0A384K4L4	Uncharacterized protein	BCIN_15g02570	NaN	1	0	0.116127	0.0921045	3.03273	0.000168597	0.0176628	5.49704
A0A384JFP6	A0A384JFP6	Uncharacterized protein	BCIN_04g04500	0.00049889	0.0293994	1.20479	0.918217	0.947802	-0.0189253	4.4688e-05	0.0193704	2.41584
A0A384J3W1	A0A384J3W1	Bcmho1	Bcmho1	NaN	1	0	0.116156	0.0937071	2.91094	3.40606e-05	0.020402	4.3478
A0A384JNE0	A0A384JNE0	Bctlg2	Bctlg2	NaN	1	0	0.116202	0.0944982	4.2695	7.70066e-07	0.0258261	5.67693
A0A384JNB0	A0A384JNB0	Protein AF-9 homolog	Bcyaf9	0.000151882	0.0353208	2.77998	0.20463	0.18359	0.679506	0.000906999	0.0129241	2.30917
A0A384JM40	A0A384JM40	DNA damage-inducible protein 1	Bcddi1	0.00377229	0.0248585	1.76831	0.118365	0.105974	0.719121	0.00154803	0.0129101	2.29465
A0A384K2Y7	A0A384K2Y7	Bcbzz1	Bcbzz1	0.0552181	0.0663733	1.66942	0.0447215	0.0396607	-1.32569	0.00754125	0.0142666	2.28348
A0A384J8S5	A0A384J8S5	Bcnic96	Bcnic96	0.325937	0.363943	-0.809507	0.500109	0.58322	0.351325	0.0266501	0.0231166	2.20082
A0A384K546	A0A384K546	pH-response regulator protein palC	BCIN_15g04570	NaN	1	0	0.116215	0.0949042	2.86884	2.284e-05	0.0209385	4.8023
A0A384JHP4	A0A384JHP4	Uncharacterized protein	BCIN_05g03450	NaN	1	0	0.116508	0.0993265	2.81194	3.95914e-06	0.015	4.63614
A0A384J6Q1	A0A384J6Q1	PHB domain-containing protein	BCIN_01g08740	0.166078	0.199575	-1.03879	0.883737	0.930084	-0.154391	0.046778	0.0357504	2.16647
A0A384JPL3	A0A384JPL3	Uncharacterized protein	BCIN_08g02210	NaN	1	0	0.116645	0.100271	4.05135	4.81327e-07	0.0312941	5.99592
A0A384J7V0	A0A384J7V0	Terpene cyclase/mutase family member	BCIN_02g00670	0.994162	0.995462	-0.00696437	0.253048	0.225743	1.22412	0.0583327	0.0421883	2.1347
A0A384JG82	A0A384JG82	PKS	BCIN_04g05700	0.00147767	0.025707	3.28945	0.0956584	0.0738147	-3.91858	0.00687784	0.0141925	2.13377
A0A384J6A4	A0A384J6A4	PKS	BCIN_01g08220	1.01909e-06	0.0401053	2.7968	0.0303641	0.0305168	0.280113	4.25144e-06	0.0148387	2.12067
A0A384JZU4;A0A384JYW4	A0A384JZU4;A0A384JYW4	N-acetyltransferase domain-containing protein	BCIN_12g03560	NaN	1	0	0.117106	0.10207	3.32332	2.29529e-05	0.0208222	5.21035
A0A384K1B7	A0A384K1B7	Bcsen54	Bcsen54	0.155207	0.1905	-2.57608	0.811324	0.890884	0.148329	0.0296249	0.0247111	2.06351
A0A384JCX8;A0A384JCS2	A0A384JCX8;A0A384JCS2	Vacuolar calcium ion transporter	CND12	0.339202	0.380076	-1.02913	0.116386	0.0976634	-1.47328	0.000312681	0.016872	2.02286
A0A384JFV5	A0A384JFV5	Bctsc13	Bctsc13	0.950276	0.969083	-0.0110423	0.135274	0.126359	0.491361	0.000296888	0.0171981	2.01692
A0A384J8R8	A0A384J8R8	Dolichyl-phosphate-mannose--protein mannosyltransferase	Bcpmt4	0.382126	0.484485	-0.700676	0.157978	0.146023	1.19479	0.0441738	0.0346538	2.01228
A0A384JTZ2	A0A384JTZ2	Uncharacterized protein	BCIN_10g00780	0.0114886	0.0298641	2.36864	0.0806647	0.0638032	-1.37848	0.0222492	0.0211832	2.0037
A0A384J715	A0A384J715	Bcpio10	Bcpio10	3.44367e-05	0.0455	3.69438	0.0565394	0.0479542	-0.51133	0.0010025	0.0131043	1.99936
A0A384J6J6	A0A384J6J6	Bcerj5	Bcerj5	0.452236	0.567528	-0.755411	0.223116	0.198888	0.560666	0.00801983	0.014551	1.98108
A0A384K7N2	A0A384K7N2	Signal sequence receptor subunit alpha	BCIN_16g04690	0.82356	0.900735	-0.10756	0.0165215	0.0219765	0.920671	0.000883622	0.0130271	1.97628
A0A384J8A9	A0A384J8A9	Uncharacterized protein	BCIN_02g02700	NaN	1	0	0.117985	0.104762	3.67249	0.00017235	0.0175101	6.25941
A0A384JUH3	A0A384JUH3	Xylulose kinase	Bcxks1	0.188105	0.219801	0.860101	0.123822	0.113747	0.838299	0.0236991	0.0217989	1.44692
A0A384J437	A0A384J437	Bcgdt1	Bcgdt1	0.990438	0.992694	0.00553703	0.133492	0.124552	0.895218	0.0142653	0.0174348	1.80038
A0A384JQ55	A0A384JQ55	Uncharacterized protein	BCIN_08g03150	0.00368949	0.0250926	1.78527	0.618232	0.742983	-0.608521	0.00236224	0.0126391	1.91524
A0A384JQ56	A0A384JQ56	Uncharacterized protein	BCIN_08g02810	0.188647	0.22045	0.750938	0.137568	0.128685	0.790122	0.0156175	0.0182531	1.73493
A0A384JWZ0	A0A384JWZ0	Bctvp18	Bctvp18	0.0368055	0.0536618	0.717892	0.1452	0.135764	0.697379	0.0016432	0.0128531	1.58501
A0A384J7S6	A0A384J7S6	Bcsgt1	Bcsgt1	9.66848e-05	0.0382444	1.79917	0.000526394	0.0181573	0.754557	5.69421e-06	0.0197714	1.84187
A0A384JU69	A0A384JU69	Chalcone	BCIN_10g01230	0.0240307	0.0415827	0.670684	0.150269	0.139677	0.36879	0.00426434	0.0134333	1.03848
A0A384JUB5	A0A384JUB5	Uncharacterized protein	BCIN_10g01120	0.283955	0.319885	-1.77759	0.105427	0.0826988	-2.17236	0.0212155	0.0207355	1.82731
A0A384JRE2	A0A384JRE2	DNA polymerase	Bcpol3	0.474635	0.593571	0.240919	0.159591	0.147195	0.62881	0.0195377	0.0197601	1.82969
A0A384K2K6	A0A384K2K6	NADH dehydrogenase [ubiquinone] 1 beta subcomplex subunit 7	BCIN_14g00100	0.38096	0.482651	0.32436	0.159782	0.147284	0.527461	0.0322506	0.0266545	1.04741
A0A384JSB1	A0A384JSB1	Uncharacterized protein	BCIN_09g02420	0.0660054	0.0763434	0.574806	0.164223	0.150524	0.505302	0.00673297	0.0143002	1.2033
A0A384K7U0	A0A384K7U0	Uncharacterized protein	BCIN_16g03380	0.00208989	0.0255636	1.3241	0.0759053	0.0604557	0.431174	0.000317268	0.0167136	1.76114
A0A384JC36	A0A384JC36	AB hydrolase-1 domain-containing protein	BCIN_03g04150	0.110134	0.11672	-1.46713	0.43669	0.492411	0.498345	0.000773072	0.0135907	1.75151
A0A384JDK9	A0A384JDK9	Bcccg1	Bcccg1	4.83476e-05	0.0473125	1.74913	0.00282608	0.0136888	-0.744173	9.45179e-07	0.0224151	1.74289
A0A384K662	A0A384K662	Hsp90 chaperone protein kinase-targeting subunit	Bccdc37	0.00591754	0.0261505	1.67669	0.11448	0.0891167	0.62356	0.00529258	0.0142157	1.74102
A0A384JRX0	A0A384JRX0	Uncharacterized protein	BCIN_09g00250	0.253725	0.286096	0.400496	0.165603	0.151399	0.728735	0.00312455	0.0133092	2.09741
A0A384J8Y7	A0A384J8Y7	ATP synthase subunit 4	Bcatp4	0.423766	0.532436	-0.103349	0.114129	0.0890109	0.117891	4.29274e-06	0.0146809	1.7234
A0A384K0F1	A0A384K0F1	Bcncr1	Bcncr1	0.0840643	0.092568	-2.71579	0.169766	0.154529	1.37449	0.0455827	0.0353782	1.72214
A0A384J690	A0A384J690	Bctrx2	Bctrx2	0.135817	0.170288	-1.23758	0.00324269	0.0143434	0.970577	0.000859785	0.013153	1.71307
A0A384JRF2	A0A384JRF2	Uncharacterized protein	BCIN_08g05600	0.423323	0.532145	-1.06965	0.0805792	0.0638667	1.66741	0.0374684	0.0301516	1.69254
A0A384JQI5	A0A384JQI5	Dolichyl-diphosphooligosaccharide--protein glycosyltransferase subunit WBP1	Bcwbp1	0.441121	0.553773	-0.117437	0.0096494	0.0180915	0.801118	0.000197578	0.0177253	1.67836
A0A384JD95	A0A384JD95	Uncharacterized protein	BCIN_03g06730	0.353693	0.399472	-0.564358	0.0864429	0.06808	0.801079	0.00651975	0.0140476	1.66606
A0A384K0F0	A0A384K0F0	Histone H4	BCIN_13g00890	0.173299	0.207073	0.453229	0.166444	0.15212	-0.448531	0.0215741	0.0207766	1.26167
A0A384JX32	A0A384JX32	Uncharacterized protein	BCIN_11g04210	1.67231e-05	0.051814	1.08104	4.20977e-05	0.0294253	0.906733	9.29331e-07	0.0232941	1.65624
A0A384JMJ8	A0A384JMJ8	Mitochondrial fission 1 protein	Bcfis1	0.0423307	0.0567608	1.199	0.113731	0.0887064	0.767779	0.0189617	0.019238	1.64394
A0A384J6Q7	A0A384J6Q7	RRM domain-containing protein	BCIN_01g07880	6.92884e-06	0.0474444	2.90132	0.224094	0.199854	-0.174921	2.8343e-05	0.0205957	1.64017
A0A384JUA3	A0A384JUA3	Glucosamine 6-phosphate N-acetyltransferase	BCIN_09g07030	0.00255555	0.0253263	1.03794	0.00483366	0.0156936	0.845666	0.000253529	0.0177563	1.63284
A0A384JYJ4	A0A384JYJ4	Uncharacterized protein	BCIN_12g02240	0.150019	0.186014	0.365572	0.173696	0.157611	0.822383	0.0052854	0.0142548	1.11909
A0A384K1E5;A0A384K1E6	A0A384K1E5;A0A384K1E6	Uncharacterized protein	BCIN_13g04940	0.0189077	0.03722	1.87116	0.0644681	0.0520506	1.25265	0.0307802	0.0255003	1.60647
A0A384JVQ1	A0A384JVQ1	Elongation of fatty acids protein	BCIN_10g04370	0.157356	0.191863	0.450581	0.184316	0.166032	0.486957	0.000319323	0.0166355	2.70077
A0A384K2L1	A0A384K2L1	t-SNARE coiled-coil homology domain-containing protein	BCIN_14g02490	0.001318	0.0260267	1.36301	0.150953	0.140317	0.510033	0.00321275	0.0136473	1.60468
A0A384JV38	A0A384JV38	Fatty acid hydroxylase domain-containing protein	BCIN_10g04230	0.373901	0.475058	0.958434	0.197689	0.177587	1.11394	1.56066e-07	0.0370526	3.5323
A0A384JSZ8	A0A384JSZ8	ATP synthase subunit d, mitochondrial	Bcatp7	0.0369496	0.0535389	-3.43529	0.0289106	0.0305596	-1.68008	0.0321864	0.0266849	1.57063
A0A384JR09	A0A384JR09	N-acetylglucosaminylphosphatidylinositol deacetylase	Bcgpi12	0.741168	0.852434	0.60799	0.221983	0.19755	2.61482	0.0193727	0.0197391	5.31762
A0A384JEA3	A0A384JEA3	Uncharacterized protein	BCIN_04g01430	0.000213117	0.0314612	2.19672	0.246446	0.219646	0.476742	0.00100409	0.0130842	1.56307
A0A384JBG1	A0A384JBG1	Bcdid4	Bcdid4	0.457465	0.573506	-1.52681	0.171416	0.155537	0.256625	0.000864104	0.0131108	1.55984
A0A384JV44	A0A384JV44	Bcsec63	Bcsec63	0.18624	0.218545	-0.727475	0.0354617	0.0342304	0.872665	0.00546173	0.0141516	1.55678
A0A384JSH5;A0A384JSI1	A0A384JSH5;A0A384JSI1	DLH domain-containing protein	BCIN_09g03810	7.63731e-05	0.0397333	1.7684	0.0432217	0.0388808	0.16295	1.09678e-05	0.0200889	1.54469
A0A384J4H8	A0A384J4H8	Uncharacterized protein	BCIN_01g02040	0.455219	0.570618	-0.195868	0.0816369	0.0642635	0.737046	0.00156787	0.012859	1.52943
A0A384JXK7	A0A384JXK7	Dolichyl-diphosphooligosaccharide--protein glycosyltransferase subunit 1	Bcost1	0.0758416	0.0865111	-0.484839	0.0148664	0.0207934	0.825574	0.0016425	0.0128698	1.52936
A0A384JWM8	A0A384JWM8	Bcpio9	Bcpio9	6.43604e-05	0.0431678	2.6926	0.141613	0.133027	-0.647067	0.00351598	0.0135615	1.52596
A0A384JV12	A0A384JV12	Uncharacterized protein	BCIN_10g03590	NaN	1	0	0.232311	0.206581	1.17218	8.4329e-05	0.0186517	3.57058
A0A384JKZ3	A0A384JKZ3	Uncharacterized protein	BCIN_06g05720	0.00652629	0.0257569	0.684167	0.258977	0.231311	-2.56506	0.000479175	0.0151243	1.84745
A0A384JCH1	A0A384JCH1	Bcsec61	Bcsec61	0.575023	0.714564	-0.106791	0.0566593	0.0479804	0.522963	0.000182056	0.0174761	1.48538
A0A384JZH0	A0A384JZH0	CBFD	BCIN_12g05060	0.646516	0.779966	0.360837	0.288958	0.2632	0.844997	0.0575318	0.042009	1.89672
A0A384J3Z0	A0A384J3Z0	Bcgot1	Bcgot1	0.776316	0.872657	0.562833	0.315315	0.291931	2.12978	0.0192758	0.019611	3.83147
A0A384JF43	A0A384JF43	Bcglc8	Bcglc8	0.0229717	0.04095	1.213	0.0428349	0.0387384	0.705899	0.00341055	0.0136877	1.47004
A0A384J8Z9	A0A384J8Z9	Bccox6	Bccox6	0.0196669	0.0380475	0.365557	0.318811	0.296021	-0.156062	0.000189614	0.017676	1.20951
A0A384JE08	A0A384JE08	Uncharacterized protein	BCIN_04g00560	0.0614725	0.071923	-2.28625	0.280832	0.254214	-1.72722	0.0544917	0.0397344	1.46794
A0A384JR44	A0A384JR44	Bchch1	Bchch1	5.27426e-06	0.0496119	1.47046	3.40822e-05	0.0305316	0.926828	1.18328e-06	0.0204828	1.4679
A0A384K3W1	A0A384K3W1	3Beta	BCIN_15g00310	0.549297	0.690368	0.252412	0.321816	0.300396	0.43192	0.0212318	0.02079	1.66372
A0A384JES6	A0A384JES6	Cytochrome b-c1 complex subunit 7	Bcqcr7	0.959245	0.973588	0.0328534	0.338459	0.321487	-0.72653	0.0116723	0.0158674	4.30571
A0A384JB76	A0A384JB76	Bcmir1	Bcmir1	0.19413	0.224193	0.172714	0.343034	0.326685	-0.188557	2.12306e-05	0.0216647	1.95279
A0A384JBI6	A0A384JBI6	ADP/ATP translocase	BCIN_03g01010	0.724098	0.840057	-0.0375582	0.0327092	0.0319128	-0.451859	1.35616e-06	0.0198	1.4509
A0A384J4V3	A0A384J4V3	Holocytochrome c-type synthase	Bccyc3	NaN	1	0	0.373901	0.367784	1.08688	0.000805006	0.0133902	4.61612
A0A384JF28	A0A384JF28	Bcmcp2	Bcmcp2	NaN	1	0	0.373901	0.369652	1.42577	0.000109587	0.01809	5.59333
A0A384JNH7	A0A384JNH7	Uncharacterized protein	BCIN_07g05580	0.13298	0.166263	-0.339533	0.0419096	0.0380871	0.652785	0.00133021	0.0127258	1.40354
A0A384K0F3	A0A384K0F3	Uncharacterized protein	BCIN_13g01140	NaN	1	0	0.373901	0.37045	1.03334	0.000727138	0.0134626	4.48342
A0A384J4B4	A0A384J4B4	Uncharacterized protein	BCIN_01g01520	0.666911	0.797994	-0.108999	0.0294493	0.0305676	0.78758	0.00185663	0.0128437	1.34555
A0A384JCX1	A0A384JCX1	Uncharacterized protein	BCIN_03g06600	3.75416e-06	0.0423333	1.44241	5.50015e-05	0.0274526	0.65749	6.64877e-06	0.0183717	1.33798
A0A384JJT2	A0A384JJT2	DUF5672 domain-containing protein	BCIN_06g03020	NaN	1	0	0.373901	0.399267	1.35413	1.60171e-05	0.0215844	6.34175
A0A384K5Y8	A0A384K5Y8	Uncharacterized protein	BCIN_16g00820	NaN	1	0	0.373901	0.400292	0.887178	2.16999e-05	0.0214171	2.50166
A0A384JAE8	A0A384JAE8	FAD-binding FR-type domain-containing protein	BCIN_02g08040	NaN	1	0	0.373901	0.400337	1.79896	3.10268e-05	0.020433	5.55588
A0A384JTW8	A0A384JTW8	HATPase	BCIN_10g00300	1.32007e-06	0.0452683	1.26309	1.63404e-05	0.032576	0.877417	5.7245e-06	0.0195849	1.3204
A0A384J971	A0A384J971	Aa	BCIN_02g04680	0.139496	0.174131	-1.85168	0.137711	0.128829	0.654503	0.00754562	0.0142549	1.31411
A0A384JLG1	A0A384JLG1	Transmembrane 9 superfamily member	BCIN_06g07570	0.488876	0.611462	-0.184653	0.0883346	0.0690411	0.509087	0.00656362	0.0141051	1.30923
A0A384JD38	A0A384JD38	Uncharacterized protein	BCIN_03g07260	0.935615	0.960336	-0.0269775	0.315661	0.292357	0.267016	0.00484014	0.0142418	1.30021
A0A384K6H8	A0A384K6H8	Bcfes1	Bcfes1	0.000328653	0.0290105	2.04489	0.0684616	0.0552731	0.478996	0.00610383	0.0140794	1.28662
A0A384K4Z6	A0A384K4Z6	Uncharacterized protein	BCIN_15g04150	0.229073	0.258332	0.455011	0.373901	0.400921	0.30167	0.000453259	0.0151707	4.00662
A0A384JNH0	A0A384JNH0	NADH-cytochrome b5 reductase	Bccbr1	0.0800334	0.0901436	-0.798251	0.0390843	0.036879	0.983667	0.0155278	0.0181811	1.27127
A0A384JL25	A0A384JL25	Mannose-P-dolichol utilization defect 1 protein homolog	BCIN_06g05140	0.917412	0.952376	-0.0427119	0.843379	0.908823	0.0678196	0.0141874	0.0174591	1.27027
A0A384JUH1	A0A384JUH1	Protein PBN1	Bcpbn1	0.373901	0.427739	0.748078	0.373901	0.406276	0.916643	1.12498e-06	0.0212143	3.80112
A0A384JFG1	A0A384JFG1	Bcpxa2	Bcpxa2	NaN	1	0	0.373901	0.406813	0.807311	0.0259735	0.0226889	1.50413
A0A384JIP0	A0A384JIP0	Uncharacterized protein	BCIN_05g06820	0.000735715	0.0291117	0.461476	0.40538	0.448925	0.434094	0.00326653	0.0136723	1.26977
A0A384JFC0	A0A384JFC0	GOLD domain-containing protein	BCIN_04g03440	0.778649	0.874191	-0.0256844	0.00203043	0.0143407	0.881385	0.000117186	0.0174849	1.25469
A0A384JU28	A0A384JU28	Bcarl3	Bcarl3	0.0306144	0.0488662	-4.65598	0.0590702	0.049157	0.943576	0.0281812	0.0236513	1.25464
A0A384K6D8	A0A384K6D8	SET domain-containing protein	BCIN_16g01740	0.922493	0.954845	0.166328	0.419362	0.468535	0.964486	0.0181555	0.018987	3.26768
A0A384JF65	A0A384JF65	Uncharacterized protein	BCIN_04g04250	0.0160682	0.0342519	1.85971	0.847865	0.911859	-0.33939	0.0403282	0.0324401	1.22166
A0A384JWN4	A0A384JWN4	VPS37 C-terminal domain-containing protein	BCIN_11g00220	0.280382	0.314667	-1.70056	0.189274	0.170217	0.798401	0.00852828	0.01482	1.21623
A0A384JB72	A0A384JB72	Uncharacterized protein	BCIN_02g08320	0.830721	0.904942	0.0674419	0.520202	0.618106	-1.38779	0.0137869	0.0170233	1.18004
A0A384JRT8	A0A384JRT8	Btz domain-containing protein	BCIN_09g01080	0.0133603	0.0319223	1.1632	0.170247	0.154712	0.341269	0.0106717	0.0158134	1.2056
A0A384K794	A0A384K794	Bcgst26	Bcgst26	0.503452	0.633213	0.174809	0.526106	0.627542	-0.190196	0.00746564	0.0143251	1.20139
A0A384JAD3	A0A384JAD3	CDP-diacylglycerol--serine O-phosphatidyltransferase	Bccho1	0.278151	0.312212	0.660834	0.560455	0.678986	0.426847	0.0177123	0.0186536	2.1973
A0A384JVN5;A0A384JVI7	A0A384JVN5;A0A384JVI7	Bcmrl1	Bcmrl1	0.943475	0.965259	0.117551	0.590886	0.715731	0.813821	0.0461331	0.0356469	2.99569
A0A384J5S2	A0A384J5S2	Bcsec66	Bcsec66	0.169987	0.204034	-0.590142	0.0791022	0.0627394	0.487682	0.00338573	0.013659	1.19876
A0A384JTE1	A0A384JTE1	Uncharacterized protein	BCIN_09g05650	0.0623325	0.0732698	-1.01965	0.852615	0.914642	-0.163113	0.00403844	0.0134589	1.19698
A0A384JVI8;A0A384JVH2	A0A384JVI8;A0A384JVH2	Bcpac1	Bcpac1	0.000166604	0.0334286	1.04288	0.0014762	0.0151793	-1.64865	0.000753397	0.0132596	1.19675
A0A384K760	A0A384K760	zf-CHCC domain-containing protein	BCIN_16g03780	0.109883	0.116518	0.621414	0.591751	0.716536	-0.149323	0.0115141	0.0159143	1.15227
A0A384JV69	A0A384JV69	TPR	BCIN_10g04850	0.000850759	0.028	0.68042	0.602066	0.726788	0.323535	1.53119e-05	0.0220132	1.96591
A0A384JPH0;A0A384JP97	A0A384JPH0;A0A384JP97	Bcgb1	Bcgb1	0.433674	0.544719	0.199216	0.601986	0.726954	-0.39258	0.00828358	0.0148275	1.06172
A0A384JI22	A0A384JI22	Bcrax1	Bcrax1	0.194876	0.224868	0.642605	0.690116	0.806825	-0.500492	0.0285408	0.0238881	1.46566
A0A384JPU8	A0A384JPU8	NADH-ubiquinone oxidoreductase	BCIN_08g01490	0.321053	0.358108	0.361306	0.692574	0.809633	0.102991	3.51582e-05	0.02	2.16966
A0A384JYP2	A0A384JYP2	Uncharacterized protein	BCIN_12g02930	0.193158	0.223711	-1.03572	0.14321	0.133976	-3.16557	0.0056698	0.0141612	1.15657
A0A384K5L0	A0A384K5L0	Uncharacterized protein	BCIN_15g05560	0.145543	0.181552	0.674163	0.697999	0.813876	0.162728	0.00925584	0.015118	1.93635
A0A384JIT9	A0A384JIT9	MICOS complex subunit MIC10	BCIN_05g06790	0.824748	0.901392	0.533038	0.774111	0.867574	0.541888	0.0314389	0.0261317	4.80134
A0A384JKM7;A0A384JKN0	A0A384JKM7;A0A384JKN0	Vacuolar fusion protein MON1	Bcmon1	0.00611692	0.0260372	0.934802	0.812035	0.891489	0.0879669	0.00286697	0.0128382	1.1538
A0A384JDG7	A0A384JDG7	Bcapn1	Bcapn1	0.428965	0.539011	-0.261912	0.0382406	0.0361179	0.85476	0.0150347	0.0180041	1.15036
A0A384J793	A0A384J793	J domain-containing protein	BCIN_01g09040	0.912125	0.94925	0.306092	0.842048	0.908303	0.60339	0.0451248	0.0351421	4.86867
A0A384K783	A0A384K783	Bclaa1	Bclaa1	0.821727	0.89999	-0.0616576	0.0710125	0.056624	0.602653	0.000664649	0.0136462	1.14684
A0A384K1Q8	A0A384K1Q8	SH3 domain-containing protein	BCIN_13g04010	0.291198	0.327321	-0.775474	0.00322056	0.0143935	0.761871	0.0154407	0.018157	1.13919
A0A384JIJ6	A0A384JIJ6	V-type proton ATPase subunit a	BCIN_05g05970	0.102456	0.109839	-0.67204	0.00261256	0.01403	0.690247	0.000305124	0.0170335	1.13194
A0A384J6Q3	A0A384J6Q3	Uridylate kinase	BCIN_01g09550	0.280793	0.315018	0.623308	0.891139	0.935227	-0.102043	0.0140235	0.01728	1.61599
A0A384JLE0	A0A384JLE0	ER membrane protein complex subunit 2	Bcemc2	0.015116	0.0336008	-2.71599	0.372312	0.364939	-0.432784	0.00141894	0.0127815	1.12219
A0A384J8S6	A0A384J8S6	ATP synthase subunit e, mitochondrial	BCIN_02g02250	0.850501	0.915823	0.218083	0.896126	0.937398	0.142609	0.000552918	0.0142793	6.83302
A0A384JGM7	A0A384JGM7	Protein transport protein Sec61 subunit beta	BCIN_05g01630	0.931446	0.958339	0.0313886	0.952877	0.968424	0.0258452	0.00439346	0.013556	1.45285
A0A384K269	A0A384K269	Bcshe4	Bcshe4	0.359577	0.407566	-0.102627	0.00562043	0.0152664	0.874804	0.0041672	0.013409	1.10474
A0A384JS93	A0A384JS93	Uncharacterized protein	BCIN_09g02470	0.868046	0.92556	0.433201	0.970921	0.979877	-0.0800845	0.0218788	0.0211255	6.16363
A0A384K6C0	A0A384K6C0	Zn(2)-C6 fungal-type domain-containing protein	BCIN_16g01770	0.304597	0.339845	0.270006	0.983749	0.987895	-0.017753	0.000245903	0.0179846	2.32134
A0A384K432	A0A384K432	Bcebdp1	Bcebdp1	0.970326	0.980329	0.082751	0.991453	0.992185	-0.0229664	0.0592926	0.0425734	3.80237
A0A384K3L5	A0A384K3L5	Bcvti1	Bcvti1	0.349384	0.393637	-0.186579	0.00462492	0.0156812	0.889479	0.00366152	0.013536	1.08527
A0A384JAI2	A0A384JAI2	Uncharacterized protein	BCIN_02g08460	0.373901	0.474024	0.626872	NaN	1	0	7.75259e-06	0.0202373	5.09731
A0A384JVQ7	A0A384JVQ7	Uncharacterized protein	BCIN_10g05980	NaN	1	0	NaN	1	0	0.000380785	0.0157908	7.15542
A0A384JU43	A0A384JU43	Uncharacterized protein	BCIN_10g00370	NaN	1	0	NaN	1	0	6.29808e-07	0.0297	6.92117
A0A384K161	A0A384K161	Uncharacterized protein	BCIN_13g04020	NaN	1	0	NaN	1	0	8.5113e-05	0.0185821	5.36269
A0A384JGC6	A0A384JGC6	Uncharacterized protein	BCIN_05g00830	NaN	1	0	NaN	1	0	5.01141e-07	0.0304	5.27475
A0A384J7K7	A0A384J7K7	Bcjip5	Bcjip5	0.0141049	0.0326774	1.43662	0.274985	0.247703	-0.440843	0.0409218	0.0329767	1.07744
A0A384K2Y3	A0A384K2Y3	Uncharacterized protein	BCIN_14g03510	NaN	1	0	NaN	1	0	1.11052e-06	0.0216	5.16866
A0A384K1B0	A0A384K1B0	Bcsba1	Bcsba1	5.55012e-06	0.0481739	1.2876	9.12639e-05	0.0251624	0.528106	1.95329e-05	0.0222331	1.06846
A0A384JH32	A0A384JH32	Zn(2)-C6 fungal-type domain-containing protein	BCIN_05g01400	NaN	1	0	NaN	1	0	5.00309e-05	0.0185956	5.09054
A0A384J6R6	A0A384J6R6	Uncharacterized protein	BCIN_01g07930	NaN	1	0	NaN	1	0	0.000827771	0.0133246	4.82339
A0A384J4R4	A0A384J4R4	Bccyp51	Bccyp51	0.211486	0.238997	-2.0516	0.355909	0.342237	0.6654	0.0431298	0.0341892	1.05692
A0A384J6K0;A0A384J5X3	A0A384J6K0;A0A384J5X3	Hydrolase	BCIN_01g06700	NaN	1	0	NaN	1	0	9.644e-07	0.022	4.49693
A0A384JF15	A0A384JF15	Uncharacterized protein	BCIN_04g02110	NaN	1	0	NaN	1	0	2.87946e-05	0.0204868	4.3468
A0A384JFP0	A0A384JFP0	Uncharacterized protein	BCIN_04g04030	0.241927	0.273643	-0.226081	0.0343385	0.0332421	0.429722	0.000320027	0.0165581	1.04197
A0A384JF54	A0A384JF54	Bcyea4	Bcyea4	NaN	1	0	NaN	1	0	0.00041959	0.0151315	4.32459
A0A384K219	A0A384K219	Bcnat2	Bcnat2	NaN	1	0	NaN	1	0	0.000885247	0.0130064	4.30623
A0A384JZD5	A0A384JZD5	Bcpio7	Bcpio7	0.003036	0.0247571	2.4853	0.00884585	0.0169689	-1.0079	0.0256383	0.0224019	1.02521
A0A384JVA0	A0A384JVA0	NAD(P)-bd	BCIN_10g05130	0.000641017	0.0292045	1.08997	0.000507424	0.0181247	0.9108	0.000741957	0.0133266	1.02358
A0A384J6R1	A0A384J6R1	Uncharacterized protein	BCIN_01g07870	0.000160469	0.0345069	2.42664	0.00373426	0.0145551	-0.658018	0.00108962	0.0129231	1.02129
A0A384JQG9;A0A384JR22	A0A384JQG9;A0A384JR22	Uncharacterized protein	BCIN_08g04650	0.614493	0.754188	-0.118413	0.00800098	0.0163537	0.636229	0.000484126	0.0150648	1.02096
A0A384JE30	A0A384JE30	Bcfaa2	Bcfaa2	0.094025	0.101364	-0.647906	0.0707249	0.0565543	0.791564	0.0219599	0.0211124	1.01981
A0A384J7N6	A0A384J7N6	Uncharacterized protein	BCIN_01g10840	0.00878368	0.0275775	-5.10467	0.0338651	0.0327758	0.71321	0.0247024	0.0221155	1.01931
A0A384JV29	A0A384JV29	Sidoreflexin	Bcfsf1	NaN	1	0	NaN	1	0	0.00199614	0.012799	2.82831
A0A384JEP3	A0A384JEP3	Uncharacterized protein	BCIN_04g01410	2.41112e-06	0.0430588	6.06612	NaN	1	0	0.116117	0.0844443	4.02471
A0A384K157	A0A384K157	Uncharacterized protein	BCIN_13g01130	6.31976e-05	0.0431781	5.66163	NaN	1	0	0.122043	0.106171	3.39273
A0A384JRV9	A0A384JRV9	Bchex1	Bchex1	3.71519e-06	0.0430508	5.14772	NaN	1	0	0.11644	0.092925	3.28488
A0A384K2K1	A0A384K2K1	Uncharacterized protein	BCIN_14g02460	3.36739e-07	0.0370769	10.1204	0.373901	0.406476	1.98824	0.373901	0.378682	3.05796
A0A384JUC5	A0A384JUC5	ATP synthase subunit 9, mitochondrial	BCIN_10g01500	0.0107193	0.0293216	6.04122	0.932979	0.956549	-0.159324	0.320734	0.278861	2.77698
A0A384JL67;A0A384JKK3	A0A384JL67;A0A384JKK3	Protein kinase domain-containing protein	BCIN_06g05600	1.00599e-05	0.048987	4.59193	0.373901	0.368668	1.29927	0.116161	0.0869243	2.66047
A0A384JSK5	A0A384JSK5	Uncharacterized protein	BCIN_09g02130	3.35375e-07	0.03856	6.78938	NaN	1	0	0.373901	0.376238	1.81792
A0A384JB18	A0A384JB18	Cytochrome b5 heme-binding domain-containing protein	BCIN_03g00800	0.00347021	0.0250705	4.95827	0.274144	0.2465	1.90757	0.498464	0.562808	1.08416
A0A384JWM9	A0A384JWM9	Aldo	BCIN_11g02720	8.60333e-06	0.0496316	1.96375	0.00177702	0.0148646	0.297113	0.000107411	0.0178462	0.966661
A0A384JA90	A0A384JA90	Uncharacterized protein	BCIN_02g07890	0.00306645	0.0249231	1.9375	0.00494005	0.0157079	-1.64148	0.0482402	0.0362358	0.952662
A0A384JTM3	A0A384JTM3	Glutamate decarboxylase	Bcgad1	0.000251895	0.0300077	1.12963	0.852878	0.914579	-0.0126807	0.000113179	0.017843	0.910551
A0A384J8Y9	A0A384J8Y9	GFO	BCIN_02g02320	0.000213537	0.0313333	1.00555	0.000999894	0.0153438	0.721596	0.00507018	0.0141983	0.859009
A0A384K0S7	A0A384K0S7	Bcvps24	Bcvps24	0.000360898	0.0294247	1.1738	0.0304798	0.0304975	0.488703	0.00582818	0.014193	0.857698
A0A384JWJ7	A0A384JWJ7	Hva1	BCIN_11g02420	0.0116414	0.0301485	1.41583	0.423468	0.47448	-0.339278	0.0113653	0.0159733	0.835339
A0A384JZQ4	A0A384JZQ4	Lon protease homolog 2, peroxisomal	BCIN_12g03210	0.0246302	0.0424759	1.82184	0.800922	0.885095	0.201323	0.330861	0.291128	0.826199
A0A384JZ68	A0A384JZ68	Uncharacterized protein	BCIN_12g03680	0.00120407	0.0263303	3.33168	0.407503	0.45207	0.366443	0.206764	0.173521	0.814108
A0A384JQ18	A0A384JQ18	Bcnup192	Bcnup192	0.00412334	0.0249821	-1.73909	0.0062192	0.0155636	-2.06195	0.398483	0.416129	0.782286
A0A384JCW5	A0A384JCW5	Uncharacterized protein	BCIN_03g05480	0.00255549	0.025371	2.19464	0.0875795	0.068666	-0.401054	0.00646697	0.0140835	0.767829
A0A384JCN7	A0A384JCN7	1,2-dihydroxy-3-keto-5-methylthiopentene dioxygenase	Bcadi1	5.56878e-05	0.0447092	1.42652	0.43578	0.491781	-0.0254402	7.11162e-05	0.0192742	0.742647
A0A384K396;A0A384K352	A0A384K396;A0A384K352	Bcnup2	Bcnup2	0.000889116	0.0279179	1.02948	0.0139996	0.0200638	-0.49923	0.00542249	0.0142158	0.729804
A0A384JZT0	A0A384JZT0	Cyanide hydratase	BCIN_12g06180	0.0153094	0.0335575	1.05638	0.893541	0.936945	-0.0240364	0.0307563	0.0254437	0.686524
A0A384J522	A0A384J522	AZUL domain-containing protein	BCIN_01g03420	0.000163588	0.0337297	1.07091	0.000766579	0.0161923	0.322599	0.0223516	0.021157	0.662713
A0A384JXT3	A0A384JXT3	Bcrpc10	Bcrpc10	3.95676e-06	0.0416393	1.05225	0.0509885	0.0438096	-0.754971	9.15437e-06	0.020871	0.622167
A0A384JK79	A0A384JK79	Squalene synthase	Bcerg9	0.0262224	0.0437627	-1.7737	0.29433	0.268506	0.531961	0.0952999	0.0660796	0.61972
A0A384J4J1	A0A384J4J1	CIA30 domain-containing protein	BCIN_01g02100	6.62133e-08	0.0465455	-5.50648	0.132066	0.123124	0.661638	0.244018	0.206103	0.555782
A0A384JW46	A0A384JW46	Uncharacterized protein	BCIN_11g00990	0.195915	0.225843	-0.19641	0.00645288	0.0155221	-5.012	0.0510133	0.0378621	0.547913
A0A384K5H6	A0A384K5H6	Uncharacterized protein	BCIN_15g05380	0.00150676	0.0256525	-3.67893	0.154595	0.143015	0.846635	0.334409	0.295801	0.528369
A0A384JXG0	A0A384JXG0	Bcmsc1	Bcmsc1	0.00381643	0.024858	0.802898	0.00420298	0.0149396	-1.11173	0.0195222	0.0197853	0.498239
A0A384JKY1	A0A384JKY1	Uncharacterized protein	BCIN_06g04710	0.000121228	0.0365657	-3.42207	0.036854	0.035382	0.847737	0.261462	0.220764	0.468622
A0A384JJR3	A0A384JJR3	Uncharacterized protein	BCIN_06g02860	0.00379266	0.0247814	-1.10572	0.0120882	0.0189123	0.99542	0.0794523	0.0551915	0.459623
A0A384JEB4	A0A384JEB4	mRNA stability protein	BCIN_04g01460	0.00167964	0.026037	1.47135	0.0128031	0.0195062	-0.584466	0.0831081	0.0573069	0.435641
A0A384K0H9	A0A384K0H9	Histone acetyltransferase	Bcesa1	0.738979	0.851137	-0.218545	0.0222402	0.0257459	-1.64253	0.395842	0.412712	0.388156
A0A384JWZ2	A0A384JWZ2	Uncharacterized protein	BCIN_11g03440	0.00361505	0.0247141	0.907801	0.044491	0.0396116	-2.48273	0.37271	0.341181	0.374507
A0A384J908	A0A384J908	Uncharacterized protein	BCIN_02g02510	0.200034	0.230063	-1.49629	0.0146815	0.0204632	-1.76336	0.302944	0.257968	0.315864
A0A384JWG7	A0A384JWG7	Bcrtt107	Bcrtt107	0.0157669	0.0341562	-1.41234	0.0428288	0.0387611	0.887184	0.139258	0.122288	0.313203
A0A384JYS9	A0A384JYS9	Uncharacterized protein	BCIN_12g02970	0.023537	0.0412602	2.14997	0.371936	0.364798	-0.807138	0.644142	0.75812	0.298812
A0A384K2Z2	A0A384K2Z2	Uncharacterized protein	BCIN_14g03030	6.17292e-05	0.0434759	2.19474	0.250955	0.223648	-2.3286	0.348262	0.312615	0.289587
A0A384J5T6;A0A384J5N8	A0A384J5T6;A0A384J5N8	PWI domain-containing protein	BCIN_01g05560	7.31715e-05	0.0407089	-5.82945	0.164833	0.150789	0.616802	0.464508	0.511678	0.285627
A0A384JGB5;A0A384JGV6	A0A384JGB5;A0A384JGV6	Uncharacterized protein	BCIN_05g00690	0.0453618	0.0594093	0.852243	0.00643309	0.0155514	-1.5388	0.567079	0.67382	0.265606
A0A384J7K9	A0A384J7K9	Bcatp11	Bcatp11	0.0162591	0.034305	-1.03162	0.000657523	0.0162575	0.951586	0.0486198	0.0364745	0.257382
A0A384JV00;A0A384JUV8	A0A384JV00;A0A384JUV8	Bclov3	Bclov3	0.0193554	0.0376786	-1.47868	0.0247287	0.0272085	0.854527	0.373909	0.385981	0.218268
A0A384JA52	A0A384JA52	Flap endonuclease 1	FEN1	0.0302954	0.0482834	-4.73626	0.0179959	0.0228637	0.508502	0.357567	0.323223	0.211315
A0A384J534	A0A384J534	Bccox23	Bccox23	5.51173e-06	0.0488824	-5.24943	0.0933956	0.072235	-0.429967	0.574275	0.682607	0.203677
A0A384J4D9	A0A384J4D9	Exosome complex protein	BCIN_01g01840	0.262209	0.295049	0.105498	0.00296786	0.0139762	-1.16121	0.319528	0.27763	0.199216
A0A384JAL0	A0A384JAL0	PP28 domain-containing protein	BCIN_02g09320	0.0220127	0.0398794	0.406199	0.00460624	0.0155021	-1.13366	0.222614	0.186609	0.193995
A0A384K7T3	A0A384K7T3	PKS	BCIN_16g05190	0.000845013	0.0281462	1.26428	0.00311059	0.0142696	-0.560793	0.0775911	0.0544179	0.162909
A0A384JZ12	A0A384JZ12	DNA-directed RNA polymerase subunit	Bcrpa12	0.0061667	0.0259682	1.21029	0.00390553	0.014898	-0.742076	0.355247	0.32113	0.153756
A0A384JDI3	A0A384JDI3	Uncharacterized protein	BCIN_03g07400	0.000197162	0.0323866	-5.53153	0.881873	0.929217	0.0886237	0.77694	0.856684	0.144096
A0A384JS90	A0A384JS90	DNA polymerase II subunit 2	Bcdpb2	5.73892e-07	0.0434667	-3.94473	0.489068	0.565342	-1.08944	0.424318	0.452128	0.120094
A0A384JCI3	A0A384JCI3	Bccdc31	Bccdc31	6.68535e-06	0.0481127	-5.31291	0.0114859	0.0185691	0.81045	0.64584	0.759623	0.113918
A0A384J6P3	A0A384J6P3	Uncharacterized protein	BCIN_01g08880	0.00795682	0.0264289	-1.57515	0.000622463	0.0166942	0.505619	0.26641	0.225231	0.113138
A0A384JKV1	A0A384JKV1	Uncharacterized protein	BCIN_06g06080	0.028614	0.0461602	-1.21958	0.428744	0.481642	0.198044	0.689206	0.794655	0.0986373
A0A384JI92	A0A384JI92	Bcrok1	Bcrok1	0.0226382	0.040394	-1.13802	0.395133	0.436222	-0.513143	0.745798	0.838836	0.0816078
A0A384K6N6	A0A384K6N6	Glutaminase	BCIN_16g02630	0.0360601	0.0534447	1.14536	0.00757193	0.0163124	-1.97	0.882603	0.922347	0.0753339
A0A384JFP4	A0A384JFP4	U3 small nucleolar RNA-associated protein 25	Bcutp25	0.0313437	0.0490379	-1.92741	0.0207974	0.0246209	0.612368	0.753278	0.842576	0.0735868
A0A384JYW9;A0A384JYA7	A0A384JYW9;A0A384JYA7	Bccca1	Bccca1	0.00820549	0.0265407	-1.23256	0.146105	0.136405	0.351058	0.765339	0.849952	0.0709508
A0A384JC48	A0A384JC48	Bcrfc4	Bcrfc4	0.0144663	0.033192	-1.01397	0.538522	0.647123	0.0330493	0.380731	0.395288	0.0568231
A0A384JJK1	A0A384JJK1	Uncharacterized protein	BCIN_06g02310	0.0703749	0.0804861	0.289196	0.00892201	0.017006	-1.00462	0.724309	0.823055	0.049401
A0A384JFD6	A0A384JFD6	Hydroxymethylglutaryl-CoA lyase	BCIN_04g04810	0.00586749	0.0260135	-1.7688	0.105658	0.082737	0.726561	0.599507	0.711902	0.0461528
A0A384JQT0	A0A384JQT0	Bcirr1	Bcirr1	0.00312654	0.0247987	-1.48879	0.206594	0.184795	-0.176977	0.735324	0.831876	0.0448106
A0A384K535	A0A384K535	Methyltransf	BCIN_15g04430	0.00144164	0.0257511	-1.58794	0.000512783	0.0182426	0.923659	0.89084	0.927727	0.0253086
A0A384J9D5	A0A384J9D5	Hydroxymethylbilane hydrolyase [cyclizing]	Bchem4	0.00114821	0.0264709	-1.39429	0.0436246	0.0389494	0.488792	0.918009	0.94519	0.0201944
A0A384JB37	A0A384JB37	Uncharacterized protein	BCIN_03g00770	0.00156065	0.0258159	-1.22919	0.824392	0.897156	0.016552	0.979808	0.983609	0.00630188
A0A384K0E4	A0A384K0E4	Chitin synthase	BcCHSV	0.0224419	0.0401905	-1.00932	0.132661	0.12356	0.446686	0.999811	0.999675	0.00017484
A0A384JMS7	A0A384JMS7	Uncharacterized protein	BCIN_07g04450	5.58669e-05	0.0443944	6.35353	NaN	1	0	NaN	1	0
A0A384K094	A0A384K094	Uncharacterized protein	BCIN_13g00300	3.40242e-08	0.0417143	5.57302	NaN	1	0	NaN	1	0
A0A384J838	A0A384J838	Isochorismatase domain-containing protein	BCIN_02g02050	0.000165349	0.0335785	2.38057	NaN	1	0	NaN	1	0
A0A384JUQ8	A0A384JUQ8	Bcctr9	Bcctr9	0.00386184	0.0250429	-1.83112	0.219485	0.195471	0.118452	0.987371	0.987599	-0.00153351
A0A384JAI5	A0A384JAI5	Delta(24)-sterol reductase	BCIN_02g09030	8.46964e-07	0.0408	-3.13034	0.443691	0.501116	-1.01436	0.983281	0.986004	-0.00271988
A0A384JM93	A0A384JM93	Bcerg5	Bcerg5	0.0276426	0.0448287	-4.77161	0.0569572	0.0482046	0.695817	0.969179	0.976516	-0.0154266
A0A384JS85	A0A384JS85	Bcatf1	Bcatf1	0.00159215	0.0256549	0.970093	1.01406e-06	0.0479111	-5.78828	0.810537	0.878498	-0.0563698
A0A384JD81	A0A384JD81	Uncharacterized protein	BCIN_03g07600	0.000157529	0.0349907	-4.36035	0.90153	0.939899	0.0557868	0.839329	0.897176	-0.0696487
A0A384JVG5	A0A384JVG5	ATP synthase subunit delta, mitochondrial	Bcatp16	0.00147208	0.025641	-1.10264	0.467396	0.533848	-0.209846	0.228246	0.192627	-0.0840174
A0A384JWY0	A0A384JWY0	Bcsmt3	Bcsmt3	0.00783001	0.0265891	0.598237	0.000300564	0.0201753	-1.92987	0.594879	0.7061	-0.105708
A0A384JPS0	A0A384JPS0	Uncharacterized protein	BCIN_08g01010	0.261794	0.294842	0.0982176	2.15928e-07	0.0301538	-5.39409	0.236254	0.199458	-0.13078
A0A384JYV1	A0A384JYV1	Bcesf1	Bcesf1	0.0154353	0.0337978	-1.19637	0.304446	0.279095	-0.305698	0.310108	0.266337	-0.14912
A0A384JRM8	A0A384JRM8	Uncharacterized protein	BCIN_09g00540	0.00014333	0.036	-1.6067	0.00107448	0.015322	0.36701	0.269833	0.228618	-0.151496
A0A384K4G4	A0A384K4G4	WD	BCIN_15g02620	0.0129975	0.0314768	-1.01751	0.438191	0.494177	0.0888748	0.279766	0.237148	-0.165898
A0A384J9B3	A0A384J9B3	C3H1-type domain-containing protein	BCIN_02g03470	0.871514	0.928273	0.0391343	0.0369274	0.0353605	-1.32873	0.474012	0.524726	-0.167238
A0A384JAK3	A0A384JAK3	HAD	BCIN_02g08630	3.26878e-06	0.0436429	-6.94454	0.0816851	0.0642772	0.489932	0.513786	0.587695	-0.178923
A0A384JW98	A0A384JW98	Bcclf1	Bcclf1	0.00106538	0.0276302	-1.36642	0.00277997	0.0137886	0.201988	0.297433	0.253146	-0.183242
A0A384JSK2	A0A384JSK2	Uncharacterized protein	BCIN_09g03150	0.0432252	0.0577729	-1.3122	0.0348713	0.0337122	-1.21984	0.665268	0.776473	-0.194573
A0A384JRB7	A0A384JRB7	FACT complex subunit	Bcspt16	0.00497449	0.0251711	-1.1766	0.0164838	0.021831	-0.245289	0.0965238	0.0672531	-0.202863
A0A384K1B5	A0A384K1B5	SWIB domain-containing protein	BCIN_13g04650	0.0280738	0.0453789	-1.22667	0.196247	0.176071	0.194033	0.244713	0.206952	-0.216022
A0A384K6K3	A0A384K6K3	Protein MAK16	Bcmak16	0.00660986	0.0258243	-1.16311	0.183394	0.165442	0.192612	0.303178	0.258291	-0.217534
A0A384JEB0	A0A384JEB0	Bcgrx4	Bcgrx4	0.0182518	0.0366766	-0.526556	0.00415003	0.014901	-1.3873	0.34761	0.31167	-0.22028
A0A384JPV7	A0A384JPV7	Uncharacterized protein	BCIN_08g02870	0.636862	0.773107	0.271329	0.0202621	0.0240946	-1.10984	0.441812	0.478188	-0.224844
A0A384JKA5	A0A384JKA5	Uncharacterized protein	BCIN_06g02960	0.00572807	0.0262252	-1.03036	0.0422433	0.0381904	0.416982	0.163711	0.140708	-0.231672
A0A384J6R3	A0A384J6R3	Bcfun30	Bcfun30	0.000103492	0.0374759	-4.07212	0.861572	0.917728	0.0505842	0.493041	0.55425	-0.23813
A0A384K213	A0A384K213	Bcrsc9	Bcrsc9	0.000604004	0.0283886	-2.74218	0.962111	0.974356	0.0116615	0.536737	0.626686	-0.239862
A0A384JW97	A0A384JW97	Uncharacterized protein	BCIN_11g01340	0.0194729	0.0376095	1.18273	6.50085e-07	0.0493333	-5.31407	0.077995	0.0548263	-0.259685
A0A384JX24	A0A384JX24	Deacetylase sirtuin-type domain-containing protein	BCIN_11g04080	0.000905723	0.0280204	-3.44901	0.402663	0.445246	-0.374918	0.586616	0.69805	-0.267658
A0A384JR75	A0A384JR75	Apple domain-containing protein	BCIN_08g06900	0.908533	0.947915	-0.0175654	0.000218378	0.0224845	-1.00849	0.0533563	0.0391886	-0.292339
A0A384J6L4	A0A384J6L4	Bccrz1	Bccrz1	0.46275	0.579977	0.20481	3.63959e-05	0.0294146	-4.38777	0.371617	0.340208	-0.300483
A0A384J9D3	A0A384J9D3	Bcnrd1	Bcnrd1	0.0208689	0.0391993	-1.25953	0.412891	0.459842	0.10733	0.00546732	0.0141389	-0.30172
A0A384JGG5	A0A384JGG5	Uncharacterized protein	BCIN_05g00380	0.000802495	0.0285942	1.26224	0.00503412	0.0155972	-0.858012	0.0292591	0.0244274	-0.31646
A0A384JZ78	A0A384JZ78	Uncharacterized protein	BCIN_12g02430	0.00780228	0.0265419	-1.22939	0.000517479	0.018322	0.718822	0.000954034	0.012882	-0.32136
A0A384JFH2	A0A384JFH2	U3 small nucleolar ribonucleoprotein protein MPP10	Bcmpp10	0.014191	0.032796	-1.54149	0.296567	0.27047	0.333577	0.60017	0.712086	-0.325209
A0A384J763	A0A384J763	Bcutp23	Bcutp23	0.0150476	0.0337676	-2.03646	0.310806	0.286453	-0.157963	0.143805	0.126083	-0.332792
A0A384JJS2	A0A384JJS2	Uncharacterized protein	BCIN_06g02110	0.00433919	0.0249091	-1.21515	0.000353219	0.0195288	0.585782	0.00132627	0.0126111	-0.360156
A0A384J518	A0A384J518	Chitin synthase	BcCHSIV	0.0106753	0.0292819	-3.87748	0.0714015	0.0567513	0.501656	0.159164	0.137489	-0.362407
A0A384JAH6	A0A384JAH6	Bcprx7	Bcprx7	0.262338	0.295347	0.216061	0.0392811	0.0370562	-2.1236	0.0745006	0.0523302	-0.369399
A0A384JY79	A0A384JY79	GYF domain-containing protein	BCIN_12g00660	0.977246	0.984952	-0.00209618	0.000140215	0.0235182	-1.07626	0.00898126	0.0150965	-0.376684
A0A384K1G4	A0A384K1G4	Bcctr86	Bcctr86	0.000546476	0.0284629	-2.09084	0.151001	0.140259	0.266897	0.250623	0.211734	-0.379281
A0A384JTG3	A0A384JTG3	Ubiquitin-like modifier-activating enzyme ATG7	Bcatg7	0.0291528	0.0467356	-2.41994	0.0010272	0.0154523	0.78901	0.153442	0.132456	-0.388332
A0A384JME0	A0A384JME0	DNA topoisomerase 2	Bctop2	0.000236499	0.0310794	-1.83435	0.244029	0.21704	-0.336149	0.000262544	0.0176667	-0.397453
A0A384JBV2	A0A384JBV2	Bcrpf1	Bcrpf1	0.00112406	0.0266573	-1.84212	0.979928	0.985629	0.00191307	0.0387664	0.0315996	-0.401916
A0A384K0C6	A0A384K0C6	Uncharacterized protein	BCIN_12g06170	0.648262	0.781159	0.0850004	0.00217761	0.0140614	-1.20683	0.0881262	0.0607668	-0.410833
A0A384K3P2	A0A384K3P2	Bcrpb4	Bcrpb4	0.231013	0.260776	0.437464	0.00232206	0.014291	-1.58588	0.116162	0.0869077	-0.410851
A0A384JWH3	A0A384JWH3	Bcrrp1	Bcrrp1	0.00324287	0.024707	-1.02637	0.00228112	0.0141842	-0.488263	0.148135	0.128739	-0.421548
A0A384J8F6;A0A384J9B4	A0A384J8F6;A0A384J9B4	Coproporphyrinogen oxidase	Bccpd2	0.00380741	0.0248964	-1.19849	0.00215302	0.0141559	0.425956	0.00562704	0.0141298	-0.433917
A0A384JS54	A0A384JS54	Bcutp7	Bcutp7	0.00174103	0.0255645	-1.30757	0.686895	0.805439	-0.0320581	0.0887939	0.0613527	-0.434779
A0A384JVQ2;A0A384JWQ5;A0A384JVX3	A0A384JVQ2;A0A384JWQ5	Bcnpl3	Bcnpl3	0.000660779	0.0289577	-1.08516	0.73219	0.837326	-0.0335204	0.0694311	0.0485105	-0.436762
A0A384J7W5	A0A384J7W5	Uncharacterized protein	BCIN_02g00160	0.0407221	0.0560501	0.32586	0.00200929	0.0144398	-1.23836	0.113678	0.080837	-0.438567
A0A384J8P9;A0A384J7X3	A0A384J8P9;A0A384J7X3	Uncharacterized protein	BCIN_02g01560	8.60905e-05	0.0380114	1.56295	0.21141	0.188104	-2.44053	0.0222893	0.0211701	-0.439987
A0A384JKJ0	A0A384JKJ0	Mediator of RNA polymerase II transcription subunit 8	MED8	0.00387237	0.0250046	-1.05144	0.0394631	0.0370322	-1.07185	0.146608	0.127794	-0.441531
A0A384K6R2	A0A384K6R2	Uncharacterized protein	BCIN_16g02390	0.149877	0.185908	-0.204857	0.0186938	0.0234135	-1.51258	0.0491584	0.0368485	-0.445073
A0A384K497	A0A384K497	Bccus1	Bccus1	0.0451849	0.0593793	-0.312511	0.0179418	0.0227911	-1.2742	0.146219	0.127536	-0.461205
A0A384JMY7	A0A384JMY7	Ubiquinone biosynthesis monooxygenase COQ6, mitochondrial	Bccoq6	0.0113553	0.029676	-1.82371	0.0962687	0.0743393	0.498274	0.0460132	0.0356339	-0.463377
A0A384K2F8	A0A384K2F8	DNA replication licensing factor MCM2	Bcmcm2	0.0188701	0.0371656	-1.0334	0.998032	0.998049	-0.000267665	0.00917445	0.0151769	-0.468483
A0A384J6D7	A0A384J6D7	Uncharacterized protein	BCIN_01g06900	0.000954632	0.02753	-1.32448	0.000135953	0.0239554	0.714524	0.0390636	0.0316681	-0.483576
A0A384JM19	A0A384JM19	Bcpaa1	Bcpaa1	0.012487	0.0310962	-1.41858	0.511804	0.602719	0.276225	0.200897	0.168407	-0.492703
A0A384J903	A0A384J903	Nucleolar protein 12	Bcnop12	0.000229101	0.0314538	-1.8775	0.112199	0.0872306	-0.144892	0.0496687	0.0372429	-0.494301
A0A384JWC2	A0A384JWC2	Uncharacterized protein	BCIN_11g01950	0.00368274	0.0250016	-1.32699	0.593678	0.718107	-0.362946	0.504351	0.572483	-0.497332
A0A384K5V4	A0A384K5V4	Uncharacterized protein	BCIN_16g00550	0.109117	0.115495	1.74601	0.0315935	0.0309427	-1.08981	0.127737	0.111662	-0.500644
A0A384JYM0	A0A384JYM0	BcBem1	BcBem1	0.000831142	0.0282199	-1.91653	0.0125438	0.0191975	0.618768	0.231758	0.195828	-0.505431
A0A384JMD4	A0A384JMD4	Bcutp18	Bcutp18	0.00409192	0.0249507	-1.62839	0.240846	0.214042	-0.341756	0.0821685	0.0568922	-0.508496
A0A384JAZ5	A0A384JAZ5	Uncharacterized protein	BCIN_02g08610	0.0164516	0.0344592	0.793629	0.0112501	0.018589	-2.33096	0.301517	0.256876	-0.509997
A0A384JCA8	A0A384JCA8	Bcsas10	Bcsas10	0.0235142	0.0413322	-1.06957	0.048634	0.0423868	-1.04597	0.0398208	0.0320611	-0.514331
A0A384JFN1	A0A384JFN1	Uncharacterized protein	BCIN_04g05510	0.00168127	0.0259836	-1.44309	0.464525	0.52976	-0.0631676	0.0110865	0.0159522	-0.516627
A0A384JE58	A0A384JE58	ANK	BCIN_03g08820	0.0042428	0.0249704	-2.08411	0.81918	0.894453	0.0189451	0.0247158	0.0221022	-0.517537
A0A384JQK6	A0A384JQK6	Bcrrp5	Bcrrp5	0.00171672	0.025668	-1.49525	0.00045138	0.01877	-0.4481	0.00762594	0.01422	-0.521705
A0A384JUX5	A0A384JUX5	RNA-binding protein VTS1	Bcvts1	0.414027	0.522306	0.227126	0.00944372	0.0177638	-1.03393	0.0372167	0.0299062	-0.538344
A0A384K7I7	A0A384K7I7	Bcnop4	Bcnop4	0.00222961	0.0253778	-1.91206	0.0386009	0.0365159	-0.4449	0.116486	0.0929564	-0.540157
A0A384K2L5	A0A384K2L5	Bcpbp1	Bcpbp1	0.401498	0.508767	0.123782	0.0161197	0.0217404	-1.21729	0.0124889	0.0164909	-0.554777
A0A384K3X2;A0A384K3X8	A0A384K3X2;A0A384K3X8	Uncharacterized protein	BCIN_15g01020	0.000504112	0.0291288	-2.18595	0.0447764	0.0396378	0.353816	0.000660472	0.0136702	-0.567965
A0A384J9V2	A0A384J9V2	Bcnoc4	Bcnoc4	0.0132681	0.0317011	-1.00696	0.0857913	0.0675117	-0.287718	0.0128813	0.0165932	-0.577737
A0A384K031	A0A384K031	Uncharacterized protein	BCIN_12g06530	0.443788	0.556421	0.1884	0.00727955	0.0162647	-1.23132	0.0583716	0.0421673	-0.582218
A0A384K3K3;A0A384K3G5	A0A384K3K3;A0A384K3G5	Chromatin modification-related protein EAF3	Bceaf3	0.021013	0.0392259	-1.26326	0.164425	0.150363	0.184874	0.00237753	0.0125956	-0.583246
A0A384JX93	A0A384JX93	Uncharacterized protein	BCIN_11g04290	0.00103791	0.0278333	-1.39404	0.00106048	0.015215	-0.898625	0.0199395	0.020033	-0.586688
A0A384K2S6	A0A384K2S6	Bcimp4	Bcimp4	0.00116054	0.026287	-2.06855	0.00186718	0.0146326	-0.525052	0.00751016	0.0142782	-0.588108
A0A384J7Y7	A0A384J7Y7	FAD	BCIN_02g00013	0.000296265	0.0291471	-1.8538	0.00223187	0.0140952	0.49351	0.00108908	0.0129422	-0.594044
A0A384J9Q4	A0A384J9Q4	1,3-beta-D-glucan-UDP glucosyltransferase	BCIN_02g06930	0.0287558	0.0464185	-1.09219	0.733852	0.838685	-0.0311934	0.00197188	0.0128613	-0.60006
A0A384JHB3	A0A384JHB3	Nuclear distribution protein PAC1	PAC1	0.0182667	0.0366424	-1.25628	0.0694923	0.0557094	0.492894	0.0438894	0.0347095	-0.608635
A0A384JCL6	A0A384JCL6	Bcutp14	Bcutp14	0.0494276	0.0617011	-0.872691	0.00585748	0.0156538	-1.47694	0.0856338	0.0590275	-0.610474
A0A384JJI5	A0A384JJI5	Uncharacterized protein	BCIN_06g02540	0.016303	0.0342389	0.899146	0.00300041	0.0140356	-1.18803	0.0770994	0.0539085	-0.611815
A0A384K330	A0A384K330	1,3-beta-glucanosyltransferase	BCIN_14g03970	0.00520472	0.0255655	-1.12378	0.16765	0.152715	0.25095	0.013413	0.0169822	-0.622253
A0A384JPZ3	A0A384JPZ3	Endoplasmic reticulum junction formation protein lunapark	BCIN_08g03020	7.12506e-05	0.0409682	-6.22604	0.203153	0.182442	-1.23608	0.267163	0.226005	-0.623746
A0A384JD20	A0A384JD20	Uncharacterized protein	BCIN_03g05430	0.0104139	0.0290011	-1.50391	0.113767	0.0887225	0.646465	0.243712	0.206127	-0.626149
A0A384JRH9	A0A384JRH9	Mannan endo-1,6-alpha-mannosidase	BCIN_08g06110	0.0226689	0.0403585	-1.02761	0.427563	0.479865	0.326579	0.123394	0.107624	-0.633457
A0A384JSU8	A0A384JSU8	S4 RNA-binding domain-containing protein	BCIN_09g04660	0.00246004	0.0254669	-1.73357	0.854561	0.914897	0.0272344	0.0141442	0.0173091	-0.634132
A0A384K487	A0A384K487	Bccdc73	Bccdc73	0.0095761	0.028476	-3.10922	0.346187	0.329951	-0.183817	0.053803	0.0394791	-0.639997
A0A384K1E3	A0A384K1E3	Uncharacterized protein	BCIN_13g04800	0.159157	0.193206	0.172611	0.00122341	0.0152248	-1.51806	0.00299747	0.0131588	-0.64789
A0A384J788	A0A384J788	Methyltransf	BCIN_01g08340	0.0259077	0.0434864	-1.32979	0.743823	0.84605	-0.0400225	0.0356235	0.0288773	-0.649867
A0A384J8P2	A0A384J8P2	PKS	BCIN_02g01730	0.180187	0.213341	-0.166089	0.000605286	0.0169392	-1.01331	0.0202213	0.020086	-0.668329
A0A384J781	A0A384J781	YTH domain-containing protein	BCIN_01g09570	0.00128044	0.0263191	-5.08127	0.241388	0.214654	0.968067	0.465546	0.513239	-0.675482
A0A384JN62	A0A384JN62	Bcmnp1	Bcmnp1	0.557512	0.697009	-0.043616	0.00347274	0.0144191	-1.12224	0.00684963	0.0142163	-0.677629
A0A384JYS3	A0A384JYS3	Bcdbp7	Bcdbp7	0.0171926	0.035206	-2.20303	0.0986109	0.0762983	-0.564242	0.0427603	0.033972	-0.685234
A0A384JBI9	A0A384JBI9	Bcsat4	Bcsat4	0.0281401	0.0456273	-2.10365	0.202246	0.181804	-0.531901	0.574637	0.682549	-0.700633
A0A384JFQ9	A0A384JFQ9	Uncharacterized protein	BCIN_04g05930	0.258411	0.290783	-0.237266	0.00343704	0.0142192	-1.1408	0.0173501	0.0184694	-0.717016
A0A384JKX8	A0A384JKX8	Bchsh155	Bchsh155	0.0294136	0.0468609	-1.12649	0.00939266	0.0177789	-1.49096	0.21968	0.184168	-0.717379
A0A384JV34	A0A384JV34	Poly(A)-specific ribonuclease	Bcpop2	0.000778104	0.0289008	-1.66726	0.0597799	0.0496765	0.14102	0.0958976	0.0669205	-0.718306
A0A384JUY2	A0A384JUY2	DUF1929 domain-containing protein	BCIN_10g04190	0.00513851	0.0254282	0.621123	0.000465369	0.0185012	-1.73387	0.0744829	0.0522966	-0.719713
A0A384J6A8;A0A384J692	A0A384J6A8;A0A384J692	Polynucleotide adenylyltransferase	BCIN_01g07280	0.00923901	0.027977	-2.99816	0.356213	0.342557	0.682432	0.364186	0.330535	-0.720914
A0A384JYA2	A0A384JYA2	Autophagy-related protein 11	Bcatg11	0.297235	0.333389	-0.598794	0.016672	0.0220073	-2.01844	0.217703	0.182404	-0.723844
A0A384JD75	A0A384JD75	Cytoplasmic tRNA 2-thiolation protein 1	Bcncs6	0.637317	0.773027	0.054863	0.000566049	0.0173763	-1.06992	0.00374565	0.0136065	-0.725405
A0A384K376	A0A384K376	Bcbmt6	Bcbmt6	0.0105863	0.0292373	-1.09436	0.180374	0.163894	-0.317725	0.0673936	0.0474788	-0.72785
A0A384K6Y9	A0A384K6Y9	Bcltv1	Bcltv1	0.0386221	0.0545135	-0.192998	0.0187189	0.0233969	-1.862	0.00154037	0.0129615	-0.73105
A0A384J806;A0A384J8G5;A0A384J8N3	A0A384J806;A0A384J8G5;A0A384J8N3	C2H2-type domain-containing protein	BCIN_02g01800	0.0138815	0.0323283	-1.2455	0.158521	0.146475	-0.119562	0.0052863	0.0142418	-0.732985
A0A384JNH3;A0A384JP26	A0A384JNH3	C2H2-type domain-containing protein	BCIN_07g06370	0.0679233	0.0784221	-0.350481	0.000495317	0.0183794	-1.02404	0.0160951	0.0183547	-0.734303
A0A384J660	A0A384J660	Bcnas2	Bcnas2	0.422867	0.53194	-0.212807	0.045043	0.0399539	-1.03531	0.0211731	0.0207614	-0.737969
A0A384K553	A0A384K553	Pyrid	BCIN_15g04030	0.00268848	0.0251896	0.571086	4.98424e-05	0.0279781	-1.00038	0.00132233	0.0126462	-0.739553
A0A384JNF4	A0A384JNF4	Nucleolar complex-associated protein 3	Bcnoc3	0.00822537	0.0266571	-1.03786	0.102764	0.0796734	-0.336662	0.0467013	0.0357692	-0.757233
A0A384K3C2	A0A384K3C2	Uncharacterized protein	BCIN_14g04930	0.770151	0.868573	0.0529556	0.000348163	0.0197354	-1.37911	0.00486826	0.0142285	-0.762142
A0A384J5V1	A0A384J5V1	Uncharacterized protein	BCIN_01g05740	0.0149716	0.0336438	-1.25695	0.218937	0.195019	0.381337	0.172609	0.146961	-0.76538
A0A384J831	A0A384J831	Condensin complex subunit 2	Bcbrn1	0.0169351	0.034962	-1.03771	0.0101416	0.0179532	-0.84201	0.00602016	0.0142021	-0.765619
A0A384JPQ7	A0A384JPQ7	2OG-FeII	BCIN_08g01200	0.00107227	0.02743	-1.63498	0.719906	0.829044	-0.0900822	0.0992479	0.069183	-0.766016
A0A384JE82	A0A384JE82	AB hydrolase-1 domain-containing protein	BCIN_03g09318	0.460407	0.576996	-0.183449	0.000186782	0.0229103	-1.78501	0.00985772	0.0156753	-0.774567
A0A384JZ36	A0A384JZ36	HTH APSES-type domain-containing protein	BCIN_12g04110	0.000411997	0.0298632	-0.828665	0.000553647	0.0176035	-1.25514	0.0167409	0.0183043	-0.781269
A0A384JEM7	A0A384JEM7	Uncharacterized protein	BCIN_04g01310	0.020867	0.0392347	-1.12959	0.379784	0.415437	0.261155	0.0415459	0.0332019	-0.793191
A0A384JQN8	A0A384JQN8	Ribosome assembly factor mrt4	Bcmrt4	0.00028229	0.0295821	-1.51576	0.0232403	0.0266585	-0.348375	0.00296583	0.0131871	-0.795156
A0A384K7B5	A0A384K7B5	Uncharacterized protein	BCIN_16g03770	0.286092	0.321634	-0.123355	0.000682698	0.0162778	-1.15489	0.00335935	0.0137161	-0.797333
A0A384JGL7	A0A384JGL7	Aldo	BCIN_05g00010	0.00193747	0.0259843	-1.9286	0.844779	0.909947	0.0408147	0.0134718	0.0170469	-0.798063
A0A384JVK9	A0A384JVK9	Uncharacterized protein	BCIN_10g05690	0.00341329	0.0248839	-1.36416	0.00270684	0.0139582	0.923014	0.266307	0.225265	-0.798307
A0A384J8K5	A0A384J8K5	Bctpa1	Bctpa1	0.00630455	0.0259605	-3.48161	0.109911	0.0851237	0.594664	0.0577865	0.041994	-0.800688
A0A384JPC3	A0A384JPC3	Uncharacterized protein	BCIN_08g01730	0.928396	0.956915	-0.0125593	0.000190748	0.0227591	-1.51066	3.15373e-05	0.0206091	-0.801296
A0A384JV97	A0A384JV97	1-(5-phosphoribosyl)-5-[(5-phosphoribosylamino)methylideneamino] imidazole-4-carboxamide isomerase	Bchis6	0.0117932	0.0303854	-1.1602	0.0531751	0.0455743	-0.498323	0.00319596	0.0137197	-0.801305
A0A384JD29;A0A384JDE1	A0A384JD29;A0A384JDE1	Uncharacterized protein	BCIN_03g07080	0.000865642	0.0278553	-1.67696	0.00132771	0.0150915	-0.361882	0.00337957	0.0136733	-0.810447
A0A384JB36	A0A384JB36	Nucleolar protein 9	Bcnop9	0.0111164	0.029513	-1.62263	1.77941e-05	0.0322769	-1.21928	0.0550013	0.0403116	-0.814094
A0A384JAV3	A0A384JAV3	Protein SDA1	Bcsda1	0.0102221	0.0291551	-2.61824	0.00770993	0.0161817	-0.792616	0.0163595	0.0184021	-0.816868
A0A384JY65	A0A384JY65	Bcbms1	Bcbms1	0.00498495	0.025275	-1.76703	0.000527898	0.0180357	-0.652447	0.00959498	0.0154	-0.830901
A0A384JWK2;A0A384JXB9	A0A384JWK2;A0A384JXB9	Uncharacterized protein	BCIN_11g02240	0.0603286	0.070344	0.480563	0.00201267	0.0144199	-1.32719	0.0120922	0.0160613	-0.833233
A0A384JZ15	A0A384JZ15	Ribosome biogenesis protein NOP53	Bcnop53	0.0207855	0.0389883	-0.446971	0.00498071	0.0156761	-1.0796	0.00735652	0.0141896	-0.840952
A0A384JZW8	A0A384JZW8	Bcprp2	Bcprp2	0.000161913	0.0341918	-1.06434	0.000219567	0.0223457	-0.999151	0.00222775	0.0126744	-0.850797
A0A384K4D5	A0A384K4D5	Uncharacterized protein	BCIN_15g02340	0.00202154	0.0258723	-1.24571	0.622775	0.748265	-0.122037	0.00797198	0.0145979	-0.857105
A0A384JYQ5	A0A384JYQ5	Uncharacterized protein	BCIN_12g02960	0.00875568	0.0274965	-2.20159	0.0242748	0.02717	0.266619	0.00107427	0.0131171	-0.859711
A0A384K188;A0A384K0D0	A0A384K188;A0A384K0D0	Bcufd4	Bcufd4	0.000465839	0.0297468	-1.07985	0.0230131	0.0266296	-0.127245	0.00197865	0.0128457	-0.866557
A0A384K0B4	A0A384K0B4	Bcsyf1	Bcsyf1	5.23183e-05	0.0455338	-1.30287	0.168961	0.1539	-0.40616	0.00168731	0.0129354	-0.867672
A0A384JQT4	A0A384JQT4	Ubiquinone biosynthesis O-methyltransferase, mitochondrial	Bccoq3	0.00196327	0.0258828	-2.39485	0.000779507	0.0159168	0.664391	0.00958101	0.0154119	-0.869385
A0A384JNS9	A0A384JNS9	KRR1 small subunit processome component	Bckrr1	0.0157906	0.0340897	-3.23987	0.490593	0.567801	-0.109881	0.0716001	0.0501214	-0.869448
A0A384K0F8	A0A384K0F8	2-methoxy-6-polyprenyl-1,4-benzoquinol methylase, mitochondrial	Bccoq5	0.000276629	0.0294436	-1.21085	0.147282	0.13735	-0.153917	0.00294188	0.0131121	-0.870294
A0A384J8E2	A0A384J8E2	Bcalf1	Bcalf1	0.200919	0.230536	0.18499	0.00115101	0.0152721	-1.05592	0.000226519	0.0179365	-0.881828
A0A384JHL8	A0A384JHL8	Multiple RNA-binding domain-containing protein 1	Bcmrd1	0.0292253	0.046659	-0.994005	0.0115533	0.0185962	-1.52325	0.0524025	0.0384893	-0.898733
A0A384JNT9	A0A384JNT9	Bcaim1	Bcaim1	0.306833	0.342616	-0.273841	9.4141e-06	0.0353333	-6.07421	0.0336965	0.0273659	-0.915135
A0A384JTH9	A0A384JTH9	Uncharacterized protein	BCIN_09g05840	0.000246191	0.0304747	-2.1894	0.149835	0.139291	0.29957	0.00202375	0.0126611	-0.919062
A0A384JD52	A0A384JD52	Bcmkk1	Bcmkk1	0.0113331	0.0297725	-2.15781	0.0374701	0.0356372	0.555203	0.0719987	0.050733	-0.921419
A0A384K337	A0A384K337	Uncharacterized protein	BCIN_14g03380	0.0189481	0.0372853	-4.52842	0.2751	0.24794	0.219336	0.0127727	0.0166412	-0.9236
A0A384JA48	A0A384JA48	Bcubp2	Bcubp2	0.00327525	0.0245863	-2.07629	0.963485	0.974698	0.00970904	0.00416938	0.0133959	-0.927058
A0A384J6V9	A0A384J6V9	Bcbud23	Bcbud23	0.00338183	0.0247173	-1.62737	0.356171	0.342548	-0.305167	0.0253331	0.0223656	-0.939072
A0A384JCS4	A0A384JCS4	Uncharacterized protein	BCIN_03g06110	0.74228	0.853261	0.0352434	0.0105138	0.0181884	-1.28999	5.65098e-05	0.0182735	-0.954696
A0A384JWB9	A0A384JWB9	Bcnug1	Bcnug1	0.000554822	0.0284941	-1.77945	3.46402e-05	0.03015	-0.814047	0.000492801	0.0149474	-0.966171
A0A384JME2	A0A384JME2	Bis(5-adenosyl)-triphosphatase	Bchnt2	0.124986	0.156871	-0.380905	0.0141863	0.0202003	-1.04506	0.00113111	0.0127719	-0.973349
A0A384K4W8	A0A384K4W8	Bccic1	Bccic1	0.000966702	0.0274613	-1.90154	0.00147368	0.0152024	-0.50046	0.00450473	0.0138833	-0.991376
A0A384K1J1	A0A384K1J1	Protein arginine N-methyltransferase	Bchsl7	0.637133	0.773033	-0.0706355	0.000769282	0.0161612	-1.22479	0.00179682	0.0131038	-0.993185
A0A384J560;A0A384J5D8	A0A384J560;A0A384J5D8	Uncharacterized protein	BCIN_01g04280	1.91522e-07	0.0421176	-9.69282	0.0833894	0.06587	-6.7532	0.190167	0.159735	-0.996974
A0A384J7U1	A0A384J7U1	Bcvps25	Bcvps25	0.00506967	0.0254006	-3.0944	0.239886	0.213017	1.05202	0.143768	0.12609	-1.02641
A0A384K5P8	A0A384K5P8	Uncharacterized protein	BCIN_15g05470	0.919568	0.953186	0.0403233	0.0118375	0.0186752	-2.96179	0.463873	0.510953	-1.07169
A0A384JP83	A0A384JP83	Bcdcp2	Bcdcp2	0.00484373	0.024808	-2.53675	0.210945	0.187856	0.702728	0.115484	0.0827143	-1.12459
A0A384JLV3	A0A384JLV3	Uncharacterized protein	BCIN_06g07510	0.00081426	0.0283684	-2.38419	0.833589	0.901917	0.0326907	0.271418	0.230186	-1.16563
A0A384K7B0	A0A384K7B0	Bcfar11	Bcfar11	0.00112326	0.02672	-3.73697	0.845873	0.910583	0.466026	0.441465	0.477858	-1.18341
A0A384JDP5	A0A384JDP5	Uncharacterized protein	BCIN_03g07950	4.00218e-07	0.0391111	-4.52894	0.131307	0.122413	-2.96452	0.483087	0.537437	-1.30391
A0A384JYW6	A0A384JYW6	Uncharacterized protein	BCIN_12g00510	0.00115229	0.0264093	-3.21831	0.627967	0.752461	-0.708176	0.262988	0.222367	-1.33449
A0A384J8T1	A0A384J8T1	Ribosome biogenesis protein NSA2 homolog	Bcnsa2	0.000681716	0.0293184	-3.65838	0.000655502	0.0162903	-1.59485	0.19221	0.161833	-1.36301
A0A384JJ09;A0A384JIH6;A0A384JIG2;A0A384JIH5	A0A384JJ09;A0A384JIH6;A0A384JIG2;A0A384JIH5	Zn(2)-C6 fungal-type domain-containing protein	BCIN_05g07400	0.000182986	0.0326695	-4.59202	0.552	0.667605	-1.18741	0.39826	0.415876	-1.49863
A0A384JAS4	A0A384JAS4	Peptidyl-prolyl cis-trans isomerase	BCIN_03g00560	0.678875	0.807613	-0.115609	0.0213327	0.0249076	-3.73754	0.414176	0.437082	-1.50332
A0A384JZT9	A0A384JZT9	DNA-directed RNA polymerase	Bcrpo41	0.00377855	0.0248199	-1.56895	0.0713588	0.0567806	-0.680738	0.174951	0.148602	-1.64023
A0A384JSW3	A0A384JSW3	Uncharacterized protein	BCIN_09g04740	0.000126871	0.0372537	-3.1837	0.600994	0.725865	-0.723484	0.125923	0.109943	-1.69779
A0A384JA91	A0A384JA91	Uncharacterized protein	BCIN_02g06600	0.00602431	0.0260107	-3.59577	0.950948	0.967694	0.0388877	0.233801	0.19762	-1.76568
A0A384JUG1	A0A384JUG1	Epsilon-trimethyllysine 2-oxoglutarate dioxygenase	BCIN_10g02100	6.85445e-07	0.0395152	-4.61003	0.66302	0.784005	0.098615	0.269415	0.228246	-1.80306
A0A384K515	A0A384K515	Bcdhr2	Bcdhr2	2.84221e-06	0.041434	-4.65347	0.630409	0.754521	0.179924	0.265817	0.224637	-1.83159
A0A384K100	A0A384K100	Bcrco1	Bcrco1	0.111829	0.118916	-3.62394	1.60075e-05	0.032065	-5.39305	0.361724	0.327681	-1.84229
A0A384J4V4	A0A384J4V4	Bcarp6	Bcarp6	0.0833673	0.0926407	-2.92033	9.65399e-07	0.049	-4.18985	0.173728	0.147589	-1.90606
A0A384JTS8	A0A384JTS8	Uncharacterized protein	BCIN_10g00170	0.284807	0.320694	2.63302	0.268246	0.240721	2.74083	0.574248	0.682662	-1.9256
A0A384JG91	A0A384JG91	Uncharacterized protein	BCIN_04g04790	2.89262e-05	0.0478039	-5.91955	0.659694	0.780921	0.151304	0.395764	0.412711	-1.92763
A0A384JLY5	A0A384JLY5	Bciqg1	Bciqg1	9.28123e-05	0.0388927	-5.28694	0.586084	0.710476	-0.304615	0.23634	0.199471	-2.24664
A0A384JD72	A0A384JD72	ApbA	BCIN_03g05920	0.000162886	0.0338824	-5.30281	0.272582	0.245069	0.537484	0.220412	0.18488	-2.29989
A0A384K0U8	A0A384K0U8	Uncharacterized protein	BCIN_13g00050	0.348823	0.393109	0.552558	0.0347362	0.0336182	-4.74779	0.30308	0.258272	-2.3401
A0A384J9N0	A0A384J9N0	Ribosome assembly protein 3	BCIN_02g06080	0.630269	0.766593	0.054732	0.0506451	0.0435264	-4.12153	0.223317	0.187146	-2.35276
A0A384JUC9	A0A384JUC9	Zn(2)-C6 fungal-type domain-containing protein	BCIN_10g01580	7.53602e-05	0.0407205	-3.67484	0.802866	0.88618	-0.456665	0.123587	0.107716	-2.4401
A0A384K446	A0A384K446	Exonuclease domain-containing protein	BCIN_15g01320	0.211017	0.238752	-0.364581	0.00208865	0.0141655	-1.1644	0.171317	0.145959	-2.50789
A0A384K807	A0A384K807	AB hydrolase-1 domain-containing protein	BCIN_17g00040	0.000102305	0.0376774	-5.24163	0.049416	0.0426569	-3.88867	0.143912	0.126072	-2.53726
A0A384J8J2	A0A384J8J2	Methyltranfer	BCIN_02g01910	0.451076	0.566348	0.118425	3.60057e-07	0.042375	-5.93608	0.213019	0.178565	-2.53759
A0A384JUI7	A0A384JUI7	Uncharacterized protein	BCIN_10g02140	0.787887	0.879469	-0.890858	0.0438565	0.0391039	-4.9212	0.185787	0.156663	-2.66103
A0A384JG22	A0A384JG22	Uncharacterized protein	BCIN_04g05640	0.00960315	0.0285525	-1.47862	0.599502	0.724351	0.396543	0.214329	0.179719	-2.68813
A0A384JNV6	A0A384JNV6	Aa	BCIN_07g07110	3.03312e-07	0.035	-5.24726	0.102746	0.0796097	-2.73021	0.101168	0.0706467	-2.71215
A0A384K7X8	A0A384K7X8	Zn(2)-C6 fungal-type domain-containing protein	BCIN_16g03970	6.6226e-05	0.0423158	-4.18385	0.638147	0.760894	-0.85616	0.136679	0.120077	-2.73315
A0A384K2R7	A0A384K2R7	GH16 domain-containing protein	BCIN_14g02820	0.0189585	0.0373506	-2.58619	0.339781	0.323272	-2.03511	0.141896	0.124355	-2.75913
A0A384JBV0	A0A384JBV0	Uncharacterized protein	BCIN_03g02420	0.44688	0.560521	-0.242132	1.22636e-05	0.0341071	-5.7078	0.133833	0.117461	-2.77907
A0A384K6N1	A0A384K6N1	Uncharacterized protein	BCIN_16g01280	0.0182441	0.0367109	-0.668426	0.00840182	0.0165679	-1.22941	0.16932	0.144688	-2.89055
A0A384JI64	A0A384JI64	Uncharacterized protein	BCIN_05g06530	0.560816	0.700206	-1.02327	1.92786e-06	0.0418305	-4.24736	0.0981155	0.0685648	-2.90106
A0A384J6Y7	A0A384J6Y7	Adenylyltransferase and sulfurtransferase uba4	Bcuba4	0.0562805	0.0670331	-0.504474	0.0132166	0.0197992	-1.47496	0.181808	0.153826	-2.91415
A0A384K3X9	A0A384K3X9	Uncharacterized protein	BCIN_15g01080	0.266793	0.300607	-0.318736	0.00601508	0.0156229	-1.42067	0.127065	0.110825	-2.91755
A0A384K190	A0A384K190	1,3-beta-glucanosyltransferase	BCIN_13g02330	0.00603783	0.025976	-4.5354	0.72007	0.828987	0.368191	0.177218	0.149892	-2.94819
A0A384J4U3	A0A384J4U3	Uncharacterized protein	BCIN_01g02990	0.18715	0.219357	-0.435163	0.00116906	0.015196	-1.46946	0.12484	0.108852	-3.03193
A0A384J5Q8	A0A384J5Q8	Trimethylguanosine synthase	Bctgs1	7.06607e-06	0.0484932	-4.36132	7.06607e-06	0.0366522	-4.36132	0.0743641	0.0523102	-3.08425
A0A384J3V4	A0A384J3V4	AA	BCIN_01g00170	0.00968447	0.0286333	-4.2696	0.337689	0.320735	-1.79446	0.100551	0.0702224	-3.12383
A0A384JXE8	A0A384JXE8	Mitochondrial intermediate peptidase	BCIN_11g05560	0.00180084	0.025544	-1.31349	0.491275	0.568509	0.135389	0.116584	0.0937393	-3.15625
A0A384JH57	A0A384JH57	Bcpxa1	Bcpxa1	0.176843	0.210456	-3.23847	0.000780826	0.0158868	-5.13531	0.160905	0.138714	-3.29863
A0A384JAT3	A0A384JAT3	GMC	BCIN_03g00640	0.279637	0.313652	0.634048	9.91384e-05	0.0243306	-5.14186	0.131076	0.114784	-3.38552
A0A384JJJ6	A0A384JJJ6	Uncharacterized protein	BCIN_06g00640	0.928073	0.956899	-0.00972239	0.0137935	0.0200611	-1.04258	0.175081	0.148547	-3.51283
A0A384K2I7;A0A384K2H7	A0A384K2I7;A0A384K2H7	CND13	CND13	0.420421	0.529337	-1.7025	2.78712e-06	0.0404638	-5.48668	0.146708	0.12783	-3.52859
A0A384JBW3	A0A384JBW3	Uncharacterized protein	BCIN_03g02510	0.000144794	0.0358278	-5.41638	0.679588	0.799726	0.20215	0.120256	0.104061	-3.61903
A0A384JB80	A0A384JB80	Uncharacterized protein	BCIN_03g01780	0.326005	0.363661	-1.98309	2.84149e-07	0.0424828	-5.51919	0.114244	0.081426	-3.68936
A0A384K3Z9	A0A384K3Z9	Uncharacterized protein	BCIN_14g04220	5.39627e-05	0.0454412	-5.19623	0.317033	0.293812	0.393291	0.073866	0.0519397	-3.68967
A0A384JAG6	A0A384JAG6	Uncharacterized protein	BCIN_02g08270	0.000912958	0.0278785	-1.39615	0.888308	0.932892	-0.0246538	0.156378	0.134848	-3.77062
A0A384K1H3	A0A384K1H3	Uncharacterized protein	BCIN_13g05100	1.80605e-06	0.04125	-5.98905	0.0417021	0.0378751	-4.48017	0.158962	0.137462	-3.7969
A0A384K7U8	A0A384K7U8	Oxidored	BCIN_18g00020	0.000345225	0.0289827	-6.18781	0.188255	0.169597	-1.0218	0.152753	0.132038	-3.99056
A0A384JNZ7	A0A384JNZ7	Uncharacterized protein	BCIN_08g00640	0.996548	0.996731	0.0168635	0.000192995	0.0228889	-7.12813	0.211209	0.17735	-4.29272
A0A384JW07	A0A384JW07	FAD	BCIN_11g01190	0.310096	0.345159	-0.946128	0.000567505	0.0173391	-1.36391	0.146805	0.127854	-4.34987
A0A384JI70;A0A384JI65	A0A384JI70	N-acetyltransferase domain-containing protein	BCIN_05g05100	0.000284863	0.0294721	-6.10676	0.591985	0.716671	-0.458324	0.0737393	0.0518623	-4.36699
A0A384JDQ3	A0A384JDQ3	Bcisc1	Bcisc1	0.430017	0.539991	-2.08409	1.57335e-08	0.0264615	-6.83478	0.0989282	0.068904	-4.65947
