# Supplementary material for: Serine peptidases and increased amounts of soluble proteins contribute to heat priming of the plant pathogenic fungus Botrytis cinerea
Source: mBio. 2023 Jul 6;14(4):e01077-23. doi: 10.1128/mbio.01077-23 (PMC10470532; doi:10.1128/mbio.01077-23)
Supplement: Table S9 — 355 soluble priming candidate proteins. [file mbio.01077-23-s0010.xlsx]

## Sheet: Sheet1
Table S9. 355 soluble priming candidate proteins
Gene name
BCIN_09g01190
BCIN_15g03150
BCIN_07g01720
BCIN_08g02390
BCIN_01g02690
BCIN_10g01890
Bcser8
Bcdap1
BCIN_01g05970
Bczrt1
Bcjem1
BCIN_13g05580
Bcpho88
Bcdpm1
Bcsec11
BCIN_01g03160
BCIN_07g04900
BCIN_02g08230
BCIN_02g08350
BCIN_02g02000
Bcspp1
Bcalg11
Bcgpi16
Bcero1
Bcale1
Bctfb1
BCIN_03g08260
Bcrot2
Bccit3
BCIN_15g03370
BCIN_04g00320
Bcalg6
BCIN_02g03330
BCIN_05g00340
Bckre5
BCIN_14g00480
Bcatg8
Bcmsp1
Bcerv41
BCIN_16g02270
BCIN_09g05530
BCIN_02g03960
BCIN_03g09290
Bccyb5
BCIN_05g03380
BCIN_02g09210
Bcpom33
Bcktr4
Bcsec62
Bcap8
Bcemc1
BCIN_16g02260
Bcspc3
BCIN_03g05100
BCIN_02g02660
Bcqcr2
BCIN_14g01360
Bcopi3
Bchfd1
BCIN_04g01150
BCIN_08g03990
BCIN_03g02920
Bcerv46
BCIN_01g09320
Bcstt3
Bcemp24
Bccne1
BCIN_12g06520
BCIN_02g05960
BCIN_13g00700
BCIN_08g04830
Bcmon2
BCIN_03g09090
Bcscj1
Bcerv29
Bcgpi11
BCIN_02g06140
BCIN_14g01530
BCIN_04g06680
Bcgtb1
BCIN_06g05630
BCIN_13g05430
BCIN_02g04490
BCIN_11g00410
BCIN_16g02220
BCIN_07g04370
Bcpmt2
BCIN_13g03510
Bcpho8
Bckar2
BCIN_02g07220
BCIN_16g03180
BCIN_12g06310
Bcpex7
Bcpot1
BCIN_14g00290
BCIN_03g02440
BCIN_02g07550
Bccho2
Bcsac1
BCIN_07g04290
Bcdib1
BCIN_04g01290
BCIN_03g04860
BCIN_01g06210
BCIN_05g05850
BCIN_14g02660
BCIN_01g02300
Bcemc4
BCIN_01g05950
Bcsss1
BCIN_12g02390
BCIN_16g04740
BCIN_10g01090
Bccat2
BCIN_03g05840
BCIN_07g05960
BCIN_04g01540
BCIN_03g07820
BCIN_08g05920
BCIN_02g07690
BCIN_05g02340
BCIN_06g07120
BCIN_07g00530
Bcspf1
Bcblm10
BCIN_12g02810
BCIN_09g01650
BCIN_11g02410
Bcscs2
Bcyet3
BCIN_02g02340
BCIN_06g04470
BCIN_08g00280
BCIN_14g05120
BCIN_02g00016
BCIN_03g05440
BCIN_11g02980
BCIN_05g04870
BCIN_02g00014
Bcatp10
BCIN_12g02300
BCIN_09g03910
Bcpex1
Bcmnn9
Bctvp23
BCIN_01g02490
Bclap3
BC1G_20029
BCIN_04g00180
BCIN_15g00500
Bcagc1
Bcdpl1
Bcmic60
BCIN_03g06960
BCIN_11g06000
BCIN_09g03440
BCIN_06g04990
Bcacp1
BCIN_06g02130
BCIN_09g00480
BCIN_02g01740
Bcnde2
Bcidl1
BCIN_04g04970
BC1G_20027
BCIN_07g04150
BCIN_06g05110
BCIN_13g03810
BCIN_12g00320
Bcrad51
BCIN_03g04240
BCIN_15g03720
BCIN_03g04090
BCIN_08g05390
BCIN_05g02720
BCIN_15g04200
BCIN_07g07060
Bcpmt1
Bcerd2
Bcsen2
BCIN_15g03430
BCIN_15g00670
BCIN_08g00370
Bcinp54
Bchrd3
BCIN_07g00400
Bcste14
Bcyhm2
Bcfmp25
BCIN_12g01970
BC1G_20005
BCIN_10g05500
Bmr1
Bcggc1
BCIN_14g04660
BCIN_15g02570
Bcmho1
Bctlg2
Bcnic96
BCIN_15g04570
BCIN_05g03450
BCIN_01g08740
BCIN_08g02210
BCIN_02g00670
BCIN_12g03560
Bcsen54
CND12
Bctsc13
Bcpmt4
Bcerj5
BCIN_02g02700
Bcpol3
BCIN_03g04150
BCIN_09g00250
Bcatp4
Bcncr1
Bctrx2
BCIN_08g05600
Bcwbp1
BCIN_03g06730
BCIN_10g04370
BCIN_10g04230
Bcatp7
Bcgpi12
Bcdid4
Bcsec63
BCIN_01g02040
Bcost1
BCIN_10g03590
BCIN_06g05720
Bcsec61
BCIN_12g05060
Bcgot1
BCIN_04g00560
BCIN_15g00310
Bcqcr7
Bcmir1
BCIN_03g01010
BCIN_16g00820
BCIN_02g08040
BCIN_02g04680
BCIN_06g07570
BCIN_03g07260
BCIN_15g04150
Bccbr1
BCIN_06g05140
Bcpbn1
Bcpxa2
BCIN_04g03440
Bcarl3
BCIN_16g01740
BCIN_11g00220
BCIN_02g08320
Bcgst26
Bccho1
Bcmrl1
Bcsec66
BCIN_09g05650
BCIN_10g04850
BCIN_08g01490
BCIN_12g02930
BCIN_15g05560
BCIN_05g06790
Bcapn1
BCIN_01g09040
Bcemc2
BCIN_02g02250
BCIN_05g01630
Bcshe4
BCIN_09g02470
BCIN_16g01770
Bcebdp1
Bcvti1
BCIN_02g08460
BCIN_10g05980
BCIN_10g00370
BCIN_13g04020
BCIN_05g00830
BCIN_14g03510
BCIN_05g01400
BCIN_01g07930
Bccyp51
BCIN_01g06700
BCIN_04g02110
BCIN_04g04030
Bcyea4
Bcnat2
BCIN_08g04650
Bcfaa2
BCIN_01g10840
Bcfsf1
Bcalg1
Bcpff1
Bcerg2
BCIN_10g05270
Bcspc2
BCIN_13g01350
Bcifa38
Bcslc1
BCIN_06g03020
BCIN_08g05290
BCIN_12g02050
BCIN_01g05230
Bcpis1
Bcdal1
BCIN_12g00030
BCIN_10g05550
Bcgod1
Bcost2
BCIN_05g08370
BCIN_05g05970
Bctpp2
Bcyop1
BCIN_11g06440
Bccdd1
Bclaa1
BCIN_16g01170
BCIN_10g01120
BCIN_07g05580
Bcmcp2
Bcthi4
BCIN_13g01140
Bcpck1
BCIN_15g03200
BCIN_03g08160
BCIN_14g04390
BCIN_16g04690
BCIN_01g09100
BCIN_05g02100
Bclhs1
Bcgpi13
BCIN_03g08170
Bcreg1
BCIN_02g01010
BCIN_11g04430
Bcap5
Bccyc3
BCIN_02g02010
Bcgdt1
BcFrt1
BCIN_01g01520
BCIN_13g04010
BCIN_10g02960
Bcdss1
BCIN_04g00970
BCIN_10g01130
BCIN_09g04940
BCIN_05g02500
Bcmep
BCIN_15g01460
BCIN_06g01710
BCIN_12g04510
BCIN_10g03620
BCIN_01g08400
